# Supplementary material for: The GravyTrain toolbox for molecular cell biology
Source: PLoS One. 2025 Sep 17;20(9):e0332438. doi: 10.1371/journal.pone.0332438 (PMC12443241; doi:10.1371/journal.pone.0332438)
Supplement: S1 Table — The “Elements Overview” tab shows an overview of all element types and element names. The “Elements Details” tab includes a description, amino acid sequence and DNA sequence for each element. (XLSX) [file pone.0332438.s001.xlsx]

## Sheet: Elements Overview
Type	Element	Type	Element	Type	Element	Type	Element		Type	Element
PCR	S1/S3	Promoter	pCUP1	Visualization	sfTq2	Targeting	Gpa2(PM)	SunTag_Nb	Modification	Ub_STOP	TEVp(N)
	S4		pCUP1(dim)		yeGFP		Kar2(SP)	SpyTag		ScUra3	TEVp(C)
	S2		pGAL1(S)		yeGFP(A206K)		Sec71(TMD)	BDTag		AaLS	TEVp(C151A)
	5_A		pCYC1		3vGFP		SV40(NLS)	SpyStapler		AaLS(H41R,L121R)	TEVp(C)(C151A)
	A_M				Envy		C1abPKC	DogTag		AaLS13	uTEV3
	M_P	Terminator	tADH1		mNG#1		LactC2	SnoopTagJr		PfV	uTEV3(C)
	P_C		tSYNTH8		mNG#2		Spo20(PABD)	SnoopLigase		uNS	uTEV3(C151A)
	>> >> >> GSGSGSUP		tSYNTH13		mNG#3		Vam7(PX)	SpyTag002		TurboID	uTEV3(C)(C151A)
	GSGSGSDOWN << << <<				3xmNG		yeGFP(Y66A)	SpyCatcher002		MiniTurboID	TVMVsite
	<< << << GGSGGG >> >> >>	Linker	flex		DsRed_Max		GBP	AsLOV2		TEVsite	TVMVp
					mRuby3		HA_Nb	ePDZb		TEVp
Marker	hphMX4	Affinity	6xHA		mScarletI#1		2xHA_MoonTag	GAI(1-92)
	hphNT1		12xHA		mScarletI#2		MoonTag_Nb	GID1A
	natNT2		8xMyc		mCherry		SunTag_2xHA
	kanTS6		6xV5		sfCh3V
	ScMET15		TAP		HaloTag7
	CgHIS3
	CgTRP1	Degradation	AID*
	CgLEU2		AID*(P88L)
	KlURA3		Ubc9ts

## Sheet: Elements Details
Type	Description	Element	Amino Acid Sequence (N' => C')	DNA Sequence (5' => 3' sense strand)
Flanking Sequences	DNA sequences flanking GravyTrain cassettes, useful for sequencing. The reverse-complement sequence should be used for downstream reverse primers. pFA6a_UP is upstream of pFA6a-S1-S2, pFA6a-S1-S4-S2, pFA6a-S3-S2 cassettes. ATG8_UP is upstream of pFA6a-ATG8 cassettes. pFA6a_DOWN is downstream of pFA6a-S3-S2, pFA6a-S1-S4-S2, pFA6-ATG8 cassettes. CMVF and SV40R are upstream and downstream of pEGFP-C…	pFA6a_UP	<N/A>	tatgcggcatcagagcagattgtactg
		pFA6a_DOWN	<N/A>	cctatagtgagtcgtattaatttcgataagccag
		ATG8_UP	<N/A>	atcatcacccggaggccgg
		CMVF	<N/A>	cgcaaatgggcggtaggcgtg
		SV40R	<N/A>	cccacacctccccctgaacc
RF Hotspots	DNA sequences serving as hotspots for restriction-free (RF) cloning (PMID: 16480772). S1,S2,S3,S4 (PMID: 15334558) are PCR primer adapters for amplification of cassettes for ORF manipulation at genomic locus by homologous recombination mediated by ORF-flanking genome homology sequences, following PCR amplification (forward / reverse primers) - S1 / S2 - ORF knock-in or knock-out ; S1 / S4 - 5' OR…	S1/S3	RTLQVD	cgtacgctgcaggtcgac
		F5	GDGAGL	ggtgacggtgctggttta
		S4	(P)TENSSM	catcgatgaattctctgtcg
		S2	<N/A>	atcgatgaattcgagctcg
		5_A		agatctgtttagcttgcctcgtcc
		A_M		cggccagcgacatggagg
		M_P		gtcctcagaggacaacacctgttgtaat
		P_C		caatcaatcaatcatcacataaatccgga
		>> >> >> GSGSGSUP	GSGSGS	gggtctggtagtgggagc
		GSGSGSDOWN << << <<		ggaagcggttcaggctca
		<< << << GGSGGG >> >> >>	GGSGGG	ggtggttctggtggtggt
Marker	hphMX4 (PMID: 10514571) and the modified hphNT1 cassette (PMID: 15334558) - are resistance markers for hygromycin B selection, both including AgTEF1 promoter (green) and hygR protein (blue), followed by the terminators (orange) of AgTEF1 for hphMX4 and of CYC1 for hphNT1. The hphMX4 marker - but not hphNT1 - might recombine with markers that include the AgTEF1 terminator.	hphMX4	<N/A>	cccagaataccctccttgacagtcttgacgtgcgcagctcaggggcatgatgtgactgtcgcccgtacatttagcccatacatccccatgtataatcatttgcatccatacattttgatggccgcacggcgcgaagcaaaaattacggctcctcgctgcagacctgcgagcagggaaacgctcccctcacagacgcgttgaattgtccccacgccgcgcccctgtagagaaatataaaaggttaggatttgccactgaggttcttctttcatatacttccttttaaaatcttgctaggatacagttctcacatcacatccgaacataaacaacc atgggtaaaaagcctgaactcaccgcgacgtctgtcgagaagtttctgatcgaaaagttcgaca…
		hphNT1
Marker	natNT2 (PMID: 15334558) is a resistance marker for nourseothricin selection, including AgTEF1 promoter (green), natR protein (blue) and CYC1 terminator. This marker does not recombine with markers that include AgTEF1 terminator.	natNT2	<N/A>	cccagaataccctccttgacagtcttgacgtgcgcagctcaggggcatgatgtgactgtcgcccgtacatttagcccatacatccccatgtataatcatttgcatccatacattttgatggccgcacggcgcgaagcaaaaattacggctcctcgctgcagacctgcgagcagggaaacgctcccctcacagacgcgttgaattgtccccacgccgcgcccctgtagagaaatataaaaggttaggatttgccactgaggttcttctttcatatacttccttttaaaatcttgctaggatacagttctcacatcacatccgaacataaacaacc atgggtaccactcttgacgacacggcttaccggtaccgcaccagtgtcccgggggacgccgagg…
Marker	kanTS6 is introduced here as a novel resistance marker for G418 selection, modified from kanMX4 (PMID: 7747518). It includes the original AgTEF1 promoter (green) and kanR protein (blue), followed by synthetic terminator tSYNTH6 (orange) (PMID: 25686303) - instead of original AgTEF1 terminator in kanMX4. Considering the short length and synthetic sequence of tSYNTH6, this resistance marker is not …	kanTS6	<N/A>	cccagaataccctccttgacagtcttgacgtgcgcagctcaggggcatgatgtgactgtcgcccgtacatttagcccatacatccccatgtataatcatttgcatccatacattttgatggccgcacggcgcgaagcaaaaattacggctcctcgctgcagacctgcgagcagggaaacgctcccctcacagacgcgttgaattgtccccacgccgcgcccctgtagagaaatataaaaggttaggatttgccactgaggttcttctttcatatacttccttttaaaatcttgctaggatacagttctcacatcacatccgaacataaacaacc atgggtaaggaaaagactcacgtttcgaggccgcgattaaattccaacatggatgctgatttat…
Marker	Auxotrophic selection markers allow growth in synthetic medium dropped: Met - ScMET15 ; His - CgHIS3 ; Trp - CgTRP1 ; Leu - CgLEU2 ; Ura - KlURA3. Original marker proteins, including native upstream promoter and downstream terminator, were originally cloned from genomic DNA and are flanked here by pCgF and pCgR PCR adaptors (underlined). These markers do not recombine with markers that include th…	ScMET15	<N/A>	cacaggaaacagctatgacc <auxotrophic marker gene> actggccgtcgttttacaac
		CgHIS3
		CgTRP1
		CgLEU2
		KlURA3
Promoter	Budding yeast CUP1 promoter is massively inducible by copper sulfate but is mildly activity even in absence of exogenous copper. pCUP1(dim) (PMID: 26392044) is a mutant CUP1 promoter that is weakened by UME6 repressive elements from the SPO13 terminator, and is therefore strictly silent in absence of copper under standard growth conditions - yet mildly induced by copper.	pCUP1	<N/A>	tagtaagccgatcccattaccgacatttgggcgctatacgtgcatatgttcatgtatgtatctgtatttaaaacacttttgtattatttttcctcatatatgtgtataggtttatacggatgatttaattattacttcaccaccctttatttcaggctgatatcttagccttgttactagttagaaaaagacatttttgctgtcagtcactgtcaagagattcttttgctggcatttcttctagaagcaaaaagagcgatgcgtcttttccgctgaaccgttccagcaaaaaagactaccaacgcaatatggattgtcagaatcatataaaagagaagcaaataactccttgtcttgtatcaattgcattataatatcttcttgttagtgcaatatcat…
		pCUP1(dim)		ccattaccgacatttgggcgctatacgtgcatatgttcatgtatgtatctgtatttaaaacacttttgtattatttttcctcatatatgtgtataggtttatacggatgatttaattattacttcaccaccctttatttcaggctgatatcttagccttgttactagttagaaaaagacatttttgctgtcagtcactgtcaagagattcttttgctggcatttcttctagaagcaaaaagagcgatgcgtcttttccgctgaaccgttccagcaaaaaagactaccaacgcaatatggattgtcagttccgtttagctagttagtacctttgcacggaaatgtattaattaggagtatattgagaaatagccgccgacaaaaaggaagtctcataaaa…
Promoter	pGAL1(S) (PMID: 15334558) is a truncated and weaker version of budding yeast GAL1 promoter. It is induced by growth in galactose as sole carbon source, yet silent in its absence.	pGAL1(S)	<N/A>	gagctcggaagactctcctccgtgcgtcctcgtcttcaccggtcgcgttcctgaaacgcagatgtgcctcgcgccgcactgctccgaacaataaagattctacaatactagcttttatggttatgaagaggaaaaattggcagtaacctggccccacaaaccttcaaatgaacgaatcaaattaacaaccataggatgataatgcgattagttttttagccttatttctggggtaattaatcagcgaagcgatgatttttgatctattaacagatatataaatgcaaaaactgcataaccactttaactaatactttcaacattttcggtttgtattacttcttattcaaatgtaataaaagtatcaacaaaaaattgttaatatacctctatacttta…
Promoter	Budding yeast CYC1 promoter, of constitutively mild activity	pCYC1	<N/A>	gagctcatttggcgagcgttggttggtggatcaagcccacgcgtaggcaatcctcgagcagatccgccaggcgtgtatatatagcgtggatggccaggcaactttagtgctgacacatacaggcatatatatatgtgtgcgacgacacatgatcatatggcatgcatgtgctctgtatgtatataaaactcttgttttcttcttttctctaaatattctttccttatacattaggacctttgcagcataaattactatacttctatagacacgcaaacacaaatacacacactaatctagaactagtggatcccc
Terminator	Budding yeast ADH1 terminator, mildly strong and constitutive during standard logarithmic growth on glucose.	tADH1	<N/A>	gcgaatttcttatgatttatgatttttattattaaataagttataaaaaaaataagtgtatacaaattttaaagtgactcttaggttttaaaacgaaaattcttattcttgagtaactctttcctgtaggtcaggttgctttctcaggtatagtatgaggtcgctcttattgaccacacctctaccgg
Terminator	tSYNTH8 and tSYNTH13 (PMID: 25686303) are synthetic terminators whose activity is expected to be constitutive and physiology-independent. Considering their short length and synthetic sequence, their DNA sequences are not expected to recombine with other GravyTrain or endogenous DNA sequences.	tSYNTH8	<N/A>	tatataaactcatttacttatgtaggaataaagagtatcatctttcaaa
		tSYNTH13		tatataactgtctagaaataaaggtgcaggcatttcaaa
Linker	Long flexible linker, derived from human carbonic anhydrase, for insulating contiguous polypeptide elements. Underlined core linker, sometimes used without flanking residues, was originally used for fusing light and heavy antibody chains for a functional scFv polypeptide (PMID: 3140379). flex#2 is a codon usage alternative for flex.	flex	GS KESGSVSSEQLAQFRSLD G	ggttca aaggagagcgggtcagtatcttcagaacaactggcccagtttcgttccttggac ggg
		flex#2		ggttct aaggaatctggttctgtttcttctgaacaattggctcaattcagatctttggac ggt
Visualization	Superfolder mTurquoise2 (PMID: 30648295) or sfTq2 in short, is an avGFP-derived cyan fluorescent protein. Compatible in multi-color imaging with FPs other than blue (e.g. TagBFP) or strictly-green (e.g. GFP).	sfTq2	VSKGEELFTGVVPILVELDGDVNGHKFSVRGEGEGDATNGKLTLKFICTTGKLPVPWPTLVTTLSWGVQCFARYPDHMKQHDFFKSAMPEGYVQERTISFKDDGTYKTRAEVKFEGDTLVNRIELKGIDFKEDGNILGHKLEYNYFSDNVYITADKQKNGIKANFKIRHNVEDGGVQLADHYQQNTPIGDGPVLLPDNHYLSTQSKLSKDPNEKRDHMVLLEFVTAAGITLGMDELYK	gtttctaagggtgaagaattgttcactggtgttgttccaatcttggttgaattggacggtgacgttaacggtcacaagttctctgttagaggtgaaggtgaaggtgacgctactaacggtaagttgactttgaagttcatctgtactactggtaagttgccagttccatggccaactttggttactactttgtcttggggtgttcaatgtttcgctagatacccagaccacatgaagcaacacgacttcttcaagtctgctatgccagaaggttacgttcaagaaagaactatctctttcaaggacgacggtacttacaagactagagctgaagttaagttcgaaggtgacactttggttaacagaatcgaattgaagggtatcgacttcaaggaagac…
Visualization	yeGFP (PMID: 9043107) is a yeast enhanced derivate of avGFP (PMID: 1347277). yeGFP(A206K) (PMID: 11988576) is a yeGFP derivate with the obligate monomerizing A206K mutation (marked red). 3vGFP (PMID: 26392044) contains three copies of GFP in tandem, each with a different codon usage to avoid DNA recombination therein. Envy (PMID: 25612242) is a brighter derivate of GFP. All are compatible in mult…	yeGFP	SKGEELFTGVVPILVELDGDVNGHKFSVSGEGEGDATYGKLTLKFICTTGKLPVPWPTLVTTFGYGVQCFARYPDHMKQHDFFKSAMPEGYVQERTIFFKDDGNYKTRAEVKFEGDTLVNRIELKGIDFKEDGNILGHKLEYNYNSHNVYIMADKQKNGIKVNFKIRHNIEDGSVQLADHYQQNTPIGDGPVLLPDNHYLSTQSALSKDPNEKRDHMVLLEFVTAAGITHGMDELYK	tctaaaggtgaagaattattcactggtgttgtcccaattttggttgaattagatggtgatgttaatggtcacaaattttctgtctccggtgaaggtgaaggtgatgctacttacggtaaattgaccttaaaatttatttgtactactggtaaattgccagttccatggccaaccttagtcactactttcggttatggtgttcaatgttttgcgagatacccagatcatatgaaacaacatgactttttcaagtctgccatgccagaaggttatgttcaagaaagaactatttttttcaaagatgacggtaactacaagaccagagctgaagtcaagtttgaaggtgataccttagttaatagaatcgaattaaaaggtattgattttaaagaagatggt…
		yeGFP(A206K)	SKGEELFTGVVPILVELDGDVNGHKFSVSGEGEGDATYGKLTLKFICTTGKLPVPWPTLVTTFGYGVQCFARYPDHMKQHDFFKSAMPEGYVQERTIFFKDDGNYKTRAEVKFEGDTLVNRIELKGIDFKEDGNILGHKLEYNYNSHNVYIMADKQKNGIKVNFKIRHNIEDGSVQLADHYQQNTPIGDGPVLLPDNHYLSTQSKLSKDPNEKRDHMVLLEFVTAAGITHGMDELYK	tctaaaggtgaagaattattcactggtgttgtcccaattttggttgaattagatggtgatgttaatggtcacaaattttctgtctccggtgaaggtgaaggtgatgctacttacggtaaattgaccttaaaatttatttgtactactggtaaattgccagttccatggccaaccttagtcactactttcggttatggtgttcaatgttttgcgagatacccagatcatatgaaacaacatgactttttcaagtctgccatgccagaaggttatgttcaagaaagaactatttttttcaaagatgacggtaactacaagaccagagctgaagtcaagtttgaaggtgataccttagttaatagaatcgaattaaaaggtattgattttaaagaagatggt…
		3vGFP	YKGEELFTGVVPILVELDGDVNGHKFSVSGEGEGDATYGKLTLKFICTTGKLPVPWPTLVTTFGYGVQCFARYPDHMKQHDFFKSAMPEGYVQERTIFFKDDGNYKTRAEVKFEGDTLVNRIELKGIDFKEDGNILGHKLEYNYNSHNVYIMADKQKNGIKVNFKIRHNIEDGSVQLADHYQQNTPIGDGPVLLPDNHYLSTQSALSKDPNEKRDHMVLLEFVTAAGITHGMDELYKGGMASKGEELFTGVVPILVELDGDVNGHKFSVSGEGEGDATYGKLTLKFICTTGKLPVPWPTLVTTLTYGVQCFSRYPDHMKRHDFFKSAMPEGYVQERTISFKDDGNYKTRAEVKFEGDTLVNRIELKGIDFKEDGNILGHKLEYNYNSHNVYITADKQKN…	tataaaggtgaagaattattcactggtgttgtcccaattttggttgaattagatggtgatgttaatggtcacaaattttctgtctccggtgaaggtgaaggtgatgctacttacggtaaattgaccttaaaatttatttgtactactggtaaattgccagttccatggccaaccttagtcactactttcggttatggtgttcaatgttttgcgagatacccagatcatatgaaacaacatgactttttcaagtctgccatgccagaaggttatgttcaagaaagaactatttttttcaaagatgacggtaactacaagaccagagctgaagtcaagtttgaaggtgataccttagttaatagaatcgaattaaaaggtattgattttaaagaagatggt…
		Envy	MSKGEELFTGVVPILVELDGDVNGHKFSVRGEGEGDATNGKLTLKFICTTGKLPVPWPTLVTTLCYGVQCFARYPDHMKRHDFFKSAMPEGYVQERTISFKDDGTYKTRAEVKFEGDTLVNRIELKGIDFKEDGNILGHKLEYNFNSHNVYITADKQKNGIKANFKTRHNVEDGSVQLADHYQQNTPIGDGPVLLPDNHYLSTQSRLSKDPNEKRDHMVLLEFVTAAGITHGMDELYK	atgtccaagggtgaagagctatttactggggttgtacccattttggtagaactggacggagatgtaaacggacataaattctctgttagaggtgagggcgaaggcgatgccaccaatggtaaattgactctgaagtttatatgcactacgggtaaattacctgttccttggccaaccctagtaacaactttgtgttatggtgttcaatgtttcgcgagatacccagaccatatgaaaaggcatgatttctttaaaagtgctatgccagaaggctacgtgcaagagagaactatctcctttaaggatgacggtacgtataaaacacgagcagaagtgaaattcgaaggggatacactagttaatcgcatcgaattaaagggtatagactttaaggaagat…
Visualization	mNeonGreen (PMID: 23524392), or mNG in short, is a fluorescent protein not related to avGFP. mNG#1, mNG#2, mNG#3 have different codon usage versions with minor N-terminal linker variation (underlined). 3xmNG contains three copies of linker-separated (underlined) mNG in tandem, each with a different codon usage (colored) to avoid cross-copy DNA recombination. Compatible in multi-color imaging as g…	mNG#1	VSK GEEDNMASLPATHELHIFGSINGVDFDMVGQGTGNPNDGYEELNLKSTKGDLQFSPWILVPHIGYGFHQYLPYPDGMSPFQAAMVDGSGYQVHRTMQFEDGASLTVNYRYTYEGSHIKGEAQVKGTGFPADGPVMTNSLTAADWCRSKKTYPNDKTIISTFKWSYTTGNGKRYRSTARTTYTFAKPMAANYLKNQPMYVFRKTELKHSKTELNFKEWQKAFTDVMGMDELYK	gtctcaaaaggggaggaggacaacatggcatccttgccagcaactcacgaattacatattttcggaagtattaatggtgttgactttgatatggttggacaaggcactggtaatccaaacgatggatacgaggaacttaatcttaaatcaacaaaaggcgatttgcaattttccccctggattcttgtgccccatattgggtacggctttcatcaatatttaccttaccctgatggaatgagtccatttcaagccgctatggtagacggttctggctaccaagttcatagaaccatgcagtttgaagacggcgcttccttaacagtaaactacaggtacacgtacgagggttcccatattaagggagaagcccaagttaagggtactggttttccggct…
		mNG#2	GEEDNMASLPATHELHIFGSINGVDFDMVGQGTGNPNDGYEELNLKSTKGDLQFSPWILVPHIGYGFHQYLPYPDGMSPFQAAMVDGSGYQVHRTMQFEDGASLTVNYRYTYEGSHIKGEAQVKGTGFPADGPVMTNSLTAADWCRSKKTYPNDKTIISTFKWSYTTGNGKRYRSTARTTYTFAKPMAANYLKNQPMYVFRKTELKHSKTELNFKEWQKAFTDVMGMDELYK	ggtgaagaagacaacatggcttctttgccagctactcacgaattgcacatcttcggttctatcaacggtgttgacttcgacatggttggtcaaggtactggtaacccaaacgacggttacgaagaattgaacttgaagtctactaagggtgacttgcaattctctccatggatcttggttccacacatcggttacggtttccaccaatacttgccatacccagacggtatgtctccattccaagctgctatggttgacggttctggttaccaagttcacagaactatgcaattcgaagacggtgcttctttgactgttaactacagatacacttacgaaggttctcacatcaagggtgaagctcaagttaagggtactggtttcccagctgacggtcca…
		mNG#3	VSK GEEDNMASLPATHELHIFGSINGVDFDMVGQGTGNPNDGYEELNLKSTKGDLQFSPWILVPHIGYGFHQYLPYPDGMSPFQAAMVDGSGYQVHRTMQFEDGASLTVNYRYTYEGSHIKGEAQVKGTGFPADGPVMTNSLTAADWCRSKKTYPNDKTISTFKWSYTTGNGKRYRSTARTTYTFAKPMAANYLKNQPMYVFRKTELKHSKTELNFKEWQKAFTDVMGMDELYK	gtctcaaaaggggaggaggacaacatggcatccttgccagcaactcacgaattacatattttcggaagtattaatggtgttgactttgatatggttggacaaggcactggtaatccaaacgatggatacgaggaacttaatcttaaatcaacaaaaggcgatttgcaattttccccctggattcttgtgccacacattggttatggttttcatcaatacctaccttaccccgacggaatgtcaccatttcaagccgctatggttgatggttccggttatcaagttcacagaactatgcagtttgaagatggagcttccctgactgtcaactacaggtacacttacgaaggttctcatatcaagggtgaagcacaagttaaaggaaccggttttcctgcc…
		3xmNG	VSKGEEDNMASLPATHELHIFGSINGVDFDMVGQGTGNPNDGYEELNLKSTKGDLQFSPWILVPHIGYGFHQYLPYPDGMSPFQAAMVDGSGYQVHRTMQFEDGASLTVNYRYTYEGSHIKGEAQVKGTGFPADGPVMTNSLTAADWCRSKKTYPNDKTIISTFKWSYTTGNGKRYRSTARTTYTFAKPMAANYLKNQPMYVFRKTELKHSKTELNFKEWQKAFTDVMGMDELYK MVSKGEEDNMASLPATHELHIFGSINGVDFDMVGQGTGNPNDGYEELNLKSTKGDLQFSPWILVPHIGYGFHQYLPYPDGMSPFQAAMVDGSGYQVHRTMQFEDGASLTVNYRYTYEGSHIKGEAQVKGTGFPADGPVMTNSLTAADWCRSKKTYPNDKTIIS…	gtctcaaaaggggaggaggacaacatggcatccttgccagcaactcacgaattacatattttcggaagtattaatggtgttgactttgatatggttggacaaggcactggtaatccaaacgatggatacgaggaacttaatcttaaatcaacaaaaggcgatttgcaattttccccctggattcttgtgccccatattgggtacggctttcatcaatatttaccttaccctgatggaatgagtccatttcaagccgctatggtagacggttctggctaccaagttcatagaaccatgcagtttgaagacggcgcttccttaacagtaaactacaggtacacgtacgagggttcccatattaagggagaagcccaagttaagggtactggttttccggct…
Visualization	mRuby3 (PMID: 26879144), DsRed Max (PMID: 18953349) and mScarletI (PMID: 27869816) are orange fluorescent proteins not related to avGFP. Both are compatible in multi-color imaging with FPs other than red (e.g. mCherry) or strictly-yellow (e.g. YFP). mScarletI#1 and mScarletI#2 have different N-terminal linkers (underlined).	DsRed_Max
		mRuby3	VSKGEELIKENMRMKVVMEGSVNGHQFKCTGEGEGRPYEGVQTMRIKVIEGGPLPFAFDILATSFMYGSRTFIKYPADIPDFFKQSFPEGFTWERVTRYEDGGVVTVTQDTSLEDGELVYNVKVRGVNFPSNGPVMQKKTKGWEPNTEMMYPADGGLRGYTDIALKVDGGGHLHCNFVTTYRSKKTVGNIKMPGVHAVDHRLERIEESDNETYVVQREVAVAKYSNLGGGMDELYK	gtttctaagggtgaagaattgatcaaggaaaacatgagaatgaaggttgttatggaaggttctgttaacggtcaccaattcaagtgtactggtgaaggtgaaggtagaccatacgaaggtgttcaaactatgagaatcaaggttatcgaaggtggtccattgccattcgctttcgacatcttggctacttctttcatgtacggttctagaactttcatcaagtacccagctgacatcccagacttcttcaagcaatctttcccagaaggtttcacttgggaaagagttactagatacgaagacggtggtgttgttactgttactcaagacacttctttggaagacggtgaattggtttacaacgttaaggttagaggtgttaacttcccatctaacggt…
		mScarletI#1	MDSTEAVIKEFMRFKVHMEGSMNGHEFEIEGEGEGRPYEGTQTAKLKVTKGGPLPFSWDILSPQFMYGSRAFIKHPADIPDYYKQSFPEGFKWERVMNFEDGGAVTVTQDTSLEDGTLIYKVKLRGTNFPPDGPVMQKKTMGWEASTERLYPEDGVLKGDIKMALRLKDGGRYLADFKTTYKAKKPVQMPGAYNVDRKLDITSHNEDYTVVEQYERSEGRHSTGGMDELYK	atggatagtacagaagctgttattaaagagtttatgagattcaaagttcacatggaaggttcaatgaacggtcatgaatttgaaatcgaaggtgaaggtgaaggtagaccatacgaaggtactcaaacagcaaaattgaaggttactaaaggtggtccattgccattttcttgggatatcttgtctccacaattcatgtacggttctagagcttttataaaacatccagcagatatcccagattactacaagcaatcatttccagaaggttttaaatgggaaagagttatgaacttcgaagatggtggtgctgttactgttacacaagatacttctttggaagatggtacattgatctataaggttaaattgagaggtactaattttccaccagatggt…
		mScarletI#2	VSKGEAVIKEFMRFKVHMEGSMNGHEFEIEGEGEGRPYEGTQTAKLKVTKGGPLPFSWDILSPQFMYGSRAFIKHPADIPDYYKQSFPEGFKWERVMNFEDGGAVTVTQDTSLEDGTLIYKVKLRGTNFPPDGPVMQKKTMGWEASTERLYPEDGVLKGDIKMALRLKDGGRYLADFKTTYKAKKPVQMPGAYNVDRKLDITSHNEDYTVVEQYERSEGRHSTGGMDELYK	gtttctaagggtgaagctgttattaaagagtttatgagattcaaagttcacatggaaggttcaatgaacggtcatgaatttgaaatcgaaggtgaaggtgaaggtagaccatacgaaggtactcaaacagcaaaattgaaggttactaaaggtggtccattgccattttcttgggatatcttgtctccacaattcatgtacggttctagagcttttataaaacatccagcagatatcccagattactacaagcaatcatttccagaaggttttaaatgggaaagagttatgaacttcgaagatggtggtgctgttactgttacacaagatacttctttggaagatggtacattgatctataaggttaaattgagaggtactaattttccaccagatggt…
Visualization	mCherry (PMID: 15558047) is a red fluorescent protein not related to avGFP. Superfolder Cherry 3V (PMID: 31552297), or sfCh3V in short, is the full-length version of a split-fluorescence complementation protein derived from mCherry, and may possibly form oligomers. Both are compatible in multi-color imaging with FPs other than orange (e.g. mScarletI).	mCherry	VSKGEEDNMAIIKEFMRFKVHMEGSVNGHEFEIEGEGEGRPYEGTQTAKLKVTKGGPLPFAWDILSPQFMYGSKAYVKHPADIPDYLKLSFPEGFKWERVMNFEDGGVVTVTQDSSLQDGEFIYKVKLRGTNFPSDGPVMQKKTMGWEASSERMYPEDGALKGEIKQRLKLKDGGHYDAEVKTTYKAKKPVQLPGAYNVNIKLDITSHNEDYTIVEQYERAEGRHSTGGMDELYK	gtgagcaagggcgaggaggataacatggccatcattaaggaatttatgagatttaaagttcacatggaaggttcagttaacggtcatgaatttgaaatcgaaggtgaaggtgaaggtagaccatacgaaggtactcaaacagctaaattgaaggttactaaaggtggtccattgccatttgcatgggatattttgtctccacaattcatgtacggttcaaaggcttatgttaaacatccagcagatattccagattacttgaaattatcttttccagaaggttttaaatgggaaagagttatgaacttcgaagatggtggtgttgttactgttacacaagattcttcattgcaagatggcgagtttatatataaggttaaattgagaggtactaatttt…
		sfCh3V	EEDNMAIIKEFMRFKVHMEGSVNGHEFEIEGEGEGHPYEGTQTARLKVTKGDPLPFAWDILSPQFMYGSKAYVKHPADIPDYWKLSFPEGFTWERVMNFEDGGVVAVTQDSSLQDGQFIYKVKLLGINFPSDGPVMQKKTMGWEASTERMYPEDGALKGEINQRLKLKDGGHYDAEVKTTYRAKKPVQLPGAYDVDIKLDITSHNEDYTIVEQYERAEARHST	gaagaagacaacatggctatcatcaaggaattcatgagattcaaggttcacatggaaggttctgttaacggtcacgaattcgaaatcgaaggtgaaggtgaaggtcacccatacgaaggtactcaaactgctagattgaaggttactaagggtgacccattgccattcgcttgggacatcttgtctccacaattcatgtacggttctaaggcttacgttaagcacccagctgacatcccagactactggaagttgtctttcccagaaggtttcacttgggaaagagttatgaacttcgaagacggtggtgttgttgctgttactcaagactcttctttgcaagacggtcaattcatctacaaggttaagttgttgggtatcaacttcccatctgacggt…
Visualization	HaloTag7 (PMID: 19464373) is a mutant haloalkane dehalogenase that stably binds Halo (chloroalkene) ligands. Allows an easy timely and concentration-dependent chemical fluorescent labeling of HaloTag7 fusion proteins.	HaloTag7	AEIGTGFPFDPHYVEVLGERMHYVDVGPRDGTPVLFLHGNPTSSYVWRNIIPHVAPTHRCIAPDLIGMGKSDKPDLGYFFDDHVRFMDAFIEALGLEEVVLVIHDWGSALGFHWAKRNPERVKGIAFMEFIRPIPTWDEWPEFARETFQAFRTTDVGRKLIIDQNVFIEGTLPMGVVRPLTEVEMDHYREPFLNPVDREPLWRFPNELPIAGEPANIVALVEEYMDWLHQSPVPKLLFWGTPGVLIPPAEAARLAKSLPNCKAVDIGPGLNLLQEDNPDLIGSEIARWLSTLEISG	gctgaaatcggtactggtttcccattcgacccacactacgttgaagttttgggtgaaagaatgcactacgttgacgttggtccaagagacggtactccagttttgttcttgcacggtaacccaacttcttcttacgtttggagaaacatcatcccacacgttgctccaactcacagatgtatcgctccagacttgatcggtatgggtaagtctgacaagccagacttgggttacttcttcgacgaccacgttagattcatggacgctttcatcgaagctttgggtttggaagaagttgttttggttatccacgactggggttctgctttgggtttccactgggctaagagaaacccagaaagagttaagggtatcgctttcatggaattcatcagacca…
Affinity	Affinity tags useful for post-lysis affinity-based applications, including protein enrichment or western blot analysis. 6xHA and 12xHA are also useful for binding HA nanobody in vivo (see HA_Nb below). HA (PMID: 2455217), Myc (PMID: 3915782), V5 (PMID: 1713260) tags were published. TAP is introduced here as a novel tandem affinity purification tag comprising linker-separated (underlined) hexa-his…	6xHA	YPYDVPDYAGSYPYDVPDYAGSYPYDVPDYAGSYPYDVPDYAGSYPYDVPDYAGSYPYDVPDYA	tacccttacgacgtacctgattacgcgggaagctatccatacgacgtgcccgactatgcagggagttacccctatgacgttccagattacgccggcagttatccttatgatgtacccgactacgctggctcctacccttatgatgtccccgattatgcggggtcttacccgtacgacgttcctgattacgct
		12xHA	YPYDVPDYAGSYPYDVPDYAGSYPYDVPDYAGSYPYDVPDYAGSYPYDVPDYAGSYPYDVPDYAGSYPYDVPDYAGSYPYDVPDYAGSYPYDVPDYAGSYPYDVPDYAGSYPYDVPDYAGSYPYDVPDYA	tacccttacgacgtacctgattacgcgggaagctatccatacgacgtgcccgactatgcagggagttacccctatgacgttccagattacgccggcagttatccttatgatgtacccgactacgctggctcctacccttatgatgtccccgattatgcggggtcttacccgtacgacgttcctgattacgcgggaagctatccatacgacgtgcccgactatgcagggagttacccctatgacgttccagattacgccggcagttatccttatgatgtacccgactacgctggctcctacccttatgatgtccccgattatgcggggtcttacccgtacgacgttcctgattacgctgggtcttacccgtacgacgttcctgattacgct
		8xMyc	EQKLISEEDLGEQKLISEEDLSKGGESEQKLISEEDLGEQKLISEEDLSGKEGSEQKLISEEDLGEQKLISEEDLSEGSKGEQKLISEEDLGEQKLISEEDL	gaacagaaactaatttcagaagaggatttaggagaacagaaattgatatccgaagaagacctgtctaagggtggtgaatctgagcagaaactgataagcgaagaagacctaggtgagcagaaattgatttccgaagaggacctttctgggaaggaaggctctgaacagaagcttatttccgaggaggatttgggagagcagaagctaattagcgaagaagatctttctgaaggttctaagggtgaacaaaaactgatatccgaggaggacctaggcgaacaaaaattaatatcagaagaggatctt
		6xV5	GKPIPNPLLGLDSTGGKPIPNPLLGLDSTGGKPIPNPLLGLDSTGGKPIPNPLLGLDSTGGKPIPNPLLGLDSTGGKPIPNPLLGLDSTGGKPIPNPLLGLDSTGGKPIPNPLLGLDSTG	ggtaaaccgattccgaatccattattaggattagacagtacgggtggcaagcccattccgaatccactgttgggcctagattctacgggcggaaagccaattcccaatcctctgttaggacttgactctactgggggcaagcccatcccaaacccgttacttggcttagatagcacaggaggtaagcctataccgaacccgctattggggttggactcaaccggtggaaaaccgattccaaaccctttgcttgggctagactccaccggaggcaaacccattcctaaccccctattgggactggattccactggtggtaagcccatacctaatcccctgttagggcttgactccacgggt
		TAP	HHHHHHGSDYKDHDGDYKDHDIDYKDDDDKGDYKDHDGDYKDHDIDYKDDDDKGSAWSHPQFEKGGGSGGGSGGSAWSHPQFEK	caccaccaccaccatcacggttctgactacaaagatcacgatggagattacaaggatcacgatatcgactacaaggacgacgacgacaagggtgactacaaggaccacgacggggactacaaagaccacgacattgattacaaggacgacgatgacaaaggttctgcttggtctcacccacaattcgaaaagggtggtggttctggcggaggatctggtgggtccgcgtggagccaccctcagttcgagaag
Degradation	AID* (PMID: 23836714) is a minimal degron domain of AtIAA17. In presence of plant auxin hormones like indole-3-acetic acid (IAA), F-IAA17 binds box protein TIR1 (PMID: 16284307), which drives IAA17 poly-ubiquitination and 26S proteasomal degradation. It is useful for quantitative and timely induction of fusion protein degradation by treatment with auxin, and alleviation of degradation by washing …	AID*	PKDPAKPPAKAQVVGWPPVRSYRKNVMVSCQKSSGGPEAAAFVKVS	ccaaaggacccagctaagccaccagctaaggctcaagttgttggttggccaccagttagatcttacagaaagaacgttatggtttcttgtcaaaagtcttctggtggtccagaagctgctgctttcgttaaggtttct
		AID*(P88L)	PKDPAKPPAKAQVVGWPLVRSYRKNVMVSCQKSSGGPEAAAFVKVS	ccaaaggacccagctaagccaccagctaaggctcaagttgttggttggccattggttagatcttacagaaagaacgttatggtttcttgtcaaaagtcttctggtggtccagaagctgctgctttcgttaaggtttct
Degradation	Ubc9ts (PMID: 8824207) is a mutant Ubc9 that is stable under 23C but degraded by the 26S proteasome under 37C.	Ubc9ts	SSLCLQRLQEERKKWRKDHPFGFYAKPVKKADGSMDLQKWEAGIPGKEGTNWAGGVYPITVEYPNELPSKPPKVKFPAGFYHPNVYPSGTICLSILNEDQDWRPAITLKQIVLGVQDLLDSPNPNSPAQEPAWRSFSRNKAEYDKKVLLQAKQYSK	agtagtttgtgtctacagcgtcttcaggaagaaagaaaaaaatggagaaaggatcatccatttggattttatgccaaaccagttaagaaagctgatgggtccatggatttacagaaatgggaagctggtatcccaggcaaagaaggtacaaactgggcgggtggtgtgtacccaattacagtcgaatatccaaatgaacttccttcaaaacctccaaaggttaaatttccagccggattttatcatccaaacgtgtatccaagtggcacaatatgtttaagtattttaaatgaagatcaagattggagacccgccatcacgttaaaacaaattgttcttggggttcaggatcttttagactctccaaatccaaattcccctgctcaagagcctgcatgg…
Targeting	N-terminal sequences to target downstream fusion protein to a specific cellular compartment. Gpa2(PM) (PMID: 16030250) - acylation signal of Gpa2 - targets to cytoplasmic leaflet of plasma membrane (PM). Kar2(SP) (PMID: 2661018) - signal peptide (SP) of Kar2 - targets to ER lumen (and consequently the secretory pathway). Sec71(TMD) (PMID: 8257795) - transmembrane domain (TMD) of Sec71 - targets t…	Gpa2(PM)	GLCASSEKN	ggtttgtgtgcttcttctgaaaagaac
		Kar2(SP)	FFNRLSAGKLLVPLSVVLYALFVVILPLQNSFHSSNVLVRGAD	ttcttcaatagattgtcagctgggaagcttcttgtgccactgtctgtagttctttacgcactgttcgtagtgatactacccctgcaaaactcctttcactcttctaatgtcctggtcagaggcgcagac
		Sec71(TMD)	ETKSISVYTPLIYVFILVVSLVMFASSYRKKQAKK	gagacgaaatcaatctccgtttataccccactcatatatgtctttattctggtggtgtcccttgtgatgtttgcttcaagctacagaaagaagcaggccaaaaaa
		SV40(NLS)	PPKKKRKV	ccaccaaaaaaaaaaagaaaagtt
Targeting	Protein domains that bind specific phospholipids (PLs) (PMID: 28088320), useful in combination with fluorescent proteins for reporting the localization and abundance of PLs or to target a fusion protein to PLs. C1abPKC (PMID: 3045562) - domains C1a and C1b of PKC bind DAG. LactC2 (PMID: 10821695) - domain C2 of lactadherin binds PS. Spo20(PABD) (PMID: 14742704) - PABD domain of Spo20 binds PA. Va…	C1abPKC	SGLRSRAQASNSTSEDFQIRPHALFVHSYRAPAFCDHCGEMLWGLVRQGLKCEGCGLNYHKRCAFKIPNNCSGVRRRRLSNVSLAGLGTVRTASAEFSTSVPDEPLFSPVSPGFEQKSPSESFIGREKRSNSQSYIGRPIQLDKLLMSKVKVPHTFVIHSYTRPTVCQFCKKLLKGLFRQGLQCKDCRFDCHKRCAPKVPNNCLGEVTINGELLSPGAES	tctggtttgagatctagagctcaagcttctaactctacttctgaagacttccaaatcagaccacacgctttgttcgttcactcttacagagctccagctttctgtgaccactgtggtgaaatgttgtggggtttggttagacaaggtttgaagtgtgaaggttgtggtttgaactaccacaaaagatgtgctttcaagatcccaaacaactgttctggtgttagaagaagaagattgtctaacgtttctttggctggtttgggtactgttagaactgcttctgctgaattctctacttctgttccagacgaaccattgttctctccagtttctccaggtttcgaacaaaagtctccatctgaatctttcatcggtagagaaaagagatctaactctcaa…
		LactC2	VSKGEAVIKEFMRFKVHMEGSMNGHEFEIEGEGEGRPYEGTQTAKLKVTKGGPLPFSWDILSPQFMYGSRAFIKHPADIPDYYKQSFPEGFKWERVMNFEDGGAVTVTQDTSLEDGTLIYKVKLRGTNFPPDGPVMQKKTMGWEASTERLYPEDGVLKGDIKMALRLKDGGRYLADFKTTYKAKKPVQMPGAYNVDRKLDITSHNEDYTVVEQYERSEGRHSTGGMDELYK	gtttctaagggtgaagctgttattaaagagtttatgagattcaaagttcacatggaaggttcaatgaacggtcatgaatttgaaatcgaaggtgaaggtgaaggtagaccatacgaaggtactcaaacagcaaaattgaaggttactaaaggtggtccattgccattttcttgggatatcttgtctccacaattcatgtacggttctagagcttttataaaacatccagcagatatcccagattactacaagcaatcatttccagaaggttttaaatgggaaagagttatgaacttcgaagatggtggtgctgttactgttacacaagatacttctttggaagatggtacattgatctataaggttaaattgagaggtactaattttccaccagatggt…
		Spo20(PABD)	MDNCSGSRRRDRLHVKLKSLRNKIHKQLHPNCRFDDATKTS	atggacaattgttcaggaagcagaagacgtgataggctacatgtgaagcttaaatccttgaggaataaaatccacaaacaacttcacccaaactgtcggttcgatgacgccactaagactagt
		Vam7(PX)	AANSVGKMSEKLRIKVDDVKINPKYVLYGVSTPNKRLYKRYSEFWKLKTRLERDVGSTIPYDFPEKPGVLDRRWQRRYDDPEMIDERRIGLERFLNELYNDRFDSRWRDTKIAQDFLQLSKPNV	gcagctaattctgtagggaaaatgagtgaaaagttaagaatcaaggtggacgatgttaaaatcaaccccaagtatgttttatacggtgttagtacaccaaacaagcgcctttacaaaaggtattccgagttttggaaactgaagacacgattggagagagatgtaggaagcaccatcccatatgacttccctgaaaagcccggtgtattggacaggaggtggcaaagaagatatgatgatccggaaatgatcgatgaaagacggatcggactagagaggttcctcaatgaattgtataacgatcgttttgattctcgatggagagacacaaaaatagcgcaagacttcctgcagttgtcaaagccaaatgtt
Targeting	A nanobody (Nb) is a single-chain protein domain that binds another target peptide, and is thus useful for targeting the nanobody-fused protein (prey) to the target-fused protein (bait). This targeting is expected to be reversible in case the fusion protein would be pulled away from each other. yeGFP(Y66A) is a yeGFP derivate carrying the Y66A mutation (marked red) to its chromophore triad S65-Y6…	yeGFP(Y66A)	SKGEELFTGVVPILVELDGDVNGHKFSVSGEGEGDATYGKLTLKFICTTGKLPVPWPTLVTTFGAGVQCFARYPDHMKQHDFFKSAMPEGYVQERTIFFKDDGNYKTRAEVKFEGDTLVNRIELKGIDFKEDGNILGHKLEYNYNSHNVYIMADKQKNGIKVNFKIRHNIEDGSVQLADHYQQNTPIGDGPVLLPDNHYLSTQSALSKDPNEKRDHMVLLEFVTAAGITHGMDELYK	tctaaaggtgaagaattattcactggtgttgtcccaattttggttgaattagatggtgatgttaatggtcacaaattttctgtctccggtgaaggtgaaggtgatgctacttacggtaaattgaccttaaaatttatttgtactactggtaaattgccagttccatggccaaccttagtcactactttcggtgctggtgttcaatgttttgcgagatacccagatcatatgaaacaacatgactttttcaagtctgccatgccagaaggttatgttcaagaaagaactatttttttcaaagatgacggtaactacaagaccagagctgaagtcaagtttgaaggtgataccttagttaatagaatcgaattaaaaggtattgattttaaagaagatggt…
		GBP	VQLVESGGALVQPGGSLRLSCAASGFPVNRYSMRWYRQAPGKEREWVAGMSSAGDRSSYEDSVKGRFTISRDDARNTVYLQMNSLKPEDTAVYYCNVNVGFEYWGQGTQVTVSS	gttcaattggttgaatctggtggtgctttggttcaaccaggtggttctttgagattgtcttgtgctgcttctggtttcccagttaacagatactctatgagatggtacagacaagctccaggtaaggaaagagaatgggttgctggtatgtcttctgctggtgacagatcttcttacgaagactctgttaagggtagattcactatctctagagacgacgctagaaacactgtttacttgcaaatgaactctttgaagccagaagacactgctgtttactactgtaacgttaacgttggtttcgaatactggggtcaaggtactcaagttactgtttcttct
		HA_Nb	AEVKLVESGGGLVKPGGSLKLSCAASGFTFSSYGMSWVRQTPEKRLEWVATISRGGSYTYYPDSVKGRFTISRDNAKNTLYLQMSSLRSEDTAIYYCARRETYDEKGFAYWGQGTTLTVSSGAGGSAGGASGGGGSDIVLTQSPASLTVSLGQRATISCKSSQSLLNSGNQKNYLTWYQQKPGQPPKLLIYWASTRESGIPARFSGSGSGTDFTLNIHPVEEEDAATYYCQNDNSHPLTFGAGTKLEI	gctgaagttaagttggttgaatctggtggtggtttggttaagccaggtggttctttgaagttgtcttgtgctgcttctggtttcactttctcttcttacggtatgtcttgggttagacaaactccagaaaagagattggaatgggttgctactatctctagaggtggttcttacacttactacccagactctgttaagggtagattcactatctctagagacaacgctaagaacactttgtacttgcaaatgtcttctttgagatctgaagacactgctatctactactgtgctagaagagaaacttacgacgaaaagggtttcgcttactggggtcaaggtactactttgactgtttcttccggtgccggtggatctgctggaggtgcatctggtgga…
		2xHA_MoonTag	YPYDVPDYAGASGSAYPYDVPDYASGKGESKNEQELLELDKWASL	tacccatacgacgttccagactacgctggtgcttctggttctgcttacccatacgacgttccagactacgcttctggcaagggcgaatctaagaacgaacaagaattgttggaattggacaagtgggcttctttg
		MoonTag_Nb	EVQLVESGGGLVQPGGSLRLSCAASGSISSVDVMSWYRQAPGKQRELVAFITDRGRTNYKVSVKGRFTISRDNSKNMVYLQMNSLKPEDTADYLCRAESRTSWSSPSPLDVWGRGTQVTVSS	gaagttcaattggttgaatctggtggtggtttggttcaaccaggtggttctttgagattgtcttgtgctgcttctggttctatctcttctgttgacgttatgtcttggtacagacaagctccaggtaagcaaagagaattggttgctttcatcactgacagaggtagaactaactacaaggtttctgttaagggtagattcactatctctagagacaactctaagaacatggtttacttgcaaatgaactctttgaagccagaagacactgctgactacttgtgtagagctgaatctagaacttcttggtcttctccatctccattggacgtttggggtagaggtactcaagttactgtttcttct
		SunTag_2xHA	EELLSKNYHLENEVARLKKSGKGESYPYDVPDYAGASGSAYPYDVPDYA	gaagaattgttgtctaagaactaccacttggaaaacgaagttgctagattgaagaagtctggcaagggcgaatcttacccatacgacgttccagactacgctggtgcttctggttctgcttacccatacgacgttccagactacgct
		SunTag_Nb	GPDIVMTQSPSSLSASVGDRVTITCRSSTGAVTTSNYASWVQEKPGKLFKGLIGGTNNRAPGVPSRFSGSLIGDKATLTISSLQPEDFATYFCALWYSNHWVFGQGTKVELKRGAGGSGAGGSGGGGSSGGGSEVKLLESGGGLVQPGGSLKLSCAVSGFSLTDYGVNWVRQAPGRGLEWIGVIWGDGITDYNSALKDRFIISKDNGKNTVYLQMSKVRSDDTALYYCVTGLFDYWGQGTLVTVSS	ggtccagacatcgttatgactcaatctccatcttctttgtctgcttctgttggtgacagagttactatcacttgtagatcttctactggtgctgttactacttctaactacgcttcttgggttcaagaaaagccaggtaagttgttcaagggtttgatcggtggtactaacaacagagctccaggtgttccatctagattctctggttctttgatcggtgacaaggctactttgactatctcttctttgcaaccagaagacttcgctacttacttctgtgctttgtggtactctaaccactgggttttcggtcaaggtactaaggttgaattgaagagaggtgcaggtggttctggagctggtggatctggtggaggtggttcatctggaggtggttca…
Targeting	Irreverisble targeting by formation of a covalent bond. SpyCatcher002 bond with SpyTag002 (PMID: 29024296). SpyStapler catalizes the bonding of SpyTag to BDTag (PMID: 30449090). SnoopLigase catalizes the bonding of DogTag to SnoopTagJr (PMID: 29402082).	SpyTag002	VPTIVMVDAYKRYK	gttccaactatcgttatggttgacgcttacaagagatacaag
		SpyCatcher002	VTTLSGLSGEQGPSGDMTTEEDSATHIKFSKRDEDGRELAGATMELRDSSGKTISTWISDGHVKDFYLYPGKYTFVETAAPDGYEVATAITFTVNEQGQVTVNGEATKGDAHT	gttactactttgtctggtttgtctggtgaacaaggtccatctggtgacatgactactgaagaagactctgctactcacatcaagttctctaagagagacgaagacggtagagaattggctggtgctactatggaattgagagactcttctggtaagactatctctacttggatctctgacggtcacgttaaggacttctacttgtacccaggtaagtacactttcgttgaaactgctgctccagacggttacgaagttgctactgctatcactttcactgttaacgaacaaggtcaagttactgttaacggtgaagctactaagggtgacgctcacact
		SpyTag	AHIVMVDAYKPTK	gctcacatcgttatggttgacgcttacaagccaactaag
		BDTag	ATHIKFSKRDEDGKELAGATMELRD	gctactcacatcaagttctctaagagagacgaagacggtaaggaattggctggtgctactatggaattgagagac
		SpyStapler	SGKTISTWISDGQVKDFYLYPGKYTFVETAAPDGYEVATAITFTVNEQGQVTVNGKATKG	tctggtaagactatctctacttggatctctgacggtcaagttaaggacttctacttgtacccaggtaagtacactttcgttgaaactgctgctccagacggttacgaagttgctactgctatcactttcactgttaacgaacaaggtcaagttactgttaacggtaaggctactaagggt
		DogTag	DIPATYEFTDGKHYITNEPIPPK	gacatcccagctacttacgaattcactgacggtaagcactacatcactaacgaaccaatcccaccaaag
		SnoopTagJr	KLGSIEFIKVNK	aagttgggttctatcgaattcatcaaggttaacaag
		SnoopLigase	VNKNDKKPLRGAVFSLQKQHPDYPDIYGAIDQNGTYQNVRTGEDGKLTFKNLSDGKYRLFENSEPPGYKPVQNKPIVAFQIVNGEVRDVTSIVPPGVPATYEFT	gttaacaagaacgacaagaagccattgagaggtgctgttttctctttgcaaaagcaacacccagactacccagacatctacggtgctatcgaccaaaacggtacttaccaaaacgttagaactggtgaagacggtaagttgactttcaagaacttgtctgacggtaagtacagattgttcgaaaactctgaaccaccaggttacaagccagttcaaaacaagccaatcgttgctttccaaatcgttaacggtgaagttagagacgttacttctatcgttccaccaggtgttccagctacttacgaattcact
Targeting	Induced and reversible targeting by exogenous intervention. AsLOV2 binds ePDZb upon illumination (PMID: 22388287). GID1A binds GAI(1-92) in presence of gibberellin or its analog GA3-AM (PMID: 22446836).	AsLOV2	PRLAAALERIEKNFIITDPRLPDNPIIFASDSFLQLTEYSREEILGRNCRFLQGPETDRATVRKIRDAIDNQTEVTVQLINYTKSGKKFWNLFHLQPMRDQKGDVQYFIGVQLDGTEHVRDAAEREAVMLIKKTAEEIDKAVDTWV	cctaggttggctgctgcacttgaacgtattgagaagaactttatcattactgacccaaggttgccagataatcccattatattcgcgtccgatagtttcttgcagttgacagaatatagccgtgaagaaattttgggaagaaactgcaggtttctacaaggtcctgaaactgatcgcgcgacagtgagaaaaattagagatgccatagataaccaaacagaggtcactgttcagctgattaattatacaaagagtggtaaaaagttctggaacctctttcacttgcagcctatgcgagatcagaagggagatgtccagtactttattggggttcagttggatggaactgagcatgtccgagatgctgccgagagagaggcagtcatgctgattaagaaa…
		ePDZb	PELGFSISGGVGGRGNPFRPDDDGIFVTRVQPEGPASKLLQPGDKIIQANGYSFINIEHGQAVSLLKTFQNTVELIIVREVGNGAKQEIRVRVEKDGGSGGVSSVPTNLEVVAATPTSLLISWDAYYDSHVSYYRITYGETGGNSPVQEFTVPGSKSTATISGLKPGVDYTITVYAHYNYHYYSSPISINYRTSRLE	ccagaacttggatttagcatatcaggtggtgtcgggggtagaggaaacccattcagacctgatgatgatggtatatttgtaacaagggtacaacctgaaggaccagcatcaaaattactgcagccaggtgataaaattattcaggctaatggctacagttttataaatattgaacatggacaagcagtgtccttgctaaaaactttccagaatacagttgaactcatcattgtacgagaagttggtaacggtgcaaaacaagagattcgagtgagggttgaaaaagacggtggttctggaggcgtttcttctgttccgaccaatctggaagttgttgctgcgaccccgactagcctgctgatcagctgggatgcgtactacgactctcatgtttcttat…
		GAI(1-92)	MKRDHHHHHHQDKKTMMMNEEDDGNGMDELLAVLGYKVRSSEMADVAQKLEQLEVMMSNVQEDDLSQLATETVHYNPAELYTWLDSMLTDLN	atgaagagggatcaccatcaccatcatcatcaagacaagaagactatgatgatgaatgaagaagacgatgggaatggaatggacgagttgttagccgttctagggtataaagtgaggagcagtgaaatggcggacgtagcgcagaaactagaacagctggaagtaatgatgtccaatgtccaggaagatgatctgtcccaattagctaccgaaacagtccattacaaccctgccgaactttatacctggttggactcaatgctgacggacttgaac
		GID1A	MAASDEVNLIESRTVVPLNTWVLISNFKVAYNILRRPDGTFNRHLAEYLDRKVTANANPVDGVFSFDVLIDRRINLLSRVYRPAYADQEQPPSILDLEKPVDGDIVPVILFFHGGSFAHSSANSAIYDTLCRRLVGLCKCVVVSVNYRRAPENPYPCAYDDGWIALNWVNSRSWLKSKKDSKVHIFLAGDSSGGNIAHNVALRAGESGIDVLGNILLNPMFGGNERTESEKSLDGKYFVTVRDRDWYWKAFLPEGEDREHPACNPFSPRGKSLEGVSFPKSLVVVAGLDLIRDWQLAYAEGLKKAGQEVKLMHLEKATVGFYLLPNNNHFHNVMDEISAFVNAEC	atggcggcgtcagacgaggtgaaccttattgaaagtagaacagtagtcccgttaaacacttgggttctaatatcaaacttcaaggtcgcgtataacattctaaggcgtcctgatggaacattcaatcgtcatctagccgaatacttagacagaaaggtcactgcgaatgcaaacccagttgacggtgtcttcagctttgatgtattgatcgatcgtagaattaatctactatcccgtgtatacagacctgcctacgcagaccaagagcaacctccgtctattctagacttggagaaacctgtcgacggggatatcgtcccggttatcttattctttcacggaggcagtttcgcccatagtagtgctaatagcgcaatttacgacacgctatgtcgtagg…
Modification	Single ubiquitin (Ub) moiety as a C-terminal extemity followed by a stop codon. May serve as acceptor for further poly-Ub modification, as Ub donor for ubiquitination of another protein, or as mono-Ub alone.	Ub_STOP	MQIFVKTLTGKTITLEVESSDTIDNVKSKIQDKEGIPPDQQRLIFAGKQLEDGRTLSDYNIQKESTLHLVLRLRGG*	atgcaaatcttcgttaagactttgactggtaagactatcactttggaagttgaatcttctgacactatcgacaacgttaagtctaagatccaagacaaggaaggtatcccaccagaccaacaaagattgatcttcgctggtaagcaattggaagacggtagaactttgtctgactacaacatccaaaaggaatctactttgcacttggttttgagattgagaggtggttaa
Modification	ScUra3 protein complements the ura3 mutation in yeast lab strains. May be used in a dose-dependent manner - dependening on cytoplasmic level of fused protein - as positive selection for growth in absence of exogenous Ura or as negative selection for growth in presence of exogenous 5'FOA.	ScUra3	SKATYKERAATHPSPVAAKLFNIMHEKQTNLCASLDVRTTKELLELVEALGPKICLLKTHVDILTDFSMEGTVKPLKALSAKYNFLLFEDRKFADIGNTVKLQYSAGVYRIAEWADITNAHGVVGPGIVSGLKQAAEEVTKEPRGLLMLAELSCKGSLATGEYTKGTVDIAKSDKDFVIGFIAQRDMGGRDEGYDWLIMTPGVGLDDKGDALGQQYRTVDDVVSTGSDIIIVGRGLFAKGRDAKVEGERYRKAGWEAYLRRCGQQN	tcgaaagctacatataaggaacgtgctgctactcatcctagtcctgttgctgccaagctatttaatatcatgcacgaaaagcaaacaaacttgtgtgcttcattggatgttcgtaccaccaaggaattactggagttagttgaagcattaggtcccaaaatttgtttactaaaaacacatgtggatatcttgactgatttttccatggagggcacagttaagccgctaaaggcattatccgccaagtacaattttttactcttcgaagacagaaaatttgctgacattggtaatacagtcaaattgcagtactctgcgggtgtatacagaatagcagaatgggcagacattacgaatgcacacggtgtggtgggcccaggtattgttagcggtttgaag…
Modification	Genetically encoded nanoparticles confer spatial condensation on multiple molecules of fused protein (note that particle valence may be affected by fusion). AaLS (PMID: 11237620) - Aquifex aeolicus lumazine synthase, 60-subunit particle. AaLS(H41R,L121R) - (PMID: 22606973) - mutant AaLS, pentameric particle. AaLS13 (PMID: 21292977) - mutant AaLS, 240 to 420-subunit particle (PMID: 28281548). PfV …	AaLS	QIYEGKLTAEGLRFGIVASRFNHALVDRLVEGAIDCIVRHGGREEDITLVRVPGSWEIPVAAGELARKEDIDAVIAIGVLIRGATPHFDYIASEVSKGLANLSLELRKPITFGVITADTLEQAIERAGTKHGNKGWEAALSAIEMANLFKSLR	caaatatacgaaggcaagctgactgcggaaggcttaagattcggcattgtagctagtaggtttaaccatgctctggtcgataggctagttgaaggagcaattgactgtatcgtgcgtcatggtggtagagaagaggatatcacgctagtcagggttcccggttcttgggaaatccctgtggctgctggggaattggctaggaaagaggacattgacgctgtaatcgccattggtgtacttattagaggagcaacacctcatttcgattatatagcaagtgaagtcagcaaaggactagctaatttgtctttggagcttagaaaacctatcactttcggtgttatcacagctgacaccttagaacaagctatagaacgtgctggaactaaacatggtaat…
		AaLS(H41R,L121R)	QIYEGKLTAEGLRFGIVASRFNHALVDRLVEGAIDCIVRRGGREEDITLVRVPGSWEIPVAAGELARKEDIDAVIAIGVLIRGATPHFDYIASEVSKGLANLSLELRKPITFGVITADTR EQAIERAGTKHGNKGWEAALSAIEMANLFKSLR	caaatatacgaaggcaagctgactgcggaaggcttaagattcggcattgtagctagtaggtttaaccatgctctggtcgataggctagttgaaggagcaattgactgtatcgtgcgtagaggtggtagagaagaggatatcacgctagtcagggttcccggttcttgggaaatccctgtggctgctggggaattggctaggaaagaggacattgacgctgtaatcgccattggtgtacttattagaggagcaacacctcatttcgattatatagcaagtgaagtcagcaaaggactagctaatttgtctttggagcttagaaaacctatcactttcggtgttatcacagctgacaccagagaacaagctatagaacgtgctggaactaaacatggtaat…
		AaLS13	QIYEGKLTAEGLRFGIVASRFNHALVGRLVEGAIDCIVRHGGREEDITLVCVPGSWEIPVAAGELARKEDIDAVIAIGVLIEGAEPHFDYIASEVSKGLANLSLELRKPISFGDITDDELEEAIECAGTEHGNKGWEAALSAIEMANLFKSLR	caaatctacgaaggtaagttgactgctgaaggtttgagattcggtatcgttgcttctagattcaaccacgctttggttggtagattggttgaaggtgctatcgactgtatcgttagacacggtggtagagaagaagacatcactttggtttgtgttccaggttcttgggaaatcccagttgctgctggtgaattggctagaaaggaagacatcgacgctgttatcgctatcggtgttttgatcgaaggtgctgaaccacacttcgactacatcgcttctgaagtttctaagggtttggctaacttgtctttggaattgagaaagccaatctctttcggtgacatcactgacgacgaattggaagaagctatcgaatgtgctggtactgaacacggtaac…
		PfV	LSINPTLINRDKPYTKEELMEILRLAIIAELDAINLYEQMARYSEDENVRKILLDVAREEKAHVGEFMALLLNLDPEQVTELKGGFEEVKELTGIEAHINDNKKEESNVEYFEKLRSALLDGVNKGRSLLKHLPVTRIEGQSFRVDIIKFEDGVRVVKQEYKPIPLLKKKFYVGIRELNDGTYDVSIATKAGELLVKDEESLVIREILSTEGIKKMKLSSWDNPEEALNDLMNALQEASNASAGPFGLIINPKRYAKLLKIYEKSGKMLVEVLKEIFRGGIIVTLNIDENKVIIFANTPAVLDVVVGQDVTLQELGPEGDDVAFLVSEAIGIRIKNPEAIVVLE	ctctcaataaatccaacccttataaatagggataagccatacaccaaagaagaattaatggaaattctgagattagcaataatagctgagcttgatgcaataaatctatatgagcagatggcaagatattccgaagatgaaaacgtaagaaagattctccttgatgttgcaagggaggagaaggctcacgttggagaattcatggcactccttctaaatttggatccagaacaagtaactgagctgaagggtggatttgaggaagtcaaggagctaactggaattgaggctcacataaatgataacaagaaggaggaatctaacgtggaatattttgagaagttgagaagtgctcttttggatggggtaaataagggaagatctttactaaagcacttg…
		uNS	SSDMVDGIKLQLDASRQCHECPVLQQKVVELEKQIIMQKSIQSDPTPMALQPLLSQLRELSSEVTRLQMELSRTQSLNAQLEADAKSAQACSLDMYLRHHTCINGHTKEDELLDAVRVAPDVRKEIMEKRGEVRRGWCERISKEAAAKCQTVIDDLTQMNGKQAREITELRESAENYEKQIAELVGTITQNQMTYQQELQALVAKNVELDTMNQRQAKSLRITPSLLSATPIDSVDGAADLIDFSVPTDEL	tcttctgacatggttgacggtatcaagttgcaattggacgcttctagacaatgtcacgaatgtccagttttgcaacaaaaggttgttgaattggaaaagcaaatcatcatgcaaaagtctatccaatctgacccaactccaatggctttgcaaccattgttgtctcaattgagagaattgtcttctgaagttactagattgcaaatggaattgtctagaactcaatctttgaacgctcaattggaagctgacgctaagtctgctcaagcttgttctttggacatgtacttgagacaccacacttgtatcaacggtcacactaaggaagacgaattgttggacgctgttagagttgctccagacgttagaaaggaaatcatggaaaagagaggtgaagtt…
Modification	TurboID (PMID: 30125270) is an an enzyme derived from E. coli BirA that catalyze the covalent conjugation of biotin to non-specific proximal endogenous proteins on nucleophilic residues like lysine. MiniTurboID is an N-terminal truncation of TurboID that is less active in presence or absence of exogenously-provided biotin.	TurboID	KDNTVPLKLIALLANGEFHSGEQLGETLGMSRAAINKHIQTLRDWGVDVFTVPGKGYSLPEPIPLLNAKQILGQLDGGSVAVLPVVDSTNQYLLDRIGELKSGDACIAEYQQAGRGSRGRKWFSPFGANLYLSMFWRLKRGPAAIGLGPVIGIVMAEALRKLGADKVRVKWPNDLYLQDRKLAGILVELAGITGDAAQIVIGAGINVAMRRVEESVVNQGWITLQEAGINLDRNTLAAMLIRELRAALELFEQEGLAPYLSRWEKLDNFINRPVKLIIGDKEIFGISRGIDKQGALLLEQDGVIKPWMGGEISLRSAEK	aaagacaatacagtgccgctcaaattgatagccctccttgcaaatggagagtttcacagcggtgaacaactgggcgagactctgggtatgtcacgcgcagctataaataagcatatacagacactcagggattggggggttgacgtatttacagtgccaggcaagggctattctctcccagagcccatcccattgttgaacgctaagcaaatcttgggtcaattggacggtggttctgttgctgttttgccagttgttgactctactaaccaatacttgttggacagaatcggtgaattgaagtctggtgacgcttgtatcgctgaataccaacaagctggtagaggttctagaggtagaaagtggttctctccattcggtgctaacttgtacttgtct…
		MiniTurboID	IPLLNAKQILGQLDGGSVAVLPVVDSTNQYLLDRIGELKSGDACIAEYQQAGRGSRGRKWFSPFGANLYLSMFWRLKRGPAAIGLGPVIGIVMAEALRKLGADKVRVKWPNDLYLQDRKLAGILVELAGITGDAAQIVIGAGINVAMRRVEESVVNQGWITLQEAGINLDRNTLAAMLIRELRAALELFEQEGLAPYLSRWEKLDNFINRPVKLIIGDKEIFGISRGIDKQGALLLEQDGVIKPWMGGEISLRSAEK	atcccattgttgaacgctaagcaaatcttgggtcaattggacggtggttctgttgctgttttgccagttgttgactctactaaccaatacttgttggacagaatcggtgaattgaagtctggtgacgcttgtatcgctgaataccaacaagctggtagaggttctagaggtagaaagtggttctctccattcggtgctaacttgtacttgtctatgttctggagattgaagagaggtccagctgctatcggtttgggtccagttatcggtatcgttatggctgaagctttgagaaagttgggtgctgacaaggttagagttaagtggccaaacgacttgtacttgcaagacagaaagttggctggtatcttggttgaattggctggtatcactggtgac…
Modification	TEVp (PMID: 2669323) - catalytic domain of tobacco etch virus nuclear inclusion a (NIa) protease, which cleaves a polypeptide at the TEVsite consensus sequence, thereby generating two polypeptides. uTEV3 (PMID: 31819267) is a mutant TEVp of lower Km, hence higher Kcat/Km. TEVp(N) and TEVp(C) are the N and C-terminal TEVp fragments, respectively, which reconstitute TEVp upon stable physical contac…	TEVsite	ENLYFQG	gaaaacttgtacttccaaggt
		TEVp	SLFKGPRDYNPISSTICHLTNESDGHTTSLYGIGFGPFIITNKHLFRRNNGTLLVQSLHGVFKVKNTTTLQQHLIDGRDMIIIRMPKDFPPFPQKLKFREPQREERICLVTTNFQTKSMSSMVSDTSCTFPSSDGIFWKHWIQTKDGQCGSPLVSTRDGFIVGIHSASNFTNTNNYFTSVPKNFMELLTNQEAQQWVSGWRLNADSVLWGGHKVFMVKPEEPFQPVKEATQLMNELVYSQ	tctttgttcaagggtccaagagactacaacccaatctcttctactatctgtcacttgactaacgaatctgacggtcacactacttctttgtacggtatcggtttcggtccattcatcatcactaacaagcacttgttcagaagaaacaacggtactttgttggttcaatctttgcacggtgttttcaaggttaagaacactactactttgcaacaacacttgatcgacggtagagacatgatcatcatcagaatgccaaaggacttcccaccattcccacaaaagttgaagttcagagaaccacaaagagaagaaagaatctgtttggttactactaacttccaaactaagtctatgtcttctatggtttctgacacttcttgtactttcccatcttct…
		TEVp(N)	SLFKGPRDYNPISSTICHLTNESDGHTTSLYGIGFGPFIITNKHLFRRNNGTLLVQSLHGVFKVKNTTTLQQHLIDGRDMIIIRMPKDFPPFPQKLKFREPQREERICLVTTNFQTKSM	tctttgttcaagggtccaagagactacaacccaatctcttctactatctgtcacttgactaacgaatctgacggtcacactacttctttgtacggtatcggtttcggtccattcatcatcactaacaagcacttgttcagaagaaacaacggtactttgttggttcaatctttgcacggtgttttcaaggttaagaacactactactttgcaacaacacttgatcgacggtagagacatgatcatcatcagaatgccaaaggacttcccaccattcccacaaaagttgaagttcagagaaccacaaagagaagaaagaatctgtttggttactactaacttccaaactaagtctatg
		TEVp(C)	SSMVSDTSCTFPSSDGIFWKHWIQTKDGQCGSPLVSTRDGFIVGIHSASNFTNTNNYFTSVPKNFMELLTNQEAQQWVSGWRLNADSVLWGGHKVFMVKPEEPFQPVKEATQLMNELVYSQ	tcttctatggtttctgacacttcttgtactttcccatcttctgacggtatcttctggaagcactggatccaaactaaggacggtcaatgtggttctccattggtttctactagagacggtttcatcgttggtatccactctgcttctaacttcactaacactaacaactacttcacttctgttccaaagaacttcatggaattgttgactaaccaagaagctcaacaatgggtttctggttggagattgaacgctgactctgttttgtggggtggtcacaaggttttcatggttaagccagaagaaccattccaaccagttaaggaagctactcaattgatgaacgaattggtttactctcaa
		TEVp(C151A)	SLFKGPRDYNPISSTICHLTNESDGHTTSLYGIGFGPFIITNKHLFRRNNGTLLVQSLHGVFKVKNTTTLQQHLIDGRDMIIIRMPKDFPPFPQKLKFREPQREERICLVTTNFQTKSMS SMVSDTSCTFPSSDGIFWKHWIQTKDGQAGSPLVSTRDGFIVGIHSASNFTNTNNYFTSVPKNFMELLTNQEAQQWVSGWRLNADSVLWGGHKVFMVKPEEPFQPVKEATQLMNELVYSQ	tctttgttcaagggtccaagagactacaacccaatctcttctactatctgtcacttgactaacgaatctgacggtcacactacttctttgtacggtatcggtttcggtccattcatcatcactaacaagcacttgttcagaagaaacaacggtactttgttggttcaatctttgcacggtgttttcaaggttaagaacactactactttgcaacaacacttgatcgacggtagagacatgatcatcatcagaatgccaaaggacttcccaccattcccacaaaagttgaagttcagagaaccacaaagagaagaaagaatctgtttggttactactaacttccaaactaagtctatgtcttctatggtttctgacacttcttgtactttcccatcttct…
		TEVp(C)(C151A)	SSMVSDTSCTFPSSDGIFWKHWIQTKDGQAGSPLVSTRDGFIVGIHSASNFTNTNNYFTSVPKNFMELLTNQEAQQWVSGWRLNADSVLWGGHKVFMVKPEEPFQPVKEATQLMNELVYSQ	tcttctatggtttctgacacttcttgtactttcccatcttctgacggtatcttctggaagcactggatccaaactaaggacggtcaagctggttctccattggtttctactagagacggtttcatcgttggtatccactctgcttctaacttcactaacactaacaactacttcacttctgttccaaagaacttcatggaattgttgactaaccaagaagctcaacaatgggtttctggttggagattgaacgctgactctgttttgtggggtggtcacaaggttttcatggttaagccagaagaaccattccaaccagttaaggaagctactcaattgatgaacgaattggtttactctcaa
		uTEV3	SLFKGPRDYNPISSTICHLTNESDGHTTSLYGIGFGPFIITNKHLFRRNNGTLLVQSLHGVFKVKNTTTLQQHLIDGRDMIIIRMPKDFPPFPQKLKFREPQREERICLVTTNFQTKSMS SMVSDTSCTFPSSDGTFWKHWIQTKDGQCGNPLVSTRDGFIVGIHSASNFTNTNNYFASVPKNFMELLTNQEAQQWVSGWRLNADSVLWGGHKVFMVKPEEPFQPVKEATQLMNELVYSQ	tctttgttcaagggtccaagagactacaacccaatctcttctactatctgtcacttgactaacgaatctgacggtcacactacttctttgtacggtatcggtttcggtccattcatcatcactaacaagcacttgttcagaagaaacaacggtactttgttggttcaatctttgcacggtgttttcaaggttaagaacactactactttgcaacaacacttgatcgacggtagagacatgatcatcatcagaatgccaaaggacttcccaccattcccacaaaagttgaagttcagagaaccacaaagagaagaaagaatctgtttggttactactaacttccaaactaagtctatgtcttctatggtttctgacacttcttgtactttcccatcttct…
		uTEV3(C)	SSMVSDTSCTFPSSDGTFWKHWIQTKDGQCGNPLVSTRDGFIVGIHSASNFTNTNNYFASVPKNFMELLTNQEAQQWVSGWRLNADSVLWGGHKVFMVKPEEPFQPVKEATQLMNELVYSQ	tcttctatggtttctgacacttcttgtactttcccatcttctgacggtactttctggaagcactggatccaaactaaggacggtcaatgtggtaacccattggtttctactagagacggtttcatcgttggtatccactctgcttctaacttcactaacactaacaactacttcgcttctgttccaaagaacttcatggaattgttgactaaccaagaagctcaacaatgggtttctggttggagattgaacgctgactctgttttgtggggtggtcacaaggttttcatggttaagccagaagaaccattccaaccagttaaggaagctactcaattgatgaacgaattggtttactctcaa
		uTEV3(C151A)	SLFKGPRDYNPISSTICHLTNESDGHTTSLYGIGFGPFIITNKHLFRRNNGTLLVQSLHGVFKVKNTTTLQQHLIDGRDMIIIRMPKDFPPFPQKLKFREPQREERICLVTTNFQTKSMS SMVSDTSCTFPSSDGTFWKHWIQTKDGQAGNPLVSTRDGFIVGIHSASNFTNTNNYFASVPKNFMELLTNQEAQQWVSGWRLNADSVLWGGHKVFMVKPEEPFQPVKEATQLMNELVYSQ	tctttgttcaagggtccaagagactacaacccaatctcttctactatctgtcacttgactaacgaatctgacggtcacactacttctttgtacggtatcggtttcggtccattcatcatcactaacaagcacttgttcagaagaaacaacggtactttgttggttcaatctttgcacggtgttttcaaggttaagaacactactactttgcaacaacacttgatcgacggtagagacatgatcatcatcagaatgccaaaggacttcccaccattcccacaaaagttgaagttcagagaaccacaaagagaagaaagaatctgtttggttactactaacttccaaactaagtctatgtcttctatggtttctgacacttcttgtactttcccatcttct…
		uTEV3(C)(C151A)	SSMVSDTSCTFPSSDGTFWKHWIQTKDGQAGNPLVSTRDGFIVGIHSASNFTNTNNYFASVPKNFMELLTNQEAQQWVSGWRLNADSVLWGGHKVFMVKPEEPFQPVKEATQLMNELVYSQ	tcttctatggtttctgacacttcttgtactttcccatcttctgacggtactttctggaagcactggatccaaactaaggacggtcaagctggtaacccattggtttctactagagacggtttcatcgttggtatccactctgcttctaacttcactaacactaacaactacttcgcttctgttccaaagaacttcatggaattgttgactaaccaagaagctcaacaatgggtttctggttggagattgaacgctgactctgttttgtggggtggtcacaaggttttcatggttaagccagaagaaccattccaaccagttaaggaagctactcaattgatgaacgaattggtttactctcaa
		TVMVsite	ETVRFQS	gaaactgttagattccaatct
		TVMVp	SKALLKGVRDFNPISACVCLLENSSDGHSERLFGIGFGPYIIANQHLFRRNNGELTIKTMHGEFKVKNSTQLQMKPVEGRDIIVIKMAKDFPPFPQKLKFRQPTIKDRVCMVSTNFQQKSVSSLVSESSHIVHKEDTSFWQHWITTKDGQCGSPLVSIIDGNILGIHSLTHTTNGSNYFVEFPEKFVATYLDAADGWCKNWKFNADKISWGSFTLVE	tctaaggctttgttgaagggtgttagagacttcaacccaatctctgcttgtgtttgtttgttggaaaactcttctgacggtcactctgaaagattgttcggtatcggtttcggtccatacatcatcgctaaccaacacttgttcagaagaaacaacggtgaattgactatcaagactatgcacggtgaattcaaggttaagaactctactcaattgcaaatgaagccagttgaaggtagagacatcatcgttatcaagatggctaaggacttcccaccattcccacaaaagttgaagttcagacaaccaactatcaaggacagagtttgtatggtttctactaacttccaacaaaagtctgtttcttctttggtttctgaatcttctcacatcgttcac…
