# Supplementary material for: The GravyTrain toolbox for molecular cell biology
Source: PLoS One. 2025 Sep 17;20(9):e0332438. doi: 10.1371/journal.pone.0332438 (PMC12443241; doi:10.1371/journal.pone.0332438)
Supplement: S2 Table — The “Constructs Summary” tab includes a summary of all GravyTrain constructs, including a schematic representation of the included GravyTrain genetic elements. Each other tab lists GravyTrain constructs of a specific type described in the Results subsections. For each construct, a schematic textual description is listed, followed by GravyTrain genetic elements and optional type-specific additional genetic elements. (XLSX) [file pone.0332438.s002.xlsx]

## Sheet: Constructs Summary
pOS	Type	Construct	Marker	Promoter	Terminator	Linker	Visualization	Affinity	Degradation	Targeting	Modification	External Protein
216	Community pFA6a-ATG8	pATG8-mScarletI#1-Atg8-tATG8::hphNT1-S2	hphNT1				mScarletI#1					Atg8
217	Community pFA6a-ATG8	pATG8-mCherry-Atg8-tATG8::hphNT1-S2	hphNT1				mCherry					Atg8
218	Community pFA6a-ATG8	pATG8-Envy-Atg8-tATG8::hphNT1-S2	hphNT1				Envy					Atg8
220	Community pFA6a-ATG8	pATG8-3vGFP-Atg8-tATG8::hphNT1-S2	hphNT1				3vGFP					Atg8
221	Community pFA6a-ATG8	pATG8-yeGFP-Atg8-tATG8::hphNT1-S2	hphNT1				yeGFP					Atg8
222	Community pFA6a-ATG8	pATG8-mNG#3-Atg8-tATG8::hphNT1-S2	hphNT1				mNG#3					Atg8
223	Community pFA6a-ATG8	pATG8-3xmNG-Atg8-tATG8::hphNT1-S2	hphNT1				3xmNG					Atg8
224	pFA6a-S3-S2	S3-flex-Envy-tSYNTH8::hphMX4-S2	hphMX4			flex	Envy
225	pFA6a-S3-S2	S3-flex-3vGFP-tSYNTH8::hphMX4-S2	hphMX4			flex	3vGFP
226	pFA6a-S3-S2	S3-flex-mScarletI#1-tSYNTH8::hphMX4-S2	hphMX4			flex	mScarletI#1
227	pFA6a-S3-S2	S3-flex-mCherry-tSYNTH8::hphMX4-S2	hphMX4			flex	mCherry
229	pFA6a-S3-S2	S3-flex-yeGFP-tSYNTH8::hphMX4-S2	hphMX4			flex	yeGFP
230	pFA6a-S3-S2	S3-flex-mNG#1-tSYNTH8::hphMX4-S2	hphMX4			flex	mNG#1
231	pFA6a-S3-S2	S3-flex-3xmNG-tSYNTH8::hphMX4-S2	hphMX4			flex	3xmNG
247	pFA6a-S3-S2	S3-flex-mScarletI#1-tSYNTH8::CgHIS3-S2	CgHIS3		tSYNTH8	flex	mScarletI#1
248	pFA6a-S3-S2	S3-flex-mScarletI#1-tSYNTH8::ScMET15-S2	ScMET15		tSYNTH8	flex	mScarletI#1
249	pFA6a-S3-S2	S3-flex-mScarletI#1-tSYNTH8::CgLEU2-S2	CgLEU2		tSYNTH8	flex	mScarletI#1
253	pFA6a-S3-S2	S3-flex-8xMyc-tSYNTH8::hphMX4-S2	hphMX4		tSYNTH8	flex		8xMyc
255	pFA6a-S3-S2	S3-flex-AID*-flex-Envy-tSYNTH8::hphMX4-S2	hphMX4		tSYNTH8	flex	Envy		AID*
256	pFA6a-S3-S2	S3-flex-AID*-flex-8xMyc-tSYNTH8::hphMX4-S2	hphMX4		tSYNTH8	flex		8xMyc	AID*
259	pFA6a-S3-S2	S3-flex-mScarletI#1-tADH1::hphMX4-S2	hphMX4		tADH1	flex	mScarletI#1
262	pFA6a-S3-S2	S3-flex-Envy-8xMyc-tSYNTH8::hphMX4-S2	hphMX4		tSYNTH8	flex	Envy	8xMyc
264	pFA6a-S3-S2	S3-flex-yeGFP-8xMyc-tSYNTH8::hphMX4-S2	hphMX4		tSYNTH8	flex	yeGFP	8xMyc
265	pFA6a-S3-S2	S3-flex-yeGFP-tADH1::hphMX4-S2	hphMX4		tADH1	flex	yeGFP
268	pFA6a-S1-S4	S1::natNT2-pCUP1(dim)-S4	natNT2	pCUP1(dim)
269	pFA6a-S3-S2	S3-flex-AID*-flex-yeGFP-tSYNTH8::hphMX4-S2	hphMX4		tSYNTH8	flex	yeGFP		AID*
271	pFA6a-S3-S2	S3-flex-AID*-flex-3vGFP-tSYNTH8::hphMX4-S2	hphMX4		tSYNTH8	flex	3vGFP		AID*
274	Community pFA6a-ATG8	pATG8-mScarletI#1-Atg8ΔR-tATG8::hphNT1-S2	hphNT1				mScarletI#1					Atg8ΔR
277	pFA6a-S3-S2	S3-flex-mNG#2-tSYNTH8::hphMX4-S2	hphMX4		tSYNTH8	flex	mNG#2
281	pFA6a-S3-S2	F5-flex-mNG#2-tSYNTH8::hphMX4-S2	hphMX4			flex#2	mNG#2
283	pFA6a-S1-S4	S1::natNT2-pCUP1-mScarletI#1-S4	natNT2	pCUP1			mScarletI#1
284	pFA6a-S3-S2	S3-flex-TAP-tSYNTH8::hphMX4-S2	hphMX4		tSYNTH8	flex		TAP
296	pFA6a-S3-S2	S3-flex-AID*-flex-TAP-tSYNTH8::hphMX4-S2	hphMX4		tSYNTH8	flex		TAP	AID*
303	pFA6a-S3-S2	S3-flex-AID*-flex-TAP-mScarletI#1-tSYNTH8::hphMX4-S2	hphMX4		tSYNTH8	flex	mScarletI#1	TAP	AID*
304	pFA6a-S3-S2	S3-flex-TEVsite-yeGFP-tSYNTH8::hphMX4-S2	hphMX4		tSYNTH8	flex	yeGFP				TEVsite
306	pFA6a-S1-S4	S1::natNT2-pCUP1-6xHA-S4	natNT2	pCUP1				6xHA
307	pFA6a-S1-S4	S1::natNT2-pCUP1-TAP-S4	natNT2	pCUP1				TAP
309	pFA6a-S3-S2	S3-flex-TAP-tSYNTH8::CgHIS3-S2	CgHIS3		tSYNTH8	flex		TAP
310	pFA6a-S3-S2	S3-flex-6xHA-tSYNTH8::CgHIS3-S2	CgHIS3		tSYNTH8	flex		6xHA
311	pFA6a-S3-S2	S3-flex-mScarletI#1-TAP-tSYNTH8::CgHIS3-S2	CgHIS3		tSYNTH8	flex	mScarletI#1	TAP
312	pFA6a-S3-S2	S3-flex-TAP-tSYNTH8::CgHIS3-S2	CgHIS3		tSYNTH8	flex		TAP
314	pFA6a-S3-S2	S3-flex-GAI(1-92)-tSYNTH8::CgHIS3-S2	CgHIS3		tSYNTH8	flex				GAI(1-92)
318	Community pFA6a-ATG8	pATG8-HaloTag7-Atg8-tATG8::hphNT1-S2	hphNT1				HaloTag7					Atg8
319	pFA6a-S1-S4	S1::natNT2-pCUP1-8xMyc-S4	natNT2	pCUP1				8xMyc
320	pFA6a-S1-S4	S1::natNT2-pCUP1-HaloTag7-S4	natNT2	pCUP1			HaloTag7
321	pFA6a-S3-S2	S3-yeGFP-tSYNTH8::hphMX4-S2	hphMX4		tSYNTH8		yeGFP
322	pFA6a-S3-S2	S3-flex-TAP-Ubc9ts-tSYNTH8::CgHIS3-S2	CgHIS3		tSYNTH8	flex		TAP	Ubc9ts
323	pFA6a-S3-S2	S3-flex-TAP-mNG#1-tSYNTH8::CgHIS3-S2	CgHIS3		tSYNTH8	flex	mNG#1	TAP
326	pFA6a-S3-S2	S3-flex-AID*(P88L)-flex-TAP-tSYNTH8::hphMX4-S2	hphMX4		tSYNTH8	flex		TAP	AID*(P88L)
328	pFA6a-S3-S2	S3-flex-TAP-mScarletI#1-tSYNTH8::CgHIS3-S2	CgHIS3		tSYNTH8	flex	mScarletI#1	TAP
330	pFA6a-S3-S2	S3-flex-TAP-mNG#1-tSYNTH8::CgLEU2-S2	CgLEU2		tSYNTH8	flex	mNG#1	TAP
331	pFA6a-S1-S4	S1::natNT2-pCUP1-TAP-mNG#1-S4	natNT2	pCUP1			mNG#1	TAP
332	pFA6a-S1-S4	S1::natNT2-pCUP1-TAP-mScarletI#1-S4	natNT2	pCUP1			mScarletI#1
334	pFA6a-S1-S2	S1::CgHIS3-S2	CgHIS3
335	pFA6a-S1-S2	S1::ScMET15-S2	ScMET15
336	pFA6a-S1-S2	S1::CgLEU2-S2	CgLEU2
339	pFA6a-S3-S2	S3-TAP-tSYNTH8::CgHIS3-S2	CgHIS3		tSYNTH8			TAP
340	pFA6a-S3-S2	S3-TAP-mNG#1-tSYNTH8::CgHIS3-S2	CgHIS3		tSYNTH8		mNG#1	TAP
341	pFA6a-S3-S2	S3-TAP-mScarletI#1-tSYNTH8::CgHIS3-S2	CgHIS3		tSYNTH8		mScarletI#1	TAP
342	pFA6a-S3-S2	S3-yeGFP-tSYNTH8::CgLEU2-S2	CgLEU2		tSYNTH8		yeGFP
343	pFA6a-S3-S2	S3-AID*-TAP-tSYNTH8::CgHIS3-S2	CgHIS3		tSYNTH8			TAP	AID*
344	pFA6a-S3-S2	S3-AID*-TAP-mNG#1-tSYNTH8::CgHIS3-S2	CgHIS3		tSYNTH8		mNG#1	TAP	AID*
345	pFA6a-S3-S2	S3-AID*-TAP-mScarletI#1-tSYNTH8::CgHIS3-S2	CgHIS3		tSYNTH8		mScarletI#1	TAP	AID*
346	pFA6a-S3-S2	S3-TAP-HaloTag7-tSYNTH8::CgHIS3-S2	CgHIS3		tSYNTH8		HaloTag7	TAP
351	pFA6a-S1-S4	S1::natNT2-pCUP1-TAP-HaloTag7-S4	natNT2	pCUP1			HaloTag7	TAP
352	pFA6a-S3-S2	S3-TAP-mNG#1-tSYNTH8::CgTRP1-S2	CgTRP1		tSYNTH8		mNG#1	TAP
353	pFA6a-S3-S2	S3-TAP-mNG#1-DogTag-tSYNTH8::CgHIS3-S2	CgHIS3		tSYNTH8		mNG#1	TAP		DogTag
354	pFA6a-S3-S2	S3-TAP-mNG#1-SpyTag-tSYNTH8::CgHIS3-S2	CgHIS3		tSYNTH8		mNG#1	TAP		SpyTag
355	pFA6a-S3-S2	S3-TAP-mNG#1-SpyTag002-tSYNTH8::CgHIS3-S2	CgHIS3		tSYNTH8		mNG#1	TAP		SpyTag002
356	pFA6a-S3-S2	S3-TAP-mScarletI#1-Ubc9ts-tSYNTH8::CgHIS3-S2	CgHIS3		tSYNTH8		mScarletI#1	TAP	Ubc9ts
357	pFA6a-S3-S2	S3-TAP-mScarletI#1-SnoopTagJr-tSYNTH8::CgHIS3-S2	CgHIS3		tSYNTH8		mScarletI#1	TAP		SnoopTagJr
358	pFA6a-S3-S2	S3-TAP-mScarletI#1-SpyCatcher002-tSYNTH8::CgHIS3-S2	CgHIS3		tSYNTH8		mScarletI#1	TAP		SpyCatcher002
360	pFA6a-S3-S2	S3-TAP-HaloTag7-tSYNTH8::CgLEU2-S2	CgLEU2		tSYNTH8		HaloTag7	TAP
361	pFA6a-S1-S4	S1::natNT2-pCUP1-Kar2(SP)-TAP-mScarletI#1-S4	natNT2	pCUP1			mScarletI#1	TAP		Kar2(SP)
362	pFA6a-S3-S2	S3-TAP-mScarletI#1-GAI(1-92)-tSYNTH8::CgHIS3-S2	CgHIS3		tSYNTH8		mScarletI#1	TAP		GAI(1-92)
363	pFA6a-S3-S2	S3-TAP-mScarletI#1-BDTag-tSYNTH8::CgHIS3-S2	CgHIS3		tSYNTH8		mScarletI#1	TAP		BDTag
367	pFA6a-S3-S2	S3-AID*-6xHA-tSYNTH8::CgHIS3-S2	CgHIS3		tSYNTH8			6xHA
368	pFA6a-S3-S2	S3-AID*-6xV5-tSYNTH8::CgHIS3-S2	CgHIS3		tSYNTH8			6xV5
372	Community pFA6a-ATG8	pATG8-mNG#3-Atg8ΔR-tATG8::hphNT1-S2	hphNT1				mNG#3					Atg8ΔR
374	pFA6a-S3-S2	S3-TEVsite-TAP-mScarletI#1-tSYNTH8::CgHIS3-S2	CgHIS3		tSYNTH8		mScarletI#1	TAP			TEVsite
375	pFA6a-S3-S2	S3-TEVsite-mNG#1-tSYNTH8::CgHIS3-S2	CgHIS3		tSYNTH8		mNG#1				TEVsite
396	pFA6a-S3-S2	S3-yeGFP(Y66A)-tSYNTH8::CgLEU2-S2	CgLEU2		tSYNTH8					yeGFP(Y66A)
399	pFA6a-S3-S2	S3-AID*-6xHA-mScarletI#1-tSYNTH8::CgHIS3-S2	CgHIS3		tSYNTH8		mScarletI#1	6xHA	AID*
400	pFA6a-S3-S2	S3-AID*-6xHA-mNG#1-tSYNTH8::CgHIS3-S2	CgHIS3		tSYNTH8		mNG#1	6xHA	AID*
401	pFA6a-S3-S2	S3-AID*-6xV5-mScarletI#1-tSYNTH8::CgHIS3-S2	CgHIS3		tSYNTH8		mScarletI#1	6xV5	AID*
402	pFA6a-S3-S2	S3-AID*-6xV5-mNG#1-tSYNTH8::CgHIS3-S2	CgHIS3		tSYNTH8		mNG#1	6xV5	AID*
403	pFA6a-S3-S2	S3-GBP-tSYNTH8::CgLEU2-S2	CgLEU2		tSYNTH8					GBP
404	pFA6a-S3-S2	S3-TEVsite-mNG#1-GBP-tSYNTH8::CgHIS3-S2	CgHIS3		tSYNTH8		mNG#1			GBP	TEVsite
405	pFA6a-S3-S2	S3-TAP-mNG#1-GBP-tSYNTH8::CgTRP1-S2	CgTRP1		tSYNTH8		mNG#1	TAP		GBP
406	pFA6a-S1-S4	S1::natNT2-pCUP1-6xV5-S4	natNT2	pCUP1				6xV5
407	pFA6a-S3-S2	S3-6xV5-tSYNTH8::CgHIS3-S2	CgHIS3		tSYNTH8			6xV5
408	pFA6a-S3-S2	S3-AID*-6xV5-tSYNTH8::CgTRP1-S2	CgTRP1		tSYNTH8			6xV5	AID*
410	Community pFA6a-ATG8	pATG8-TAP-mNG#1-Atg8-tATG8::hphNT1-S2	hphNT1				mNG#1	TAP				Atg8
411	Community pFA6a-ATG8	pATG8-TAP-mScarletI#1-Atg8-tATG8::hphNT1-S2	hphNT1				mScarletI#1	TAP				Atg8
415	pFA6a-S3-S2	S3-TAP-mScarletI#1-TEVsite-mNG#1-tSYNTH8::CgHIS3-S2	CgHIS3		tSYNTH8		mScarletI#1	TAP		mNG#1	TEVsite
417	pFA6a-S3-S2	S3-TAP-TEVsite-mNG#1-tSYNTH8::CgHIS3-S2	CgHIS3		tSYNTH8		mNG#1	TAP			TEVsite
418	pFA6a-S3-S2	S3-TAP-GID1A-tSYNTH8::CgTRP1-S2	CgTRP1		tSYNTH8			TAP		GID1A
419	pFA6a-S1-S4	S1::natNT2-pCUP1-Gpa2(PM)-mScarletI#1-S4	natNT2	pCUP1			mScarletI#1			Gpa2(PM)
420	pFA6a-S1-S4	S1::natNT2-pCUP1-SV40(NLS)-mScarletI#1-S4	natNT2	pCUP1			mScarletI#1			SV40(NLS)
428	pFA6a-S3-S2	S3-TAP-mScarletI#1-SpyCatcher002-tSYNTH8::CgTRP1-S2	CgTRP1		tSYNTH8		mScarletI#1	TAP		SpyCatcher002
432	pFA6a-S3-S2	S3-AID*-TAP-HaloTag7-tSYNTH8::CgHIS3-S2	CgHIS3		tSYNTH8		HaloTag7	TAP	AID*
433	pFA6a-S3-S2	S3-AID*-TAP-HaloTag7-tSYNTH8::CgLEU2-S2	CgLEU2		tSYNTH8		HaloTag7	TAP	AID*
434	pFA6a-S3-S2	S3-AID*-8xMyc-tSYNTH8::hphMX4-S2	hphMX4		tSYNTH8			8xMyc	AID*
435	pFA6a-S3-S2	S3-AID*-yeGFP-tSYNTH8::CgLEU2-S2	CgLEU2		tSYNTH8		yeGFP		AID*
436	pFA6a-S3-S2	S3-TEVsite-TAP-tSYNTH8::CgHIS3-S2	CgHIS3		tSYNTH8			TAP			TEVsite
437	pFA6a-S3-S2	S3-TEVsite-HaloTag7-tSYNTH8::CgHIS3-S2	CgHIS3		tSYNTH8		HaloTag7				TEVsite
438	pFA6a-S3-S2	S3-TEVsite-Ubc9ts-tSYNTH8::CgHIS3-S2	CgHIS3		tSYNTH8				Ubc9ts		TEVsite
439	pFA6a-S1-S4	S1::natNT2-pCUP1-TAP-SnoopLigase-S4	natNT2	pCUP1				TAP		SnoopLigase
440	pFA6a-S1-S4	S1::natNT2-pCUP1-SpyStapler-S4	natNT2	pCUP1						SpyStapler
441	pFA6a-S1-S4	S1::natNT2-pCUP1-S4	natNT2	pCUP1
442	pFA6a-S3-S2	S3-HaloTag7-tSYNTH8::CgHIS3-S2	CgHIS3		tSYNTH8		HaloTag7
443	pFA6a-S3-S2	S3-GBP-tSYNTH8::CgHIS3-S2	CgHIS3		tSYNTH8					GBP
444	pFA6a-S3-S2	S3-GBP-tSYNTH8::CgTRP1-S2	CgTRP1		tSYNTH8					GBP
445	pFA6a-S1-S4-S2	S1::natNT2-pCUP1-TEVp-S4-tSYNTH13::S2	natNT2	pCUP1	tSYNTH13						TEVp
446	pFA6a-S3-S2	S3-AID*(P88L)-TAP-tSYNTH8::CgHIS3-S2	CgHIS3		tSYNTH8			TAP	AID*(P88L)
447	pFA6a-S3-S2	S3-AID*(P88L)-6xHA-tSYNTH8::CgHIS3-S2	CgHIS3		tSYNTH8			6xHA	AID*(P88L)
448	pFA6a-S3-S2	S3-AID*-6xHA-tSYNTH8::KlURA3-S2	KlURA3		tSYNTH8			6xHA	AID*
449	Community pFA6a-ATG8	pATG8-mScarletI#1-flex-Atg8-tATG8::hphNT1-S2	hphNT1			flex	mScarletI#1					Atg8
452	pFA6a-S3-S2	F5-flex-mNG#2-tSYNTH8::CgHIS3-S2	CgHIS3			flex#2	mNG#2
453	pFA6a-S3-S2	F5-flex-mNG#2-tSYNTH8::CgTRP1-S2	CgTRP1			flex#2	mNG#2
455	Community pFA6a-ATG8	pATG8-mNG#2-Atg8-tATG8::hphNT1-S2	hphNT1				mNG#2					Atg8
466	pFA6a-S3-S2	S3-AID*-mRuby3-tSYNTH8::CgHIS3-S2	CgHIS3		tSYNTH8		mRuby3		AID*
467	pFA6a-S3-S2	S3-AID*-sfTq2-tSYNTH8::CgHIS3-S2	CgHIS3		tSYNTH8		sfTq2		AID*
468	pFA6a-S3-S2	S3-AID*(P88L)-mRuby3-tSYNTH8::CgHIS3-S2	CgHIS3		tSYNTH8		mRuby3		AID*(P88L)
469	pFA6a-S3-S2	S3-AID*(P88L)-sfTq2-tSYNTH8::CgHIS3-S2	CgHIS3		tSYNTH8		sfTq2		AID*(P88L)
470	Community pFA6a-ATG8	pATG8-mRuby3-Atg8-tATG8::hphNT1-S2	hphNT1				mRuby3					Atg8
471	Community pFA6a-ATG8	pATG8-sfTq2-Atg8-tATG8::hphNT1-S2	hphNT1				sfTq2					Atg8
472	pFA6a-S3-S2	S3-AID*-mScarletI#2-tSYNTH8::CgHIS3-S2	CgHIS3		tSYNTH8		mScarletI#2		AID*
475	pFA6a-S3-S2	S3-TAP-TEVsite-HA_Nb-tSYNTH8::CgTRP1-S2	CgTRP1		tSYNTH8			TAP		HA_Nb	TEVsite
476	pFA6a-S3-S2	S3-TAP-ePDZb-tSYNTH8::CgTRP1-S2	CgTRP1		tSYNTH8			TAP		ePDZb
477	pFA6a-S3-S2	S3-6xV5-AsLOV2-tSYNTH8::CgHIS3-S2	CgHIS3		tSYNTH8			6xV5		AsLOV2
478	pFA6a-S3-S2	S3-6xV5-ePDZb-tSYNTH8::CgHIS3-S2	CgHIS3		tSYNTH8			6xV5		ePDZb
479	pFA6a-S3-S2	S3-6xV5-TVMVp-tSYNTH8::CgHIS3-S2	CgHIS3		tSYNTH8			6xV5			TVMVp
480	pFA6a-S3-S2	S3-6xV5-MiniTurboID-tSYNTH8::CgHIS3-S2	CgHIS3		tSYNTH8			6xV5			MiniTurboID
487	pFA6a-S3-S2	S3-AID*-6xV5-mScarletI#2-tSYNTH8::CgHIS3-S2	CgHIS3		tSYNTH8		mScarletI#2	6xV5	AID*
488	pFA6a-S3-S2	S3-AID*-6xHA-Envy-tSYNTH8::CgHIS3-S2	CgHIS3		tSYNTH8		Envy	6xHA	AID*
489	pFA6a-S3-S2	S3-TAP-TEVsite-Ubc9ts-tSYNTH8::CgHIS3-S2	CgHIS3		tSYNTH8			TAP	Ubc9ts		TEVsite
490	pFA6a-S3-S2	S3-TAP-TEVsite-BDTag-tSYNTH8::CgHIS3-S2	CgHIS3		tSYNTH8			TAP		BDTag	TEVsite
491	pFA6a-S3-S2	S3-AID*-6xHA-ScUra3-tSYNTH8::CgHIS3-S2	CgHIS3		tSYNTH8			6xHA	AID*		ScUra3
499	pFA6a-S3-S2	S3-sfTq2-tSYNTH8::CgTRP1-S2	CgTRP1		tSYNTH8		sfTq2
502	pFA6a-S1-S4-S2	S1::natNT2-pCUP1-SunTag_2xHA-S4-tSYNTH13::S2	natNT2	pCUP1	tSYNTH13					SunTag_2xHA
503	pFA6a-S3-S2	S3-flex-2xHA_MoonTag-tSYNTH8::CgHIS3-S2	CgHIS3		tSYNTH8	flex				2xHA_MoonTag
506	pFA6a-S1-S4-S2	S1::natNT2-pGAL1(S)-TEVp-S4-tSYNTH13::S2	natNT2	pGAL1(S)	tSYNTH13						TEVp
507	pFA6a-S1-S4-S2	S1::natNT2-pCYC1-TEVp-S4-tSYNTH13::S2	natNT2	pCYC1	tSYNTH13						TEVp
509	pFA6a-S1-S2	S1::CgTRP1-S2	CgTRP1
510	pFA6a-S3-S2	S3-6xV5-mScarletI#1-SpyCatcher002-tSYNTH8::CgTRP1-S2	CgTRP1		tSYNTH8		mScarletI#1	6xV5		SpyCatcher002
512	pFA6a-S3-S2	S3-TAP-mNG#1-TVMVsite-MoonTag_Nb-tSYNTH8::CgHIS3-S2	CgHIS3		tSYNTH8		mNG#2	TAP		MoonTag_Nb	TVMVsite
513	pFA6a-S3-S2	S3-TAP-TEVsite-Ub_STOP-tSYNTH8::CgHIS3-S2	CgHIS3		tSYNTH8			TAP		Ub_STOP	TEVsite
517	pFA6a-S3-S2	S3-TEVp(C)-tSYNTH8::CgTRP1-S2	CgTRP1		tSYNTH8						TEVp(C)
518	pFA6a-S3-S2	S3-TEVp(N)-tSYNTH8::CgHIS3-S2	CgHIS3		tSYNTH8						TEVp(N)
524	pFA6a-S3-S2	S3-AID*-6xHA-tSYNTH8::CgTRP1-S2	CgTRP1		tSYNTH8			6xHA	AID*
525	pFA6a-S3-S2	S3-flex-AID*-flex-TAP-tSYNTH8::CgTRP1-S2	CgTRP1		tSYNTH8	flex		TAP	AID*
528	pFA6a-S3-S2	S3-AID*(P88L)-6xHA-tSYNTH8::CgTRP1-S2	CgTRP1		tSYNTH8			6xHA	AID*(P88L)
531	Community pFA6a-ATG8	pATG8-mRuby3-Atg8-tATG8::CgTRP1-S2	CgTRP1				mRuby3					Atg8
532	Community pFA6a-ATG8	pATG8-mNG#3-Atg8(F104A,Y106A)-tATG8::hphNT1-S2	hphNT1				mNG#3					Atg8(F104A,Y106A)
533	pFA6a-S3-S2	S3-TEVsite-mNG#1-6xHA-tSYNTH8::CgHIS3-S2	CgHIS3		tSYNTH8		mNG#1	6xHA			TEVsite
534	Community pFA6a-ATG8	pATG8-mNG#2-Atg8-tATG8::CgTRP1-S2	CgTRP1				mNG#2					Atg8
535	Community pFA6a-ATG8	pATG8-sfTq2-Atg8(F104A,Y106A)-tATG8::hphNT1-S2	hphNT1				sfTq2					Atg8(F104A,Y106A)
536	pFA6a-S3-S2	S3-mScarletI#1-AsLOV2-tSYNTH8::CgHIS3-S2	CgHIS3		tSYNTH8		mScarletI#1			AsLOV2
537	pFA6a-S3-S2	S3-TAP-TEVsite-MoonTag_Nb-tSYNTH8::CgTRP1-S2	CgTRP1		tSYNTH8			TAP		MoonTag_Nb	TEVsite
538	pFA6a-S3-S2	S3-TAP-TEVsite-SunTag_Nb-tSYNTH8::CgTRP1-S2	CgTRP1		tSYNTH8			TAP		SunTag_Nb	TEVsite
539	pFA6a-S3-S2	S3-flex-6xHA-MiniTurboID-tSYNTH8::CgHIS3-S2	CgHIS3		tSYNTH8	flex		6xHA			MiniTurboID
544	pFA6a-S1-S4-S2	S1::natNT2-pCUP1-mNG#2-S4-tSYNTH13::S2	natNT2	pCUP1	tSYNTH13		mNG#2
545	pFA6a-S1-S4-S2	S1::natNT2-pCUP1-sfTq2-S4-tSYNTH13::S2	natNT2	pCUP1	tSYNTH13		sfTq2
551	pFA6a-S1-S4-S2	S1::natNT2-pCUP1-mNG#2-Vam7(PX)-S4-tSYNTH13::S2	natNT2	pCUP1	tSYNTH13		mNG#2			Vam7(PX)
552	pFA6a-S1-S4-S2	S1::natNT2-pCUP1-sfTq2-Vam7(PX)-S4-tSYNTH13::S2	natNT2	pCUP1	tSYNTH13		sfTq2			Vam7(PX)
553	pFA6a-S1-S4-S2	S1::natNT2-pCUP1-Sec71(TMD)-S4-tSYNTH13::S2	natNT2	pCUP1	tSYNTH13					Sec71(TMD)
554	Community pEGFP-C1	pCMV-TEVsite-3xFLAG-TwinStrepTag-GBP-tSV40								GBP
555	pFA6a-S3-S2	S3-TEVp-tSYNTH8::CgHIS3-S2	CgHIS3		tSYNTH8						TEVp
558	pFA6a-S3-S2	S3-6xV5-TEVp-tSYNTH8::CgHIS3-S2	CgHIS3		tSYNTH8			6xV5			TEVp
559	pFA6a-S3-S2	S3-TAP-mScarletI#1-SpyTag002-tSYNTH8::CgHIS3-S2	CgHIS3		tSYNTH8		mScarletI#1	TAP		SpyTag002
560	pFA6a-S3-S2	S3-mRuby3-tSYNTH8::CgTRP1-S2	CgTRP1		tSYNTH8		mRuby3
561	pFA6a-S3-S2	S3-mScarletI#2-tSYNTH8::CgTRP1-S2	CgTRP1		tSYNTH8		mScarletI#2
562	pFA6a-S3-S2	S3-flex-6xHA-AsLOV2-tSYNTH8::CgHIS3-S2	CgHIS3		tSYNTH8	flex		6xHA		AsLOV2
563	pFA6a-S3-S2	S3-flex-6xHA-TVMVp-tSYNTH8::CgHIS3-S2	CgHIS3		tSYNTH8	flex		6xHA			TVMVp
564	pFA6a-S3-S2	S3-TEVsite-mNG#1-SunTag_2xHA-tSYNTH8::CgHIS3-S2	CgHIS3		tSYNTH8		mNG#1			SunTag_2xHA
565	pFA6a-S3-S2	S3-TEVsite-mNG#1-2xHA_MoonTag-tSYNTH8::CgHIS3-S2	CgHIS3		tSYNTH8		mNG#1			2xHA_MoonTag
566	pFA6a-S1-S4	S1::natNT2-pCUP1-mScarletI#1-S4	natNT2	pCUP1			mScarletI#1
567	pFA6a-S1-S4-S2	S1::natNT2-pGAL1(S)-uTEV3-S4-tSYNTH13::S2	natNT2	pGAL1(S)	tSYNTH13						uTEV3
570	pFA6a-S3-S2	S3-uTEV3-tSYNTH8::CgHIS3-S2	CgHIS3		tSYNTH8						uTEV3
571	pFA6a-S3-S2	S3-uTEV3(C)-tSYNTH8::CgTRP1-S2	CgTRP1		tSYNTH8						uTEV3(C)
572	pFA6a-S3-S2	S3-flex-TurboID-tSYNTH8::CgHIS3-S2	CgHIS3		tSYNTH8	flex					TurboID
573	pFA6a-S3-S2	S3-flex-6xHA-TurboID-tSYNTH8::CgHIS3-S2	CgHIS3		tSYNTH8	flex		6xHA			TurboID
574	pFA6a-S3-S2	S3-AID*-TAP-tSYNTH8::CgLEU2-S2	CgLEU2		tSYNTH8			TAP	AID*
575	pFA6a-S3-S2	S3-AID*-6xHA-tSYNTH8::CgLEU2-S2	CgLEU2		tSYNTH8			6xHA	AID*
576	pFA6a-S3-S2	S3-AID*(P88L)-TAP-tSYNTH8::CgLEU2-S2	CgLEU2		tSYNTH8			TAP	AID*(P88L)
577	pFA6a-S3-S2	S3-AID*(P88L)-6xHA-tSYNTH8::CgLEU2-S2	CgLEU2		tSYNTH8			6xHA	AID*(P88L)
578	pFA6a-S3-S2	S3-flex-AID*-flex-TAP-tSYNTH8::CgLEU2-S2	CgLEU2		tSYNTH8	flex		TAP	AID*
581	Community pFA6a-ATG8	pATG8-yeGFP-TEVsite-Atg8-tATG8::CgTRP1-S2	CgTRP1				yeGFP				TEVsite	Atg8
582	Community pFA6a-ATG8	pATG8-mNG#2-TEVsite-Atg8-tATG8::CgTRP1-S2	CgTRP1				mNG#2				TEVsite	Atg8
583	Community pFA6a-ATG8	pATG8-mRuby3-TEVsite-Atg8-tATG8::CgTRP1-S2	CgTRP1				mRuby3				TEVsite	Atg8
584	Community pFA6a-ATG8	pATG8-sfTq2-TEVsite-Atg8-tATG8::CgTRP1-S2	CgTRP1				sfTq2				TEVsite	Atg8
588	pFA6a-S3-S2	S3-sfTq2-Vam7(PX)-tSYNTH8::CgTRP1-S2	CgTRP1		tSYNTH8		sfTq2			Vam7(PX)
590	pFA6a-S1-S4-S2	S1::natNT2-pCUP1-mRuby3-Vam7(PX)-S4-tSYNTH13::S2	natNT2	pCUP1	tSYNTH13		mRuby3			Vam7(PX)
591	Community pEGFP-C1	pCMV-TECPR2(804-1411)-TEVsite-3xFLAG-TwinStrepTag-ePDZb-tSV40								ePDZb		TECPR2(804-1411)
592	Community pEGFP-C1	pCMV-TECPR2(2-803)-TEVsite-3xFLAG-TwinStrepTag-ePDZb-tSV40								ePDZb		TECPR2(2-803)
593	Community pEGFP-C1	pCMV-TEVsite-3xFLAG-TwinStrepTag-MiniTurboID-tSV40									MiniTurboID
594	Community pEGFP-C1	pCMV-TECPR2(2-1411)-TEVsite-3xFLAG-TwinStrepTag-ePDZb-tSV40								ePDZb		TECPR2(2-1411)
595	Community pEGFP-C1	pCMV-TECPR2(2-1411)-TEVsite-3xFLAG-TwinStrepTag-GBP-tSV40								GBP		TECPR2(2-1411)
596	Community pEGFP-C1	pCMV-TECPR2(2-1411)-TEVsite-3xFLAG-TwinStrepTag-MiniTurboID-tSV40									MiniTurboID	TECPR2(2-1411)
597	Community pEGFP-C1	pCMV-TEVsite-3xFLAG-TwinStrepTag-ePDZb-tSV40								ePDZb
598	Community pEGFP-C1	pCMV-TECPR2(2-803)-TEVsite-3xFLAG-TwinStrepTag-MiniTurboID-tSV40									MiniTurboID	TECPR2(2-803)
599	Community pEGFP-C1	pCMV-TECPR2(804-1411)-TEVsite-3xFLAG-TwinStrepTag-GBP-tSV40								GBP		TECPR2(804-1411)
600	Community pEGFP-C1	pCMV-TECPR2(804-1411)-TEVsite-3xFLAG-TwinStrepTag--tSV40					sfTq2					TECPR2(804-1411)
601	Community pEGFP-C1	pCMV-TECPR2(804-1411)-TEVsite-3xFLAG-TwinStrepTag-MiniTurboID-tSV40									MiniTurboID	TECPR2(804-1411)
602	Community pEGFP-C1	pCMV-TEVsite-3xFLAG-TwinStrepTag-sfTq2-tSV40					sfTq2
603	Community pEGFP-C1	pCMV-TECPR2(2-356)-TEVsite-3xFLAG-TwinStrepTag-GBP-tSV40								GBP		TECPR2(2-356)
604	Community pEGFP-C1	pCMV-TECPR2(2-356)-TEVsite-3xFLAG-TwinStrepTag-ePDZb-tSV40								ePDZb		TECPR2(2-356)
605	Community pEGFP-C1	pCMV-TECPR2(357-1407)-TEVsite-3xFLAG-TwinStrepTag-GBP-tSV40								GBP		TECPR2(357-1407)
606	Community pEGFP-C1	pCMV-TECPR2(2-356)-TEVsite-3xFLAG-TwinStrepTag-sfTq2-tSV40					sfTq2					TECPR2(2-356)
607	Community pEGFP-C1	pCMV-TECPR2(2-356)-TEVsite-3xFLAG-TwinStrepTag-MiniTurboID-tSV40									MiniTurboID	TECPR2(2-356)
608	Community pEGFP-C1	pCMV-TECPR2(357-1411)-TEVsite-3xFLAG-TwinStrepTag-GBP-tSV40								GBP		TECPR2(357-1411)
609	Community pEGFP-C1	pCMV-TECPR2(357-1411)-TEVsite-3xFLAG-TwinStrepTag-ePDZb-tSV40								ePDZb		TECPR2(357-1411)
610	Community pEGFP-C1	pCMV-TECPR2(357-1407)-TEVsite-3xFLAG-TwinStrepTag-sfTq2-tSV40					sfTq2					TECPR2(357-1407)
611	Community pEGFP-C1	pCMV-TECPR2(2-803)-TEVsite-3xFLAG-TwinStrepTag-GBP-tSV40								GBP		TECPR2(2-803)
612	Community pEGFP-C1	pCMV-TECPR2(357-1411)-TEVsite-3xFLAG-TwinStrepTag-sfTq2-tSV40					sfTq2					TECPR2(357-1411)
613	Community pEGFP-C1	pCMV-TECPR2(2-803)-TEVsite-3xFLAG-TwinStrepTag-sfTq2-tSV40					sfTq2					TECPR2(2-803)
620	Community pEGFP-C1	pCMV-TECPR2(357-1407)-TEVsite-3xFLAG-TwinStrepTag-ePDZb-tSV40								ePDZb		TECPR2(357-1407)
621	pFA6a-S1-S4-S2	S1::natNT2-pCUP1-TEVp(C151A)-S4-tSYNTH13::S2	natNT2	pCUP1	tSYNTH13						TEVp(C151A)
622	pFA6a-S1-S4	S1::natNT2-pGAL1(S)-TEVp(C151A)-S4	natNT2	pGAL1(S)							TEVp(C151A)
624	pFA6a-S3-S2	S3-TEVp(C)(C151A)-tSYNTH8::CgTRP1-S2	CgTRP1		tSYNTH8						TEVp(C)(C151A)
626	pFA6a-S3-S2	S3-6xV5-TEVp(C151A)-tSYNTH8::CgHIS3-S2	CgHIS3		tSYNTH8			6xV5			TEVp(C151A)
630	pFA6a-S3-S2	S3-uTEV3(C151A)-tSYNTH8::CgHIS3-S2	CgHIS3		tSYNTH8						uTEV3(C151A)
631	pFA6a-S3-S2	S3-uTEV3(C)(C151A)-tSYNTH8::CgTRP1-S2	CgTRP1		tSYNTH8						uTEV3(C)(C151A)
632	pFA6a-S3-S2	S3-uTEV3-tSYNTH8::CgTRP1-S2	CgTRP1		tSYNTH8						uTEV3
633	pFA6a-S3-S2	S3-uTEV3-tSYNTH8::CgLEU2-S2	CgLEU2		tSYNTH8						uTEV3
638	pFA6a-S1-S4-S2	S1::kanTS6-pCUP1-mRuby3-Vam7(PX)-S4-tSYNTH13::S2	kanTS6	pCUP1	tSYNTH13		mRuby3			Vam7(PX)
639	Community pFA6a-ATG8	pATG8-sfCh3V-Atg8-tATG8::hphNT1-S2	hphNT1				sfCh3V					Atg8
640	pFA6a-S1-S4-S2	S1::kanTS6-pCUP1-sfCh3V-S4-tSYNTH13::S2	kanTS6	pCUP1	tSYNTH13		sfCh3V
641	pFA6a-S1-S4	S1::natNT2-pCUP1-Gpa2(PM)-sfCh3V-S4	natNT2	pCUP1			sfCh3V			Gpa2(PM)
644	pFA6a-S3-S2	S3-AID*-sfCh3V-tSYNTH8::CgHIS3-S2	CgHIS3		tSYNTH8		sfCh3V		AID*
645	pFA6a-S3-S2	S3-sfCh3V-tSYNTH8::CgLEU2-S2	CgLEU2		tSYNTH8		sfCh3V
646	pFA6a-S3-S2	S3-flex-6xHA-TEVsite-mNG#3-tSYNTH8::CgHIS3-S2	CgHIS3		tSYNTH8	flex	mNG#3	6xHA			TEVsite
647	pFA6a-S1-S4-S2	S1::natNT2-pCUP1-mScarletI#1-Vam7(PX)-S4-tSYNTH13::S2	natNT2	pCUP1	tSYNTH13		mScarletI#1			Vam7(PX)
648	Community pEGFP-C1	pCMV-TECPR2(2-1407)-TEVsite-3xFLAG-TwinStrepTag-MiniTurboID-tSV40									MiniTurboID	TECPR2(2-1407)
649	Community pEGFP-C1	pCMV-TECPR2(804-1407)-TEVsite-3xFLAG-TwinStrepTag-MiniTurboID-tSV40									MiniTurboID	TECPR2(804-1407)
650	pFA6a-S1-S4-S2	S1::kanTS6-pCUP1-sfCh3V-Vam7(PX)-S4-tSYNTH13::S2	kanTS6	pCUP1	tSYNTH13		sfCh3V			Vam7(PX)
651	pFA6a-S3-S2	S3-flex-AID*-flex-sfCh3V-tSYNTH8::CgTRP1-S2	CgTRP1		tSYNTH8	flex	sfCh3V		AID*
652	pFA6a-S3-S2	S3-sfCh3V-tSYNTH8::CgHIS3-S2	CgHIS3		tSYNTH8		sfCh3V
654	pFA6a-S1-S4-S2	S1::natNT2-pCUP1-sfCh3V-Vam7(PX)-S4-tSYNTH13::S2	natNT2	pCUP1	tSYNTH13		sfCh3V			Vam7(PX)
655	pFA6a-S1-S4-S2	S1::natNT2-pCUP1-mNG#2-AaLS-S4-tSYNTH13::S2	natNT2	pCUP1	tSYNTH13		mNG#2				AaLS
658	pFA6a-S1-S4-S2	S1::natNT2-pCUP1-mScarletI#1-C1abPKC-S4-tSYNTH13::S2	natNT2	pCUP1	tSYNTH13		mScarletI#1			C1abPKC
659	pFA6a-S1-S4-S2	S1::natNT2-pCUP1-mScarletI#1-Spo20(PABD)-S4-tSYNTH13::S2	natNT2	pCUP1	tSYNTH13		mScarletI#1			Spo20(PABD)
660	pFA6a-S1-S4-S2	S1::natNT2-pCUP1-mScarletI#1-AaLS-S4-tSYNTH13::S2	natNT2	pCUP1	tSYNTH13		mScarletI#1				AaLS
661	pFA6a-S1-S4-S2	S1::natNT2-pCUP1-mScarletI#1-PfV-S4-tSYNTH13::S2	natNT2	pCUP1	tSYNTH13		mScarletI#1				PfV
662	pFA6a-S1-S2	S1::KlURA3-S2	KlURA3
667	pFA6a-S3-S2	S3-mScarletI#2-AaLS-tSYNTH8::CgTRP1-S2	CgTRP1		tSYNTH8		mScarletI#2				AaLS
668	pFA6a-S3-S2	S3-mScarletI#2-PfV-tSYNTH8::CgTRP1-S2	CgTRP1		tSYNTH8		mScarletI#2				PfV
670	pFA6a-S1-S4	S1::natNT2-pCUP1(dim)-12xHA-S4	natNT2	pCUP1(dim)				12xHA
671	pFA6a-S1-S4	S1::natNT2-pCUP1(dim)-sfCh3V-S4	natNT2	pCUP1(dim)			sfCh3V
676	pFA6a-S1-S4-S2	S1::natNT2-pCUP1-HaloTag7-Vam7(PX)-S4-tSYNTH13::S2	natNT2	pCUP1	tSYNTH13		HaloTag7			Vam7(PX)
680	pFA6a-S3-S2	S3-mScarletI#2-uNS-tSYNTH8::CgTRP1-S2	CgTRP1		tSYNTH8		mScarletI#2				uNS
681	pFA6a-S1-S4-S2	S1::natNT2-pCUP1-mNG#2-uNS-S4-tSYNTH13::S2	natNT2	pCUP1	tSYNTH13		mNG#2				uNS
686	pFA6a-S3-S2	S3-TAP-TEVsite-HA_Nb-tSYNTH8::CgTRP1-S2	KlURA3		tSYNTH8			TAP		HA_Nb	TEVsite
693	Community pFA6a-ATG8	pATG8-mNG#3-Atg8(P52A,R67A)-tATG8::hphNT1-S2	hphNT1				mNG#3					Atg8(P52A,R67A)
695	Community pFA6a-ATG8	pATG8-mRuby3-Atg8(P52A,R67A)-tATG8::hphNT1-S2	hphNT1				mRuby3					Atg8(P52A,R67A)
696	Community pFA6a-ATG8	pATG8-sfCh3V-Atg8(P52A,R67A)-tATG8::hphNT1-S2	hphNT1				sfCh3V					Atg8(P52A,R67A)
709	Community pEGFP-C1	pCMV-mScarletI#1-tSV40					mScarletI#1
710	Community pEGFP-C1	pCMV-sfCh3V-tSV40					sfCh3V
715	pFA6a-S3-S2	S3-TEVsite-mNG#1-SunTag_Nb-tSYNTH8::CgHIS3-S2	CgHIS3		tSYNTH8		mNG#1			SunTag_Nb	TEVsite
716	pFA6a-S3-S2	S3-DsRed_Max-tSYNTH8::CgLEU2-S2	CgLEU2		tSYNTH8		DsRed_Max
725	pFA6a-S3-S2	S3-mScarletI#1-HA_Nb-tSYNTH8::CgHIS3-S2	CgHIS3		tSYNTH8		mScarletI#1			HA_Nb
726	pFA6a-S3-S2	S3-mScarletI#2-AaLS(H41R,L121R)-tSYNTH8::CgTRP1-S2	CgTRP1		tSYNTH8		mScarletI#2				AaLS(H41R,L121R)
727	pFA6a-S3-S2	S3-AaLS13-tSYNTH8::CgTRP1-S2	CgTRP1		tSYNTH8						AaLS13
728	pFA6a-S3-S2	S3-mScarletI#2-AaLS13-tSYNTH8::CgTRP1-S2	CgTRP1		tSYNTH8		mScarletI#2				AaLS13
731	pFA6a-S1-S4-S2	S1::natNT2-pCUP1-mScarletI#1-LactC2-S4-tSYNTH13::S2	natNT2	pCUP1	tSYNTH13		mScarletI#1			LactC2
753	pFA6a-S3-S2	S3-flex-yeGFP(A206K)-tSYNTH8::hphMX4-S2	hphMX4		tSYNTH8	flex	yeGFP(A206K)

## Sheet: pFA6a-S1-S2 constructs
pOS	Construct	S1	A_M	Marker	S2
334	S1::CgHIS3-S2	S1	A_M	CgHIS3	S2
335	S1::ScMET15-S2	S1	A_M	ScMET15	S2
336	S1::CgLEU2-S2	S1	A_M	CgLEU2	S2
509	S1::CgTRP1-S2	S1	A_M	CgTRP1	S2
662	S1::KlURA3-S2	S1	A_M	KlURA3	S2

## Sheet: pFA6a-S1-S4 constructs
pOS	Construct	S1	5_A	Appendix	A_M	Marker	M_P	Promoter	P_C	START	Prefix	L1	T1	L2	T2	L3	S4
268	S1::natNT2-pCUP1(dim)-S4	S1	5_A		A_M	natNT2	M_P	pCUP1(dim)		START		>> >> >> GSGSGSUP		GSGSGSDOWN << << <<			S4
283	S1::natNT2-pCUP1-mScarletI#1-S4	S1	5_A		A_M	natNT2	M_P	pCUP1	P_C	START		>> >> >> GSGSGSUP	mScarletI#1	GSGSGSDOWN << << <<			S4
306	S1::natNT2-pCUP1-6xHA-S4	S1	5_A		A_M	natNT2	M_P	pCUP1	P_C	START		>> >> >> GSGSGSUP	6xHA	GSGSGSDOWN << << <<			S4
307	S1::natNT2-pCUP1-TAP-S4	S1	5_A		A_M	natNT2	M_P	pCUP1	P_C	START		>> >> >> GSGSGSUP	TAP	GSGSGSDOWN << << <<			S4
319	S1::natNT2-pCUP1-8xMyc-S4	S1	5_A		A_M	natNT2	M_P	pCUP1	P_C	START		>> >> >> GSGSGSUP	8xMyc	GSGSGSDOWN << << <<			S4
320	S1::natNT2-pCUP1-HaloTag7-S4	S1	5_A		A_M	natNT2	M_P	pCUP1	P_C	START		>> >> >> GSGSGSUP	HaloTag7	GSGSGSDOWN << << <<			S4
331	S1::natNT2-pCUP1-TAP-mNG#1-S4	S1	5_A		A_M	natNT2	M_P	pCUP1	P_C	START		>> >> >> GSGSGSUP	TAP	<< << << GGSGGG >> >> >> >> >> >> GSGSGSUP	mNG#1	GSGSGSDOWN << << <<	S4
332	S1::natNT2-pCUP1-TAP-mScarletI#1-S4	S1	5_A		A_M	natNT2	M_P	pCUP1	P_C	START		>> >> >> GSGSGSUP	TAP	<< << << GGSGGG >> >> >> >> >> >> GSGSGSUP	mScarletI#1	GSGSGSDOWN << << <<	S4
351	S1::natNT2-pCUP1-TAP-HaloTag7-S4	S1	5_A		A_M	natNT2	M_P	pCUP1	P_C	START		>> >> >> GSGSGSUP	TAP	<< << << GGSGGG >> >> >> >> >> >> GSGSGSUP	HaloTag7	GSGSGSDOWN << << <<	S4
361	S1::natNT2-pCUP1-Kar2(SP)-TAP-mScarletI#1-S4	S1	5_A		A_M	natNT2	M_P	pCUP1	P_C	START	Kar2(SP)	>> >> >> GSGSGSUP	TAP	<< << << GGSGGG >> >> >> >> >> >> GSGSGSUP	mScarletI#1	GSGSGSDOWN << << <<	S4
406	S1::natNT2-pCUP1-6xV5-S4	S1	5_A		A_M	natNT2	M_P	pCUP1	P_C	START		>> >> >> GSGSGSUP	6xV5	GSGSGSDOWN << << <<			S4
419	S1::natNT2-pCUP1-Gpa2(PM)-mScarletI#1-S4	S1	5_A		A_M	natNT2	M_P	pCUP1	P_C	START	Gpa2(PM)	>> >> >> GSGSGSUP	mScarletI#1	GSGSGSDOWN << << <<			S4
420	S1::natNT2-pCUP1-SV40(NLS)-mScarletI#1-S4	S1	5_A		A_M	natNT2	M_P	pCUP1	P_C	START	SV40(NLS)	>> >> >> GSGSGSUP	mScarletI#1	GSGSGSDOWN << << <<			S4
439	S1::natNT2-pCUP1-TAP-SnoopLigase-S4	S1	5_A		A_M	natNT2	M_P	pCUP1	P_C	START		>> >> >> GSGSGSUP	TAP	<< << << GGSGGG >> >> >> >> >> >> GSGSGSUP	SnoopLigase	GSGSGSDOWN << << <<	S4
440	S1::natNT2-pCUP1-SpyStapler-S4	S1	5_A		A_M	natNT2	M_P	pCUP1	P_C	START		>> >> >> GSGSGSUP	SpyStapler	GSGSGSDOWN << << <<			S4
441	S1::natNT2-pCUP1-S4	S1	5_A		A_M	natNT2	M_P	pCUP1	P_C	START		>> >> >> GSGSGSUP		<< << << GGSGGG >> >> >>		GSGSGSDOWN << << <<	S4
566	S1::natNT2-pCUP1-mScarletI#1-S4	S1	5_A		A_M	natNT2	M_P	pCUP1	P_C	START		>> >> >> GSGSGSUP	mScarletI#1	<< << << GGSGGG >> >> >>		GSGSGSDOWN << << <<	S4
622	S1::natNT2-pGAL1(S)-TEVp(C151A)-S4	S1	5_A		A_M	natNT2	M_P	pGAL1(S)	P_C	START		>> >> >> GSGSGSUP	TEVp (C151A)	GSGSGSDOWN << << <<			S4
641	S1::natNT2-pCUP1-Gpa2(PM)-sfCh3V-S4	S1	5_A		A_M	natNT2	M_P	pCUP1	P_C	START	Gpa2(PM)	>> >> >> GSGSGSUP	sfCh3V	GSGSGSDOWN << << <<			S4
670	S1::natNT2-pCUP1(dim)-12xHA-S4	S1	5_A		A_M	natNT2	M_P	pCUP1(dim)		START		>> >> >> GSGSGSUP	12xHA	GSGSGSDOWN << << <<			S4
671	S1::natNT2-pCUP1(dim)-sfCh3V-S4	S1	5_A		A_M	natNT2	M_P	pCUP1(dim)		START		>> >> >> GSGSGSUP	sfCh3V	GSGSGSDOWN << << <<			S4

## Sheet: pFA6a-S1-S4-S2 constructs
pOS	Construct	S1	5_A	Appendix	A_M	Marker	M_P	Promoter	P_C	START	Prefix	L1	T1	L2	T2	L3	S4	STOP	Terminator	S2
445	S1::natNT2-pCUP1-TEVp-S4-tSYNTH13::S2	S1	5_A		A_M	natNT2	M_P	pCUP1	P_C	START		>> >> >> GSGSGSUP	TEVp	GSGSGSDOWN << << <<			S4	STOP	tSYNTH13	S2
502	S1::natNT2-pCUP1-SunTag_2xHA-S4-tSYNTH13::S2	S1	5_A		A_M	natNT2	M_P	pCUP1	P_C	START		>> >> >> GSGSGSUP	SunTag_2xHA	GSGSGSDOWN << << <<			S4	STOP	tSYNTH13	S2
506	S1::natNT2-pGAL1(S)-TEVp-S4-tSYNTH13::S2	S1	5_A		A_M	natNT2	M_P	pGAL1(S)	P_C	START		>> >> >> GSGSGSUP	TEVp	GSGSGSDOWN << << <<			S4	STOP	tSYNTH13	S2
507	S1::natNT2-pCYC1-TEVp-S4-tSYNTH13::S2	S1	5_A		A_M	natNT2	M_P	pCYC1	P_C	START		>> >> >> GSGSGSUP	TEVp	GSGSGSDOWN << << <<			S4	STOP	tSYNTH13	S2
544	S1::natNT2-pCUP1-mNG#2-S4-tSYNTH13::S2	S1	5_A		A_M	natNT2	M_P	pCUP1	P_C	START		>> >> >> GSGSGSUP	mNG#2	GSGSGSDOWN << << <<			S4	STOP	tSYNTH13	S2
545	S1::natNT2-pCUP1-sfTq2-S4-tSYNTH13::S2	S1	5_A		A_M	natNT2	M_P	pCUP1	P_C	START		>> >> >> GSGSGSUP	sfTq2	GSGSGSDOWN << << <<			S4	STOP	tSYNTH13	S2
551	S1::natNT2-pCUP1-mNG#2-Vam7(PX)-S4-tSYNTH13::S2	S1	5_A		A_M	natNT2	M_P	pCUP1	P_C	START		>> >> >> GSGSGSUP	mNG#2	<< << << GGSGGG >> >> >> >> >> >> GSGSGSUP	Vam7(PX)	GSGSGSDOWN << << <<	S4	STOP	tSYNTH13	S2
552	S1::natNT2-pCUP1-sfTq2-Vam7(PX)-S4-tSYNTH13::S2	S1	5_A		A_M	natNT2	M_P	pCUP1	P_C	START		>> >> >> GSGSGSUP	sfTq2	<< << << GGSGGG >> >> >> >> >> >> GSGSGSUP	Vam7(PX)	GSGSGSDOWN << << <<	S4	STOP	tSYNTH13	S2
553	S1::natNT2-pCUP1-Sec71(TMD)-S4-tSYNTH13::S2	S1	5_A		A_M	natNT2	M_P	pCUP1	P_C	START		>> >> >> GSGSGSUP	Sec71(TMD)	GSGSGSDOWN << << <<			S4	STOP	tSYNTH13	S2
567	S1::natNT2-pGAL1(S)-uTEV3-S4-tSYNTH13::S2	S1	5_A		A_M	natNT2	M_P	pGAL1(S)	P_C	START		>> >> >> GSGSGSUP	uTEV3	GSGSGSDOWN << << <<			S4	STOP	tSYNTH13	S2
590	S1::natNT2-pCUP1-mRuby3-Vam7(PX)-S4-tSYNTH13::S2	S1	5_A		A_M	natNT2	M_P	pCUP1	P_C	START		>> >> >> GSGSGSUP	mRuby3	GSGSGSDOWN << << << << << << GGSGGG >> >> >> >> >> >> GSGSGSUP	Vam7(PX)	GSGSGSDOWN << << <<	S4	STOP	tSYNTH13	S2
621	S1::natNT2-pCUP1-TEVp(C151A)-S4-tSYNTH13::S2	S1	5_A		A_M	natNT2	M_P	pCUP1	P_C	START		>> >> >> GSGSGSUP	TEVp (C151A)	GSGSGSDOWN << << <<			S4	STOP	tSYNTH13	S2
638	S1::kanTS6-pCUP1-mRuby3-Vam7(PX)-S4-tSYNTH13::S2	S1	5_A		A_M	kanTS6	M_P	pCUP1	P_C	START		>> >> >> GSGSGSUP	mRuby3	GSGSGSDOWN << << << << << << GGSGGG >> >> >> >> >> >> GSGSGSUP	Vam7(PX)	GSGSGSDOWN << << <<	S4	STOP	tSYNTH13	S2
640	S1::kanTS6-pCUP1-sfCh3V-S4-tSYNTH13::S2	S1	5_A		A_M	kanTS6	M_P	pCUP1	P_C	START		>> >> >> GSGSGSUP	sfCh3V	GSGSGSDOWN << << <<			S4	STOP	tSYNTH13	S2
647	S1::natNT2-pCUP1-mScarletI#1-Vam7(PX)-S4-tSYNTH13::S2	S1	5_A		A_M	natNT2	M_P	pCUP1	P_C	START		>> >> >> GSGSGSUP	mScarletI#1	GSGSGSDOWN << << << << << << GGSGGG >> >> >> >> >> >> GSGSGSUP	Vam7(PX)	GSGSGSDOWN << << <<	S4	STOP	tSYNTH13	S2
650	S1::kanTS6-pCUP1-sfCh3V-Vam7(PX)-S4-tSYNTH13::S2	S1	5_A		A_M	kanTS6	M_P	pCUP1	P_C	START		>> >> >> GSGSGSUP	sfCh3V	<< << << GGSGGG >> >> >> >> >> >> GSGSGSUP	Vam7(PX)	GSGSGSDOWN << << <<	S4	STOP	tSYNTH13	S2
654	S1::natNT2-pCUP1-sfCh3V-Vam7(PX)-S4-tSYNTH13::S2	S1	5_A		A_M	natNT2	M_P	pCUP1	P_C	START		>> >> >> GSGSGSUP	sfCh3V	GSGSGSDOWN << << << << << << GGSGGG >> >> >> >> >> >> GSGSGSUP	Vam7(PX)	GSGSGSDOWN << << <<	S4	STOP	tSYNTH13	S2
655	S1::natNT2-pCUP1-mNG#2-AaLS-S4-tSYNTH13::S2	S1	5_A		A_M	natNT2	M_P	pCUP1	P_C	START		>> >> >> GSGSGSUP	mNG#2	<< << << GGSGGG >> >> >> >> >> >> GSGSGSUP	AaLS	GSGSGSDOWN << << <<	S4	STOP	tSYNTH13	S2
658	S1::natNT2-pCUP1-mScarletI#1-C1abPKC-S4-tSYNTH13::S2	S1	5_A		A_M	natNT2	M_P	pCUP1	P_C	START		>> >> >> GSGSGSUP	mScarletI#1	<< << << GGSGGG >> >> >> >> >> >> GSGSGSUP	C1abPKC	GSGSGSDOWN << << <<	S4	STOP	tSYNTH13	S2
659	S1::natNT2-pCUP1-mScarletI#1-Spo20(PABD)-S4-tSYNTH13::S2	S1	5_A		A_M	natNT2	M_P	pCUP1	P_C	START		>> >> >> GSGSGSUP	mScarletI#1	<< << << GGSGGG >> >> >> >> >> >> GSGSGSUP	Spo20(PABD)	GSGSGSDOWN << << <<	S4	STOP	tSYNTH13	S2
660	S1::natNT2-pCUP1-mScarletI#1-AaLS-S4-tSYNTH13::S2	S1	5_A		A_M	natNT2	M_P	pCUP1	P_C	START		>> >> >> GSGSGSUP	mScarletI#1	<< << << GGSGGG >> >> >> >> >> >> GSGSGSUP	AaLS	GSGSGSDOWN << << <<	S4	STOP	tSYNTH13	S2
661	S1::natNT2-pCUP1-mScarletI#1-PfV-S4-tSYNTH13::S2	S1	5_A		A_M	natNT2	M_P	pCUP1	P_C	START		>> >> >> GSGSGSUP	mScarletI#1	<< << << GGSGGG >> >> >> >> >> >> GSGSGSUP	PfV	GSGSGSDOWN << << <<	S4	STOP	tSYNTH13	S2
676	S1::natNT2-pCUP1-HaloTag7-Vam7(PX)-S4-tSYNTH13::S2	S1	5_A		A_M	natNT2	M_P	pCUP1	P_C	START		>> >> >> GSGSGSUP	HaloTag7	<< << << GGSGGG >> >> >> >> >> >> GSGSGSUP	Vam7(PX)	GSGSGSDOWN << << <<	S4	STOP	tSYNTH13	S2
681	S1::natNT2-pCUP1-mNG#2-uNS-S4-tSYNTH13::S2	S1	5_A		A_M	natNT2	M_P	pCUP1	P_C	START		>> >> >> GSGSGSUP	mNG#2	<< << << GGSGGG >> >> >> >> >> >> GSGSGSUP	uNS	GSGSGSDOWN << << <<	S4	STOP	tSYNTH13	S2
731	S1::natNT2-pCUP1-mScarletI#1-LactC2-S4-tSYNTH13::S2	S1	5_A		A_M	natNT2	M_P	pCUP1	P_C	START		>> >> >> GSGSGSUP	mScarletI#1	<< << << GGSGGG >> >> >> >> >> >> GSGSGSUP	LactC2	GSGSGSDOWN << << <<	S4	STOP	tSYNTH13	S2

## Sheet: pFA6a-S3-S2 constructs
pOS	Construct	S3	Prefix	L1	T1	L2	T2	L3	T3	L4	T4	L5	STOP	Terminator	5_A	Appendix	A_M	Marker	S2
224	S3-flex-Envy-tSYNTH8::hphMX4-S2	S3	flex	>> >> >> GSGSGSUP	Envy	GSGSGSDOWN << << <<							STOP	tSYNTH8	5_A		A_M	hphMX4	S2
225	S3-flex-3vGFP-tSYNTH8::hphMX4-S2	S3	flex	>> >> >> GSGSGSUP	3vGFP	GSGSGSDOWN << << <<							STOP	tSYNTH8	5_A		A_M	hphMX4	S2
226	S3-flex-mScarletI#1-tSYNTH8::hphMX4-S2	S3	flex	>> >> >> GSGSGSUP	mScarletI#1	GSGSGSDOWN << << <<							STOP	tSYNTH8	5_A		A_M	hphMX4	S2
227	S3-flex-mCherry-tSYNTH8::hphMX4-S2	S3	flex	>> >> >> GSGSGSUP	mCherry	GSGSGSDOWN << << <<							STOP	tSYNTH8	5_A		A_M	hphMX4	S2
229	S3-flex-yeGFP-tSYNTH8::hphMX4-S2	S3	flex	>> >> >> GSGSGSUP	yeGFP	GSGSGSDOWN << << <<							STOP	tSYNTH8	5_A		A_M	hphMX4	S2
230	S3-flex-mNG#1-tSYNTH8::hphMX4-S2	S3	flex	>> >> >> GSGSGSUP	mNG#1	GSGSGSDOWN << << <<							STOP	tSYNTH8	5_A		A_M	hphMX4	S2
231	S3-flex-3xmNG-tSYNTH8::hphMX4-S2	S3	flex	>> >> >> GSGSGSUP	3xmNG	GSGSGSDOWN << << <<							STOP	tSYNTH8	5_A		A_M	hphMX4	S2
247	S3-flex-mScarletI#1-tSYNTH8::CgHIS3-S2	S3	flex	>> >> >> GSGSGSUP	mScarletI#1	GSGSGSDOWN << << <<							STOP	tSYNTH8	5_A		A_M	CgHIS3	S2
248	S3-flex-mScarletI#1-tSYNTH8::ScMET15-S2	S3	flex	>> >> >> GSGSGSUP	mScarletI#1	GSGSGSDOWN << << <<							STOP	tSYNTH8	5_A		A_M	ScMET15	S2
249	S3-flex-mScarletI#1-tSYNTH8::CgLEU2-S2	S3	flex	>> >> >> GSGSGSUP	mScarletI#1	GSGSGSDOWN << << <<							STOP	tSYNTH8	5_A		A_M	CgLEU2	S2
253	S3-flex-8xMyc-tSYNTH8::hphMX4-S2	S3	flex	>> >> >> GSGSGSUP	8xMyc	GSGSGSDOWN << << <<							STOP	tSYNTH8	5_A		A_M	hphMX4	S2
255	S3-flex-AID*-flex-Envy-tSYNTH8::hphMX4-S2	S3	flex		AID*		flex	>> >> >> GSGSGSUP	Envy	GSGSGSDOWN << << <<			STOP	tSYNTH8	5_A		A_M	hphMX4	S2
256	S3-flex-AID*-flex-8xMyc-tSYNTH8::hphMX4-S2	S3	flex		AID*		flex	>> >> >> GSGSGSUP	8xMyc	GSGSGSDOWN << << <<			STOP	tSYNTH8	5_A		A_M	hphMX4	S2
259	S3-flex-mScarletI#1-tADH1::hphMX4-S2	S3	flex	>> >> >> GSGSGSUP	mScarletI#1	GSGSGSDOWN << << <<							STOP	tADH1	5_A		A_M	hphMX4	S2
262	S3-flex-Envy-8xMyc-tSYNTH8::hphMX4-S2	S3	flex	>> >> >> GSGSGSUP	Envy	GSGSGSDOWN << << << >> >> >> GSGSGSUP	8xMyc	GSGSGSDOWN << << <<					STOP	tSYNTH8	5_A		A_M	hphMX4	S2
264	S3-flex-yeGFP-8xMyc-tSYNTH8::hphMX4-S2	S3	flex	>> >> >> GSGSGSUP	yeGFP	GSGSGSDOWN << << << >> >> >> GSGSGSUP	8xMyc	GSGSGSDOWN << << <<					STOP	tSYNTH8	5_A		A_M	hphMX4	S2
265	S3-flex-yeGFP-tADH1::hphMX4-S2	S3	flex	>> >> >> GSGSGSUP	yeGFP	GSGSGSDOWN << << <<							STOP	tADH1	5_A		A_M	hphMX4	S2
269	S3-flex-AID*-flex-yeGFP-tSYNTH8::hphMX4-S2	S3	flex		AID*		flex	>> >> >> GSGSGSUP	yeGFP	GSGSGSDOWN << << <<			STOP	tSYNTH8	5_A		A_M	hphMX4	S2
271	S3-flex-AID*-flex-3vGFP-tSYNTH8::hphMX4-S2	S3	flex		AID*		flex	>> >> >> GSGSGSUP	3vGFP	GSGSGSDOWN << << <<			STOP	tSYNTH8	5_A		A_M	hphMX4	S2
277	S3-flex-mNG#2-tSYNTH8::hphMX4-S2	S3	flex	>> >> >> GSGSGSUP	mNG#2	GSGSGSDOWN << << <<							STOP	tSYNTH8	5_A		A_M	hphMX4	S2
281	F5-flex-mNG#2-tSYNTH8::hphMX4-S2	F5	flex#2	>> >> >> GSGSGSUP	mNG#2	GSGSGSDOWN << << <<							STOP	tSYNTH8	5_A		A_M	hphMX4	S2
284	S3-flex-TAP-tSYNTH8::hphMX4-S2	S3	flex	>> >> >> GSGSGSUP	TAP	GSGSGSDOWN << << <<							STOP	tSYNTH8	5_A		A_M	hphMX4	S2
296	S3-flex-AID*-flex-TAP-tSYNTH8::hphMX4-S2	S3	flex		AID*		flex	>> >> >> GSGSGSUP	TAP	GSGSGSDOWN << << <<			STOP	tSYNTH8	5_A		A_M	hphMX4	S2
303	S3-flex-AID*-flex-TAP-mScarletI#1-tSYNTH8::hphMX4-S2	S3	flex		AID*	>> >> >> GSGSGSUP	TAP	GSGSGSDOWN << << << >> >> >> GSGSGSUP	mScarletI#1	GSGSGSDOWN << << <<			STOP	tSYNTH8	5_A		A_M	hphMX4	S2
304	S3-flex-TEVsite-yeGFP-tSYNTH8::hphMX4-S2	S3	flex		TEVsite	>> >> >> GSGSGSUP	yeGFP	GSGSGSDOWN << << <<					STOP	tSYNTH8	5_A		A_M	hphMX4	S2
309	S3-flex-TAP-tSYNTH8::CgHIS3-S2	S3	flex	>> >> >> GSGSGSUP	TAP	GSGSGSDOWN << << <<							STOP	tSYNTH8	5_A		A_M	CgHIS3	S2
310	S3-flex-6xHA-tSYNTH8::CgHIS3-S2	S3	flex	>> >> >> GSGSGSUP	6xHA	GSGSGSDOWN << << <<							STOP	tSYNTH8	5_A		A_M	CgHIS3	S2
311	S3-flex-mScarletI#1-TAP-tSYNTH8::CgHIS3-S2	S3	flex	>> >> >> GSGSGSUP	mScarletI#1	GSGSGSDOWN << << << >> >> >> GSGSGSUP	TAP	GSGSGSDOWN << << <<					STOP	tSYNTH8	5_A		A_M	CgHIS3	S2
312	S3-flex-TAP-tSYNTH8::CgHIS3-S2	S3	flex	>> >> >> GSGSGSUP	TAP	<< << << GGSGGG >> >> >>		GSGSGSDOWN << << <<					STOP	tSYNTH8	5_A		A_M	CgHIS3	S2
314	S3-flex-GAI(1-92)-tSYNTH8::CgHIS3-S2	S3	flex	>> >> >> GSGSGSUP	GAI(1-92)	GSGSGSDOWN << << <<							STOP	tSYNTH8	5_A		A_M	CgHIS3	S2
321	S3-yeGFP-tSYNTH8::hphMX4-S2	S3		>> >> >> GSGSGSUP	yeGFP	GSGSGSDOWN << << <<							STOP	tSYNTH8	5_A		A_M	hphMX4	S2
322	S3-flex-TAP-Ubc9ts-tSYNTH8::CgHIS3-S2	S3	flex	>> >> >> GSGSGSUP	TAP	<< << << GGSGGG >> >> >> >> >> >> GSGSGSUP	Ubc9ts	GSGSGSDOWN << << <<					STOP	tSYNTH8	5_A		A_M	CgHIS3	S2
323	S3-flex-TAP-mNG#1-tSYNTH8::CgHIS3-S2	S3	flex	>> >> >> GSGSGSUP	TAP	<< << << GGSGGG >> >> >> >> >> >> GSGSGSUP	mNG#1	GSGSGSDOWN << << <<					STOP	tSYNTH8	5_A		A_M	CgHIS3	S2
326	S3-flex-AID*(P88L)-flex-TAP-tSYNTH8::hphMX4-S2	S3	flex		AID* (P88L)		flex	>> >> >> GSGSGSUP	TAP	GSGSGSDOWN << << <<			STOP	tSYNTH8	5_A		A_M	hphMX4	S2
328	S3-flex-TAP-mScarletI#1-tSYNTH8::CgHIS3-S2	S3	flex	>> >> >> GSGSGSUP	TAP	<< << << GGSGGG >> >> >> >> >> >> GSGSGSUP	mScarletI#1	GSGSGSDOWN << << <<					STOP	tSYNTH8	5_A		A_M	CgHIS3	S2
330	S3-flex-TAP-mNG#1-tSYNTH8::CgLEU2-S2	S3	flex	>> >> >> GSGSGSUP	TAP	<< << << GGSGGG >> >> >> >> >> >> GSGSGSUP	mNG#1	GSGSGSDOWN << << <<					STOP	tSYNTH8	5_A		A_M	CgLEU2	S2
339	S3-TAP-tSYNTH8::CgHIS3-S2	S3		>> >> >> GSGSGSUP	TAP	<< << << GGSGGG >> >> >>		GSGSGSDOWN << << <<					STOP	tSYNTH8	5_A		A_M	CgHIS3	S2
340	S3-TAP-mNG#1-tSYNTH8::CgHIS3-S2	S3		>> >> >> GSGSGSUP	TAP	<< << << GGSGGG >> >> >> >> >> >> GSGSGSUP	mNG#1	GSGSGSDOWN << << <<					STOP	tSYNTH8	5_A		A_M	CgHIS3	S2
341	S3-TAP-mScarletI#1-tSYNTH8::CgHIS3-S2	S3		>> >> >> GSGSGSUP	TAP	<< << << GGSGGG >> >> >> >> >> >> GSGSGSUP	mScarletI#1	GSGSGSDOWN << << <<					STOP	tSYNTH8	5_A		A_M	CgHIS3	S2
342	S3-yeGFP-tSYNTH8::CgLEU2-S2	S3		>> >> >> GSGSGSUP	yeGFP	GSGSGSDOWN << << <<							STOP	tSYNTH8	5_A		A_M	CgLEU2	S2
343	S3-AID*-TAP-tSYNTH8::CgHIS3-S2	S3			AID*	>> >> >> GSGSGSUP	TAP	<< << << GGSGGG >> >> >>		GSGSGSDOWN << << <<			STOP	tSYNTH8	5_A		A_M	CgHIS3	S2
344	S3-AID*-TAP-mNG#1-tSYNTH8::CgHIS3-S2	S3			AID*	>> >> >> GSGSGSUP	TAP	<< << << GGSGGG >> >> >> >> >> >> GSGSGSUP	mNG#1	GSGSGSDOWN << << <<			STOP	tSYNTH8	5_A		A_M	CgHIS3	S2
345	S3-AID*-TAP-mScarletI#1-tSYNTH8::CgHIS3-S2	S3			AID*	>> >> >> GSGSGSUP	TAP	<< << << GGSGGG >> >> >> >> >> >> GSGSGSUP	mScarletI#1	GSGSGSDOWN << << <<			STOP	tSYNTH8	5_A		A_M	CgHIS3	S2
346	S3-TAP-HaloTag7-tSYNTH8::CgHIS3-S2	S3		>> >> >> GSGSGSUP	TAP	<< << << GGSGGG >> >> >> >> >> >> GSGSGSUP	HaloTag7	GSGSGSDOWN << << <<					STOP	tSYNTH8	5_A		A_M	CgHIS3	S2
352	S3-TAP-mNG#1-tSYNTH8::CgTRP1-S2	S3		>> >> >> GSGSGSUP	TAP	<< << << GGSGGG >> >> >> >> >> >> GSGSGSUP	mNG#1	GSGSGSDOWN << << <<					STOP	tSYNTH8	5_A		A_M	CgTRP1	S2
353	S3-TAP-mNG#1-DogTag-tSYNTH8::CgHIS3-S2	S3		>> >> >> GSGSGSUP	TAP	<< << << GGSGGG >> >> >> >> >> >> GSGSGSUP	mNG#1	<< << << GGSGGG >> >> >> >> >> >> GSGSGSUP	DogTag	GSGSGSDOWN << << <<			STOP	tSYNTH8	5_A		A_M	CgHIS3	S2
354	S3-TAP-mNG#1-SpyTag-tSYNTH8::CgHIS3-S2	S3		>> >> >> GSGSGSUP	TAP	<< << << GGSGGG >> >> >> >> >> >> GSGSGSUP	mNG#1	<< << << GGSGGG >> >> >> >> >> >> GSGSGSUP	SpyTag	GSGSGSDOWN << << <<			STOP	tSYNTH8	5_A		A_M	CgHIS3	S2
355	S3-TAP-mNG#1-SpyTag002-tSYNTH8::CgHIS3-S2	S3		>> >> >> GSGSGSUP	TAP	<< << << GGSGGG >> >> >> >> >> >> GSGSGSUP	mNG#1	<< << << GGSGGG >> >> >> >> >> >> GSGSGSUP	SpyTag002	GSGSGSDOWN << << <<			STOP	tSYNTH8	5_A		A_M	CgHIS3	S2
356	S3-TAP-mScarletI#1-Ubc9ts-tSYNTH8::CgHIS3-S2	S3		>> >> >> GSGSGSUP	TAP	<< << << GGSGGG >> >> >> >> >> >> GSGSGSUP	mScarletI#1	<< << << GGSGGG >> >> >> >> >> >> GSGSGSUP	Ubc9ts	GSGSGSDOWN << << <<			STOP	tSYNTH8	5_A		A_M	CgHIS3	S2
357	S3-TAP-mScarletI#1-SnoopTagJr-tSYNTH8::CgHIS3-S2	S3		>> >> >> GSGSGSUP	TAP	<< << << GGSGGG >> >> >> >> >> >> GSGSGSUP	mScarletI#1	<< << << GGSGGG >> >> >> >> >> >> GSGSGSUP	SnoopTagJr	GSGSGSDOWN << << <<			STOP	tSYNTH8	5_A		A_M	CgHIS3	S2
358	S3-TAP-mScarletI#1-SpyCatcher002-tSYNTH8::CgHIS3-S2	S3		>> >> >> GSGSGSUP	TAP	<< << << GGSGGG >> >> >> >> >> >> GSGSGSUP	mScarletI#1	<< << << GGSGGG >> >> >> >> >> >> GSGSGSUP	SpyCatcher002	GSGSGSDOWN << << <<			STOP	tSYNTH8	5_A		A_M	CgHIS3	S2
360	S3-TAP-HaloTag7-tSYNTH8::CgLEU2-S2	S3		>> >> >> GSGSGSUP	TAP	<< << << GGSGGG >> >> >> >> >> >> GSGSGSUP	HaloTag7	GSGSGSDOWN << << <<					STOP	tSYNTH8	5_A		A_M	CgLEU2	S2
362	S3-TAP-mScarletI#1-GAI(1-92)-tSYNTH8::CgHIS3-S2	S3		>> >> >> GSGSGSUP	TAP	<< << << GGSGGG >> >> >> >> >> >> GSGSGSUP	mScarletI#1	<< << << GGSGGG >> >> >> >> >> >> GSGSGSUP	GAI(1-92)	GSGSGSDOWN << << <<			STOP	tSYNTH8	5_A		A_M	CgHIS3	S2
363	S3-TAP-mScarletI#1-BDTag-tSYNTH8::CgHIS3-S2	S3		>> >> >> GSGSGSUP	TAP	<< << << GGSGGG >> >> >> >> >> >> GSGSGSUP	mScarletI#1	<< << << GGSGGG >> >> >> >> >> >> GSGSGSUP	BDTag	GSGSGSDOWN << << <<			STOP	tSYNTH8	5_A		A_M	CgHIS3	S2
367	S3-AID*-6xHA-tSYNTH8::CgHIS3-S2	S3			AID*	>> >> >> GSGSGSUP	6xHA	GSGSGSDOWN << << <<					STOP	tSYNTH8	5_A		A_M	CgHIS3	S2
368	S3-AID*-6xV5-tSYNTH8::CgHIS3-S2	S3			AID*	>> >> >> GSGSGSUP	6xV5	GSGSGSDOWN << << <<					STOP	tSYNTH8	5_A		A_M	CgHIS3	S2
374	S3-TEVsite-TAP-mScarletI#1-tSYNTH8::CgHIS3-S2	S3			TEVsite	>> >> >> GSGSGSUP	TAP	<< << << GGSGGG >> >> >> >> >> >> GSGSGSUP	mScarletI#1	GSGSGSDOWN << << <<			STOP	tSYNTH8	5_A		A_M	CgHIS3	S2
375	S3-TEVsite-mNG#1-tSYNTH8::CgHIS3-S2	S3			TEVsite	>> >> >> GSGSGSUP	mNG#1	GSGSGSDOWN << << <<					STOP	tSYNTH8	5_A		A_M	CgHIS3	S2
396	S3-yeGFP(Y66A)-tSYNTH8::CgLEU2-S2	S3		>> >> >> GSGSGSUP	yeGFP(Y66A)	GSGSGSDOWN << << <<							STOP	tSYNTH8	5_A		A_M	CgLEU2	S2
399	S3-AID*-6xHA-mScarletI#1-tSYNTH8::CgHIS3-S2	S3			AID*	>> >> >> GSGSGSUP	6xHA	<< << << GGSGGG >> >> >> >> >> >> GSGSGSUP	mScarletI#1	GSGSGSDOWN << << <<			STOP	tSYNTH8	5_A		A_M	CgHIS3	S2
400	S3-AID*-6xHA-mNG#1-tSYNTH8::CgHIS3-S2	S3			AID*	>> >> >> GSGSGSUP	6xHA	<< << << GGSGGG >> >> >> >> >> >> GSGSGSUP	mNG#1	GSGSGSDOWN << << <<			STOP	tSYNTH8	5_A		A_M	CgHIS3	S2
401	S3-AID*-6xV5-mScarletI#1-tSYNTH8::CgHIS3-S2	S3			AID*	>> >> >> GSGSGSUP	6xV5	<< << << GGSGGG >> >> >> >> >> >> GSGSGSUP	mScarletI#1	GSGSGSDOWN << << <<			STOP	tSYNTH8	5_A		A_M	CgHIS3	S2
402	S3-AID*-6xV5-mNG#1-tSYNTH8::CgHIS3-S2	S3			AID*	>> >> >> GSGSGSUP	6xV5	<< << << GGSGGG >> >> >> >> >> >> GSGSGSUP	mNG#1	GSGSGSDOWN << << <<			STOP	tSYNTH8	5_A		A_M	CgHIS3	S2
403	S3-GBP-tSYNTH8::CgLEU2-S2	S3		>> >> >> GSGSGSUP	GBP	GSGSGSDOWN << << <<							STOP	tSYNTH8	5_A		A_M	CgLEU2	S2
404	S3-TEVsite-mNG#1-GBP-tSYNTH8::CgHIS3-S2	S3			TEVsite	>> >> >> GSGSGSUP	mNG#1	<< << << GGSGGG >> >> >> >> >> >> GSGSGSUP	GBP	GSGSGSDOWN << << <<			STOP	tSYNTH8	5_A		A_M	CgHIS3	S2
405	S3-TAP-mNG#1-GBP-tSYNTH8::CgTRP1-S2	S3		>> >> >> GSGSGSUP	TAP	<< << << GGSGGG >> >> >> >> >> >> GSGSGSUP	mNG#1	<< << << GGSGGG >> >> >> >> >> >> GSGSGSUP	GBP	GSGSGSDOWN << << <<			STOP	tSYNTH8	5_A		A_M	CgTRP1	S2
407	S3-6xV5-tSYNTH8::CgHIS3-S2	S3		>> >> >> GSGSGSUP	6xV5	GSGSGSDOWN << << <<							STOP	tSYNTH8	5_A		A_M	CgHIS3	S2
408	S3-AID*-6xV5-tSYNTH8::CgTRP1-S2	S3			AID*	>> >> >> GSGSGSUP	6xV5	GSGSGSDOWN << << <<					STOP	tSYNTH8	5_A		A_M	CgTRP1	S2
415	S3-TAP-mScarletI#1-TEVsite-mNG#1-tSYNTH8::CgHIS3-S2	S3		>> >> >> GSGSGSUP	TAP	<< << << GGSGGG >> >> >> >> >> >> GSGSGSUP	mScarletI#1	<< << << GGSGGG >> >> >>	TEVsite	>> >> >> GSGSGSUP	mNG#1	GSGSGSDOWN << << <<	STOP	tSYNTH8	5_A		A_M	CgHIS3	S2
417	S3-TAP-TEVsite-mNG#1-tSYNTH8::CgHIS3-S2	S3		>> >> >> GSGSGSUP	TAP	<< << << GGSGGG >> >> >>	TEVsite	>> >> >> GSGSGSUP	mNG#1	GSGSGSDOWN << << <<			STOP	tSYNTH8	5_A		A_M	CgHIS3	S2
418	S3-TAP-GID1A-tSYNTH8::CgTRP1-S2	S3		>> >> >> GSGSGSUP	TAP	<< << << GGSGGG >> >> >> >> >> >> GSGSGSUP	GID1A	GSGSGSDOWN << << <<					STOP	tSYNTH8	5_A		A_M	CgTRP1	S2
428	S3-TAP-mScarletI#1-SpyCatcher002-tSYNTH8::CgTRP1-S2	S3		>> >> >> GSGSGSUP	TAP	<< << << GGSGGG >> >> >> >> >> >> GSGSGSUP	mScarletI#1	<< << << GGSGGG >> >> >> >> >> >> GSGSGSUP	SpyCatcher002	GSGSGSDOWN << << <<			STOP	tSYNTH8	5_A		A_M	CgTRP1	S2
432	S3-AID*-TAP-HaloTag7-tSYNTH8::CgHIS3-S2	S3			AID*	>> >> >> GSGSGSUP	TAP	<< << << GGSGGG >> >> >> >> >> >> GSGSGSUP	HaloTag7	GSGSGSDOWN << << <<			STOP	tSYNTH8	5_A		A_M	CgHIS3	S2
433	S3-AID*-TAP-HaloTag7-tSYNTH8::CgLEU2-S2	S3			AID*	>> >> >> GSGSGSUP	TAP	<< << << GGSGGG >> >> >> >> >> >> GSGSGSUP	HaloTag7	GSGSGSDOWN << << <<			STOP	tSYNTH8	5_A		A_M	CgLEU2	S2
434	S3-AID*-8xMyc-tSYNTH8::hphMX4-S2	S3			AID*	>> >> >> GSGSGSUP	8xMyc	GSGSGSDOWN << << <<					STOP	tSYNTH8	5_A		A_M	hphMX4	S2
435	S3-AID*-yeGFP-tSYNTH8::CgLEU2-S2	S3			AID*	>> >> >> GSGSGSUP	yeGFP	GSGSGSDOWN << << <<					STOP	tSYNTH8	5_A		A_M	CgLEU2	S2
436	S3-TEVsite-TAP-tSYNTH8::CgHIS3-S2	S3			TEVsite	>> >> >> GSGSGSUP	TAP	<< << << GGSGGG >> >> >>		GSGSGSDOWN << << <<			STOP	tSYNTH8	5_A		A_M	CgHIS3	S2
437	S3-TEVsite-HaloTag7-tSYNTH8::CgHIS3-S2	S3			TEVsite	>> >> >> GSGSGSUP	HaloTag7	GSGSGSDOWN << << <<					STOP	tSYNTH8	5_A		A_M	CgHIS3	S2
438	S3-TEVsite-Ubc9ts-tSYNTH8::CgHIS3-S2	S3			TEVsite	>> >> >> GSGSGSUP	Ubc9ts	GSGSGSDOWN << << <<					STOP	tSYNTH8	5_A		A_M	CgHIS3	S2
442	S3-HaloTag7-tSYNTH8::CgHIS3-S2	S3		>> >> >> GSGSGSUP	HaloTag7	GSGSGSDOWN << << <<							STOP	tSYNTH8	5_A		A_M	CgHIS3	S2
443	S3-GBP-tSYNTH8::CgHIS3-S2	S3		>> >> >> GSGSGSUP	GBP	GSGSGSDOWN << << <<							STOP	tSYNTH8	5_A		A_M	CgHIS3	S2
444	S3-GBP-tSYNTH8::CgTRP1-S2	S3		>> >> >> GSGSGSUP	GBP	GSGSGSDOWN << << <<							STOP	tSYNTH8	5_A		A_M	CgTRP1	S2
446	S3-AID*(P88L)-TAP-tSYNTH8::CgHIS3-S2	S3			AID* (P88L)	>> >> >> GSGSGSUP	TAP	<< << << GGSGGG >> >> >>		GSGSGSDOWN << << <<			STOP	tSYNTH8	5_A		A_M	CgHIS3	S2
447	S3-AID*(P88L)-6xHA-tSYNTH8::CgHIS3-S2	S3			AID* (P88L)	>> >> >> GSGSGSUP	6xHA	GSGSGSDOWN << << <<					STOP	tSYNTH8	5_A		A_M	CgHIS3	S2
448	S3-AID*-6xHA-tSYNTH8::KlURA3-S2	S3			AID*	>> >> >> GSGSGSUP	6xHA	GSGSGSDOWN << << <<					STOP	tSYNTH8	5_A		A_M	KlURA3	S2
452	F5-flex-mNG#2-tSYNTH8::CgHIS3-S2	F5	flex#2	>> >> >> GSGSGSUP	mNG#2	GSGSGSDOWN << << <<							STOP	tSYNTH8	5_A		A_M	CgHIS3	S2
453	F5-flex-mNG#2-tSYNTH8::CgTRP1-S2	F5	flex#2	>> >> >> GSGSGSUP	mNG#2	GSGSGSDOWN << << <<							STOP	tSYNTH8	5_A		A_M	CgTRP1	S2
466	S3-AID*-mRuby3-tSYNTH8::CgHIS3-S2	S3			AID*	>> >> >> GSGSGSUP	mRuby3	GSGSGSDOWN << << <<					STOP	tSYNTH8	5_A		A_M	CgHIS3	S2
467	S3-AID*-sfTq2-tSYNTH8::CgHIS3-S2	S3			AID*	>> >> >> GSGSGSUP	sfTq2	GSGSGSDOWN << << <<					STOP	tSYNTH8	5_A		A_M	CgHIS3	S2
468	S3-AID*(P88L)-mRuby3-tSYNTH8::CgHIS3-S2	S3			AID* (P88L)	>> >> >> GSGSGSUP	mRuby3	GSGSGSDOWN << << <<					STOP	tSYNTH8	5_A		A_M	CgHIS3	S2
469	S3-AID*(P88L)-sfTq2-tSYNTH8::CgHIS3-S2	S3			AID* (P88L)	>> >> >> GSGSGSUP	sfTq2	GSGSGSDOWN << << <<					STOP	tSYNTH8	5_A		A_M	CgHIS3	S2
472	S3-AID*-mScarletI#2-tSYNTH8::CgHIS3-S2	S3			AID*	>> >> >> GSGSGSUP	mScarletI#2	GSGSGSDOWN << << <<					STOP	tSYNTH8	5_A		A_M	CgHIS3	S2
475	S3-TAP-TEVsite-HA_Nb-tSYNTH8::CgTRP1-S2	S3		>> >> >> GSGSGSUP	TAP	<< << << GGSGGG >> >> >>	TEVsite	>> >> >> GSGSGSUP	HA_Nb	GSGSGSDOWN << << <<			STOP	tSYNTH8	5_A		A_M	CgTRP1	S2
476	S3-TAP-ePDZb-tSYNTH8::CgTRP1-S2	S3		>> >> >> GSGSGSUP	TAP	<< << << GGSGGG >> >> >> >> >> >> GSGSGSUP	ePDZb	GSGSGSDOWN << << <<					STOP	tSYNTH8	5_A		A_M	CgTRP1	S2
477	S3-6xV5-AsLOV2-tSYNTH8::CgHIS3-S2	S3		>> >> >> GSGSGSUP	6xV5	<< << << GGSGGG >> >> >> >> >> >> GSGSGSUP	AsLOV2	GSGSGSDOWN << << <<					STOP	tSYNTH8	5_A		A_M	CgHIS3	S2
478	S3-6xV5-ePDZb-tSYNTH8::CgHIS3-S2	S3		>> >> >> GSGSGSUP	6xV5	<< << << GGSGGG >> >> >> >> >> >> GSGSGSUP	ePDZb	GSGSGSDOWN << << <<					STOP	tSYNTH8	5_A		A_M	CgHIS3	S2
479	S3-6xV5-TVMVp-tSYNTH8::CgHIS3-S2	S3		>> >> >> GSGSGSUP	6xV5	<< << << GGSGGG >> >> >> >> >> >> GSGSGSUP	TVMVp	GSGSGSDOWN << << <<					STOP	tSYNTH8	5_A		A_M	CgHIS3	S2
480	S3-6xV5-MiniTurboID-tSYNTH8::CgHIS3-S2	S3		>> >> >> GSGSGSUP	6xV5	<< << << GGSGGG >> >> >> >> >> >> GSGSGSUP	MiniTurboID	GSGSGSDOWN << << <<					STOP	tSYNTH8	5_A		A_M	CgHIS3	S2
487	S3-AID*-6xV5-mScarletI#2-tSYNTH8::CgHIS3-S2	S3			AID*	>> >> >> GSGSGSUP	6xV5	<< << << GGSGGG >> >> >> >> >> >> GSGSGSUP	mScarletI#2	GSGSGSDOWN << << <<			STOP	tSYNTH8	5_A		A_M	CgHIS3	S2
488	S3-AID*-6xHA-Envy-tSYNTH8::CgHIS3-S2	S3			AID*	>> >> >> GSGSGSUP	6xHA	<< << << GGSGGG >> >> >> >> >> >> GSGSGSUP	Envy	GSGSGSDOWN << << <<			STOP	tSYNTH8	5_A		A_M	CgHIS3	S2
489	S3-TAP-TEVsite-Ubc9ts-tSYNTH8::CgHIS3-S2	S3		>> >> >> GSGSGSUP	TAP	<< << << GGSGGG >> >> >>	TEVsite	>> >> >> GSGSGSUP	Ubc9ts	GSGSGSDOWN << << <<			STOP	tSYNTH8	5_A		A_M	CgHIS3	S2
490	S3-TAP-TEVsite-BDTag-tSYNTH8::CgHIS3-S2	S3		>> >> >> GSGSGSUP	TAP	<< << << GGSGGG >> >> >>	TEVsite	>> >> >> GSGSGSUP	BDTag	GSGSGSDOWN << << <<			STOP	tSYNTH8	5_A		A_M	CgHIS3	S2
491	S3-AID*-6xHA-ScUra3-tSYNTH8::CgHIS3-S2	S3			AID*	>> >> >> GSGSGSUP	6xHA	<< << << GGSGGG >> >> >> >> >> >> GSGSGSUP	ScUra3	GSGSGSDOWN << << <<			STOP	tSYNTH8	5_A		A_M	CgHIS3	S2
499	S3-sfTq2-tSYNTH8::CgTRP1-S2	S3		>> >> >> GSGSGSUP	sfTq2	GSGSGSDOWN << << <<							STOP	tSYNTH8	5_A		A_M	CgTRP1	S2
503	S3-flex-2xHA_MoonTag-tSYNTH8::CgHIS3-S2	S3	flex	>> >> >> GSGSGSUP	2xHA_MoonTag	GSGSGSDOWN << << <<							STOP	tSYNTH8	5_A		A_M	CgHIS3	S2
510	S3-6xV5-mScarletI#1-SpyCatcher002-tSYNTH8::CgTRP1-S2	S3		>> >> >> GSGSGSUP	6xV5	<< << << GGSGGG >> >> >> >> >> >> GSGSGSUP	mScarletI#1	<< << << GGSGGG >> >> >> >> >> >> GSGSGSUP	SpyCatcher002	GSGSGSDOWN << << <<			STOP	tSYNTH8	5_A		A_M	CgTRP1	S2
512	S3-TAP-mNG#1-TVMVsite-MoonTag_Nb-tSYNTH8::CgHIS3-S2	S3		>> >> >> GSGSGSUP	TAP	<< << << GGSGGG >> >> >> >> >> >> GSGSGSUP	mNG#1	<< << << GGSGGG >> >> >>	TVMVsite	>> >> >> GSGSGSUP	MoonTag Nb	GSGSGSDOWN << << <<	STOP	tSYNTH8	5_A		A_M	CgHIS3	S2
513	S3-TAP-TEVsite-Ub_STOP-tSYNTH8::CgHIS3-S2	S3		>> >> >> GSGSGSUP	TAP	<< << << GGSGGG >> >> >>	TEVsite	>> >> >> GSGSGSUP	Ub_STOP	GSGSGSDOWN << << <<			STOP	tSYNTH8	5_A		A_M	CgHIS3	S2
517	S3-TEVp(C)-tSYNTH8::CgTRP1-S2	S3		>> >> >> GSGSGSUP	TEVp(C)	GSGSGSDOWN << << <<							STOP	tSYNTH8	5_A		A_M	CgTRP1	S2
518	S3-TEVp(N)-tSYNTH8::CgHIS3-S2	S3		>> >> >> GSGSGSUP	TEVp(N)	GSGSGSDOWN << << <<							STOP	tSYNTH8	5_A		A_M	CgHIS3	S2
524	S3-AID*-6xHA-tSYNTH8::CgTRP1-S2	S3			AID*	>> >> >> GSGSGSUP	6xHA	GSGSGSDOWN << << <<					STOP	tSYNTH8	5_A		A_M	CgTRP1	S2
525	S3-flex-AID*-flex-TAP-tSYNTH8::CgTRP1-S2	S3	flex		AID*		flex	>> >> >> GSGSGSUP	TAP	GSGSGSDOWN << << <<			STOP	tSYNTH8	5_A		A_M	CgTRP1	S2
528	S3-AID*(P88L)-6xHA-tSYNTH8::CgTRP1-S2	S3			AID* (P88L)	>> >> >> GSGSGSUP	6xHA	GSGSGSDOWN << << <<					STOP	tSYNTH8	5_A		A_M	CgTRP1	S2
533	S3-TEVsite-mNG#1-6xHA-tSYNTH8::CgHIS3-S2	S3			TEVsite	>> >> >> GSGSGSUP	mNG#1	<< << << GGSGGG >> >> >> >> >> >> GSGSGSUP	6xHA	GSGSGSDOWN << << <<			STOP	tSYNTH8	5_A		A_M	CgHIS3	S2
536	S3-mScarletI#1-AsLOV2-tSYNTH8::CgHIS3-S2	S3		>> >> >> GSGSGSUP	mScarletI#1	<< << << GGSGGG >> >> >> >> >> >> GSGSGSUP	AsLOV2	GSGSGSDOWN << << <<					STOP	tSYNTH8	5_A		A_M	CgHIS3	S2
537	S3-TAP-TEVsite-MoonTag_Nb-tSYNTH8::CgTRP1-S2	S3		>> >> >> GSGSGSUP	TAP	<< << << GGSGGG >> >> >>	TEVsite	>> >> >> GSGSGSUP	MoonTag Nb	GSGSGSDOWN << << <<			STOP	tSYNTH8	5_A		A_M	CgTRP1	S2
538	S3-TAP-TEVsite-SunTag_Nb-tSYNTH8::CgTRP1-S2	S3		>> >> >> GSGSGSUP	TAP	<< << << GGSGGG >> >> >>	TEVsite	>> >> >> GSGSGSUP	SunTag Nb	GSGSGSDOWN << << <<			STOP	tSYNTH8	5_A		A_M	CgTRP1	S2
539	S3-flex-6xHA-MiniTurboID-tSYNTH8::CgHIS3-S2	S3	flex	>> >> >> GSGSGSUP	6xHA	<< << << GGSGGG >> >> >> >> >> >> GSGSGSUP	MiniTurboID	GSGSGSDOWN << << <<					STOP	tSYNTH8	5_A		A_M	CgHIS3	S2
555	S3-TEVp-tSYNTH8::CgHIS3-S2	S3		>> >> >> GSGSGSUP	TEVp	GSGSGSDOWN << << <<							STOP	tSYNTH8	5_A		A_M	CgHIS3	S2
558	S3-6xV5-TEVp-tSYNTH8::CgHIS3-S2	S3		>> >> >> GSGSGSUP	6xV5	<< << << GGSGGG >> >> >> >> >> >> GSGSGSUP	TEVp	GSGSGSDOWN << << <<					STOP	tSYNTH8	5_A		A_M	CgHIS3	S2
559	S3-TAP-mScarletI#1-SpyTag002-tSYNTH8::CgHIS3-S2	S3		>> >> >> GSGSGSUP	TAP	<< << << GGSGGG >> >> >> >> >> >> GSGSGSUP	mScarletI#1	<< << << GGSGGG >> >> >> >> >> >> GSGSGSUP	SpyTag002	GSGSGSDOWN << << <<			STOP	tSYNTH8	5_A		A_M	CgHIS3	S2
560	S3-mRuby3-tSYNTH8::CgTRP1-S2	S3		>> >> >> GSGSGSUP	mRuby3	GSGSGSDOWN << << <<							STOP	tSYNTH8	5_A		A_M	CgTRP1	S2
561	S3-mScarletI#2-tSYNTH8::CgTRP1-S2	S3		>> >> >> GSGSGSUP	mScarletI#2	GSGSGSDOWN << << <<							STOP	tSYNTH8	5_A		A_M	CgTRP1	S2
562	S3-flex-6xHA-AsLOV2-tSYNTH8::CgHIS3-S2	S3	flex	>> >> >> GSGSGSUP	6xHA	<< << << GGSGGG >> >> >> >> >> >> GSGSGSUP	AsLOV2	GSGSGSDOWN << << <<					STOP	tSYNTH8	5_A		A_M	CgHIS3	S2
563	S3-flex-6xHA-TVMVp-tSYNTH8::CgHIS3-S2	S3	flex	>> >> >> GSGSGSUP	6xHA	<< << << GGSGGG >> >> >> >> >> >> GSGSGSUP	TVMVp	GSGSGSDOWN << << <<					STOP	tSYNTH8	5_A		A_M	CgHIS3	S2
564	S3-TEVsite-mNG#1-SunTag_2xHA-tSYNTH8::CgHIS3-S2	S3			TEVsite	>> >> >> GSGSGSUP	mNG#1	<< << << GGSGGG >> >> >> >> >> >> GSGSGSUP	SunTag_2xHA	GSGSGSDOWN << << <<			STOP	tSYNTH8	5_A		A_M	CgHIS3	S2
565	S3-TEVsite-mNG#1-2xHA_MoonTag-tSYNTH8::CgHIS3-S2	S3			TEVsite	>> >> >> GSGSGSUP	mNG#1	<< << << GGSGGG >> >> >> >> >> >> GSGSGSUP	2xHA_MoonTag	GSGSGSDOWN << << <<			STOP	tSYNTH8	5_A		A_M	CgHIS3	S2
570	S3-uTEV3-tSYNTH8::CgHIS3-S2	S3		>> >> >> GSGSGSUP	uTEV3	GSGSGSDOWN << << <<							STOP	tSYNTH8	5_A		A_M	CgHIS3	S2
571	S3-uTEV3(C)-tSYNTH8::CgTRP1-S2	S3		>> >> >> GSGSGSUP	uTEV3(C)	GSGSGSDOWN << << <<							STOP	tSYNTH8	5_A		A_M	CgTRP1	S2
572	S3-flex-TurboID-tSYNTH8::CgHIS3-S2	S3	flex	>> >> >> GSGSGSUP	TurboID	GSGSGSDOWN << << <<							STOP	tSYNTH8	5_A		A_M	CgHIS3	S2
573	S3-flex-6xHA-TurboID-tSYNTH8::CgHIS3-S2	S3	flex	>> >> >> GSGSGSUP	6xHA	<< << << GGSGGG >> >> >> >> >> >> GSGSGSUP	TurboID	GSGSGSDOWN << << <<					STOP	tSYNTH8	5_A		A_M	CgHIS3	S2
574	S3-AID*-TAP-tSYNTH8::CgLEU2-S2	S3			AID*	>> >> >> GSGSGSUP	TAP	<< << << GGSGGG >> >> >>		GSGSGSDOWN << << <<			STOP	tSYNTH8	5_A		A_M	CgLEU2	S2
575	S3-AID*-6xHA-tSYNTH8::CgLEU2-S2	S3			AID*	>> >> >> GSGSGSUP	6xHA	GSGSGSDOWN << << <<					STOP	tSYNTH8	5_A		A_M	CgLEU2	S2
576	S3-AID*(P88L)-TAP-tSYNTH8::CgLEU2-S2	S3			AID* (P88L)	>> >> >> GSGSGSUP	TAP	<< << << GGSGGG >> >> >>		GSGSGSDOWN << << <<			STOP	tSYNTH8	5_A		A_M	CgLEU2	S2
577	S3-AID*(P88L)-6xHA-tSYNTH8::CgLEU2-S2	S3			AID* (P88L)	>> >> >> GSGSGSUP	6xHA	GSGSGSDOWN << << <<					STOP	tSYNTH8	5_A		A_M	CgLEU2	S2
578	S3-flex-AID*-flex-TAP-tSYNTH8::CgLEU2-S2	S3	flex		AID*		flex	>> >> >> GSGSGSUP	TAP	GSGSGSDOWN << << <<			STOP	tSYNTH8	5_A		A_M	CgLEU2	S2
588	S3-sfTq2-Vam7(PX)-tSYNTH8::CgTRP1-S2	S3		>> >> >> GSGSGSUP	sfTq2	<< << << GGSGGG >> >> >> >> >> >> GSGSGSUP	Vam7(PX)	GSGSGSDOWN << << <<					STOP	tSYNTH8	5_A		A_M	CgTRP1	S2
624	S3-TEVp(C)(C151A)-tSYNTH8::CgTRP1-S2	S3		>> >> >> GSGSGSUP	TEVp(C) (C151A)	GSGSGSDOWN << << <<							STOP	tSYNTH8	5_A		A_M	CgTRP1	S2
626	S3-6xV5-TEVp(C151A)-tSYNTH8::CgHIS3-S2	S3		>> >> >> GSGSGSUP	6xV5	<< << << GGSGGG >> >> >> >> >> >> GSGSGSUP	TEVp (C151A)	GSGSGSDOWN << << <<					STOP	tSYNTH8	5_A		A_M	CgHIS3	S2
630	S3-uTEV3(C151A)-tSYNTH8::CgHIS3-S2	S3		>> >> >> GSGSGSUP	uTEV3 (C151A)	GSGSGSDOWN << << <<							STOP	tSYNTH8	5_A		A_M	CgHIS3	S2
631	S3-uTEV3(C)(C151A)-tSYNTH8::CgTRP1-S2	S3		>> >> >> GSGSGSUP	uTEV3(C) (C151A)	GSGSGSDOWN << << <<							STOP	tSYNTH8	5_A		A_M	CgTRP1	S2
632	S3-uTEV3-tSYNTH8::CgTRP1-S2	S3		>> >> >> GSGSGSUP	uTEV3	GSGSGSDOWN << << <<							STOP	tSYNTH8	5_A		A_M	CgTRP1	S2
633	S3-uTEV3-tSYNTH8::CgLEU2-S2	S3		>> >> >> GSGSGSUP	uTEV3	GSGSGSDOWN << << <<							STOP	tSYNTH8	5_A		A_M	CgLEU2	S2
644	S3-AID*-sfCh3V-tSYNTH8::CgHIS3-S2	S3			AID*	>> >> >> GSGSGSUP	sfCh3V	GSGSGSDOWN << << <<					STOP	tSYNTH8	5_A		A_M	CgHIS3	S2
645	S3-sfCh3V-tSYNTH8::CgLEU2-S2	S3		>> >> >> GSGSGSUP	sfCh3V	GSGSGSDOWN << << <<							STOP	tSYNTH8	5_A		A_M	CgLEU2	S2
646	S3-flex-6xHA-TEVsite-mNG#3-tSYNTH8::CgHIS3-S2	S3	flex	>> >> >> GSGSGSUP	6xHA	<< << << GGSGGG >> >> >>	TEVsite	>> >> >> GSGSGSUP	mNG#3	GSGSGSDOWN << << <<			STOP	tSYNTH8	5_A		A_M	CgHIS3	S2
651	S3-flex-AID*-flex-sfCh3V-tSYNTH8::CgTRP1-S2	S3	flex		AID*		flex	>> >> >> GSGSGSUP	sfCh3V	GSGSGSDOWN << << <<			STOP	tSYNTH8	5_A		A_M	CgTRP1	S2
652	S3-sfCh3V-tSYNTH8::CgHIS3-S2	S3		>> >> >> GSGSGSUP	sfCh3V	GSGSGSDOWN << << <<							STOP	tSYNTH8	5_A		A_M	CgHIS3	S2
667	S3-mScarletI#2-AaLS-tSYNTH8::CgTRP1-S2	S3		>> >> >> GSGSGSUP	mScarletI#2	<< << << GGSGGG >> >> >> >> >> >> GSGSGSUP	AaLS	GSGSGSDOWN << << <<					STOP	tSYNTH8	5_A		A_M	CgTRP1	S2
668	S3-mScarletI#2-PfV-tSYNTH8::CgTRP1-S2	S3		>> >> >> GSGSGSUP	mScarletI#2	<< << << GGSGGG >> >> >> >> >> >> GSGSGSUP	PfV	GSGSGSDOWN << << <<					STOP	tSYNTH8	5_A		A_M	CgTRP1	S2
680	S3-mScarletI#2-uNS-tSYNTH8::CgTRP1-S2	S3		>> >> >> GSGSGSUP	mScarletI#2	<< << << GGSGGG >> >> >> >> >> >> GSGSGSUP	uNS	GSGSGSDOWN << << <<					STOP	tSYNTH8	5_A		A_M	CgTRP1	S2
686	S3-TAP-TEVsite-HA_Nb-tSYNTH8::CgTRP1-S2	S3		>> >> >> GSGSGSUP	TAP	<< << << GGSGGG >> >> >>	TEVsite	>> >> >> GSGSGSUP	HA_Nb	GSGSGSDOWN << << <<			STOP	tSYNTH8	5_A		A_M	CgTRP1	S2
715	S3-TEVsite-mNG#1-SunTag_Nb-tSYNTH8::CgHIS3-S2	S3			TEVsite	>> >> >> GSGSGSUP	mNG#1	<< << << GGSGGG >> >> >> >> >> >> GSGSGSUP	SunTag_Nb	GSGSGSDOWN << << <<			STOP	tSYNTH8	5_A		A_M	CgHIS3	S2
716	S3-DsRed_Max-tSYNTH8::CgLEU2-S2	S3		>> >> >> GSGSGSUP	DsRed_Max	GSGSGSDOWN << << <<							STOP	tSYNTH8	5_A		A_M	CgLEU2	S2
725	S3-mScarletI#1-HA_Nb-tSYNTH8::CgHIS3-S2	S3		>> >> >> GSGSGSUP	mScarletI#1	<< << << GGSGGG >> >> >> >> >> >> GSGSGSUP	HA_Nb	GSGSGSDOWN << << <<					STOP	tSYNTH8	5_A		A_M	CgHIS3	S2
726	S3-mScarletI#2-AaLS(H41R,L121R)-tSYNTH8::CgTRP1-S2	S3		>> >> >> GSGSGSUP	mScarletI#2	<< << << GGSGGG >> >> >> >> >> >> GSGSGSUP	AaLS(H41R,L121R)	GSGSGSDOWN << << <<					STOP	tSYNTH8	5_A		A_M	CgTRP1	S2
727	S3-AaLS13-tSYNTH8::CgTRP1-S2	S3		>> >> >> GSGSGSUP	AaLS13	GSGSGSDOWN << << <<							STOP	tSYNTH8	5_A		A_M	CgTRP1	S2
728	S3-mScarletI#2-AaLS13-tSYNTH8::CgTRP1-S2	S3		>> >> >> GSGSGSUP	mScarletI#2	<< << << GGSGGG >> >> >> >> >> >> GSGSGSUP	AaLS13	GSGSGSDOWN << << <<					STOP	tSYNTH8	5_A		A_M	CgTRP1	S2
753	S3-flex-yeGFP(A206K)-tSYNTH8::hphMX4-S2	S3	flex	>> >> >> GSGSGSUP	yeGFP (A206K)	GSGSGSDOWN << << <<							STOP	tSYNTH8	5_A		A_M	hphMX4	S2

## Sheet: Community pFA6a-ATG8 constructs
pOS	Construct	External Promoter	L1	T1	L2	T2	L3	S4	Linker	External Protein	STOP	External Terminator	5_A	Appendix	A_M	Marker	S2
216	pATG8-mScarletI#1-Atg8-tATG8::hphNT1-S2	pATG8	>> >> >> GSGSGSUP	mScarletI#1	GSGSGSDOWN << << <<					Atg8	STOP	tATG8	5_A		A_M	hphNT1	S2
217	pATG8-mCherry-Atg8-tATG8::hphNT1-S2	pATG8	>> >> >> GSGSGSUP	mCherry	GSGSGSDOWN << << <<					Atg8	STOP	tATG8	5_A		A_M	hphNT1	S2
218	pATG8-Envy-Atg8-tATG8::hphNT1-S2	pATG8	>> >> >> GSGSGSUP	Envy	GSGSGSDOWN << << <<					Atg8	STOP	tATG8	5_A		A_M	hphNT1	S2
220	pATG8-3vGFP-Atg8-tATG8::hphNT1-S2	pATG8	>> >> >> GSGSGSUP	3vGFP	GSGSGSDOWN << << <<					Atg8	STOP	tATG8	5_A		A_M	hphNT1	S2
221	pATG8-yeGFP-Atg8-tATG8::hphNT1-S2	pATG8	>> >> >> GSGSGSUP	yeGFP	GSGSGSDOWN << << <<					Atg8	STOP	tATG8	5_A		A_M	hphNT1	S2
222	pATG8-mNG#3-Atg8-tATG8::hphNT1-S2	pATG8	>> >> >> GSGSGSUP	mNG#3	GSGSGSDOWN << << <<					Atg8	STOP	tATG8	5_A		A_M	hphNT1	S2
223	pATG8-3xmNG-Atg8-tATG8::hphNT1-S2	pATG8	>> >> >> GSGSGSUP	3xmNG	GSGSGSDOWN << << <<					Atg8	STOP	tATG8	5_A		A_M	hphNT1	S2
274	pATG8-mScarletI#1-Atg8ΔR-tATG8::hphNT1-S2	pATG8	>> >> >> GSGSGSUP	mScarletI#1	GSGSGSDOWN << << <<					Atg8ΔR	STOP	tATG8	5_A		A_M	hphNT1	S2
318	pATG8-HaloTag7-Atg8-tATG8::hphNT1-S2	pATG8	>> >> >> GSGSGSUP	HaloTag7	GSGSGSDOWN << << <<					Atg8	STOP	tATG8	5_A		A_M	hphNT1	S2
372	pATG8-mNG#3-Atg8ΔR-tATG8::hphNT1-S2	pATG8	>> >> >> GSGSGSUP	mNG#3	GSGSGSDOWN << << <<					Atg8ΔR	STOP	tATG8	5_A		A_M	hphNT1	S2
410	pATG8-TAP-mNG#1-Atg8-tATG8::hphNT1-S2	pATG8	>> >> >> GSGSGSUP	TAP	<< << << GGSGGG >> >> >> >> >> >> GSGSGSUP	mNG#1	GSGSGSDOWN << << <<			Atg8	STOP	tATG8	5_A		A_M	hphNT1	S2
411	pATG8-TAP-mScarletI#1-Atg8-tATG8::hphNT1-S2	pATG8	>> >> >> GSGSGSUP	TAP	<< << << GGSGGG >> >> >> >> >> >> GSGSGSUP	mScarletI#1	GSGSGSDOWN << << <<			Atg8	STOP	tATG8	5_A		A_M	hphNT1	S2
449	pATG8-mScarletI#1-flex-Atg8-tATG8::hphNT1-S2	pATG8	>> >> >> GSGSGSUP	mScarletI#1	GSGSGSDOWN << << <<				flex	Atg8	STOP	tATG8	5_A		A_M	hphNT1	S2
455	pATG8-mNG#2-Atg8-tATG8::hphNT1-S2	pATG8	>> >> >> GSGSGSUP	mNG#2	GSGSGSDOWN << << <<					Atg8	STOP	tATG8	5_A		A_M	hphNT1	S2
470	pATG8-mRuby3-Atg8-tATG8::hphNT1-S2	pATG8	>> >> >> GSGSGSUP	mRuby3	GSGSGSDOWN << << <<					Atg8	STOP	tATG8	5_A		A_M	hphNT1	S2
471	pATG8-sfTq2-Atg8-tATG8::hphNT1-S2	pATG8	>> >> >> GSGSGSUP	sfTq2	GSGSGSDOWN << << <<					Atg8	STOP	tATG8	5_A		A_M	hphNT1	S2
531	pATG8-mRuby3-Atg8-tATG8::CgTRP1-S2	pATG8	>> >> >> GSGSGSUP	mRuby3	GSGSGSDOWN << << <<					Atg8	STOP	tATG8	5_A		A_M	CgTRP1	S2
532	pATG8-mNG#3-Atg8(F104A,Y106A)-tATG8::hphNT1-S2	pATG8	>> >> >> GSGSGSUP	mNG#3	GSGSGSDOWN << << <<					Atg8(F104A,Y106A)	STOP	tATG8	5_A		A_M	hphNT1	S2
534	pATG8-mNG#2-Atg8-tATG8::CgTRP1-S2	pATG8	>> >> >> GSGSGSUP	mNG#2	GSGSGSDOWN << << <<					Atg8	STOP	tATG8	5_A		A_M	CgTRP1	S2
535	pATG8-sfTq2-Atg8(F104A,Y106A)-tATG8::hphNT1-S2	pATG8	>> >> >> GSGSGSUP	sfTq2	GSGSGSDOWN << << <<					Atg8(F104A,Y106A)	STOP	tATG8	5_A		A_M	hphNT1	S2
581	pATG8-yeGFP-TEVsite-Atg8-tATG8::CgTRP1-S2	pATG8	>> >> >> GSGSGSUP	yeGFP	GSGSGSDOWN << << <<	TEVsite		S4		Atg8	STOP	tATG8	5_A		A_M	CgTRP1	S2
582	pATG8-mNG#2-TEVsite-Atg8-tATG8::CgTRP1-S2	pATG8	>> >> >> GSGSGSUP	mNG#2	GSGSGSDOWN << << <<	TEVsite		S4		Atg8	STOP	tATG8	5_A		A_M	CgTRP1	S2
583	pATG8-mRuby3-TEVsite-Atg8-tATG8::CgTRP1-S2	pATG8	>> >> >> GSGSGSUP	mRuby3	GSGSGSDOWN << << <<	TEVsite		S4		Atg8	STOP	tATG8	5_A		A_M	CgTRP1	S2
584	pATG8-sfTq2-TEVsite-Atg8-tATG8::CgTRP1-S2	pATG8	>> >> >> GSGSGSUP	sfTq2	GSGSGSDOWN << << <<	TEVsite		S4		Atg8	STOP	tATG8	5_A		A_M	CgTRP1	S2
639	pATG8-sfCh3V-Atg8-tATG8::hphNT1-S2	pATG8	>> >> >> GSGSGSUP	sfCh3V	GSGSGSDOWN << << <<					Atg8	STOP	tATG8	5_A		A_M	hphNT1	S2
693	pATG8-mNG#3-Atg8(P52A,R67A)-tATG8::hphNT1-S2	pATG8	>> >> >> GSGSGSUP	mNG#3	GSGSGSDOWN << << <<					Atg8(P52A,R67A)	STOP	tATG8	5_A		A_M	hphNT1	S2
695	pATG8-mRuby3-Atg8(P52A,R67A)-tATG8::hphNT1-S2	pATG8	>> >> >> GSGSGSUP	mRuby3	GSGSGSDOWN << << <<					Atg8(P52A,R67A)	STOP	tATG8	5_A		A_M	hphNT1	S2
696	pATG8-sfCh3V-Atg8(P52A,R67A)-tATG8::hphNT1-S2	pATG8	>> >> >> GSGSGSUP	sfCh3V	GSGSGSDOWN << << <<					Atg8(P52A,R67A)	STOP	tATG8	5_A		A_M	hphNT1	S2

## Sheet: Community pEGFP-C1 constructs
pOS	Construct	External Promoter	External Protein	External Polypeptide	L1	T1	L2	STOP	External Terminator
554	pCMV-TEVsite-3xFLAG-TwinStrepTag-GBP-tSV40	pCMV		TEVsite-3xFLAG-TwinStrepTag	>> >> >> GSGSGSUP	GBP	GSGSGSDOWN << << <<	STOP	tSV40
591	pCMV-TECPR2(804-1411)-TEVsite-3xFLAG-TwinStrepTag-ePDZb-tSV40	pCMV	TECPR2(804-1411)	TEVsite-3xFLAG-TwinStrepTag	>> >> >> GSGSGSUP	ePDZb	GSGSGSDOWN << << <<	STOP	tSV40
592	pCMV-TECPR2(2-803)-TEVsite-3xFLAG-TwinStrepTag-ePDZb-tSV40	pCMV	TECPR2(2-803)	TEVsite-3xFLAG-TwinStrepTag	>> >> >> GSGSGSUP	ePDZb	GSGSGSDOWN << << <<	STOP	tSV40
593	pCMV-TEVsite-3xFLAG-TwinStrepTag-MiniTurboID-tSV40	pCMV		TEVsite-3xFLAG-TwinStrepTag	>> >> >> GSGSGSUP	MiniTurboID	GSGSGSDOWN << << <<	STOP	tSV40
594	pCMV-TECPR2(2-1411)-TEVsite-3xFLAG-TwinStrepTag-ePDZb-tSV40	pCMV	TECPR2(2-1411)	TEVsite-3xFLAG-TwinStrepTag	>> >> >> GSGSGSUP	ePDZb	GSGSGSDOWN << << <<	STOP	tSV40
595	pCMV-TECPR2(2-1411)-TEVsite-3xFLAG-TwinStrepTag-GBP-tSV40	pCMV	TECPR2(2-1411)	TEVsite-3xFLAG-TwinStrepTag	>> >> >> GSGSGSUP	GBP	GSGSGSDOWN << << <<	STOP	tSV40
596	pCMV-TECPR2(2-1411)-TEVsite-3xFLAG-TwinStrepTag-MiniTurboID-tSV40	pCMV	TECPR2(2-1411)	TEVsite-3xFLAG-TwinStrepTag	>> >> >> GSGSGSUP	MiniTurboID	GSGSGSDOWN << << <<	STOP	tSV40
597	pCMV-TEVsite-3xFLAG-TwinStrepTag-ePDZb-tSV40	pCMV		TEVsite-3xFLAG-TwinStrepTag	>> >> >> GSGSGSUP	ePDZb	GSGSGSDOWN << << <<	STOP	tSV40
598	pCMV-TECPR2(2-803)-TEVsite-3xFLAG-TwinStrepTag-MiniTurboID-tSV40	pCMV	TECPR2(2-803)	TEVsite-3xFLAG-TwinStrepTag	>> >> >> GSGSGSUP	MiniTurboID	GSGSGSDOWN << << <<	STOP	tSV40
599	pCMV-TECPR2(804-1411)-TEVsite-3xFLAG-TwinStrepTag-GBP-tSV40	pCMV	TECPR2(804-1411)	TEVsite-3xFLAG-TwinStrepTag	>> >> >> GSGSGSUP	GBP	GSGSGSDOWN << << <<	STOP	tSV40
600	pCMV-TECPR2(804-1411)-TEVsite-3xFLAG-TwinStrepTag--tSV40	pCMV	TECPR2(804-1411)	TEVsite-3xFLAG-TwinStrepTag	>> >> >> GSGSGSUP	sfTq2	GSGSGSDOWN << << <<	STOP	tSV40
601	pCMV-TECPR2(804-1411)-TEVsite-3xFLAG-TwinStrepTag-MiniTurboID-tSV40	pCMV	TECPR2(804-1411)	TEVsite-3xFLAG-TwinStrepTag	>> >> >> GSGSGSUP	MiniTurboID	GSGSGSDOWN << << <<	STOP	tSV40
602	pCMV-TEVsite-3xFLAG-TwinStrepTag-sfTq2-tSV40	pCMV		TEVsite-3xFLAG-TwinStrepTag	>> >> >> GSGSGSUP	sfTq2	GSGSGSDOWN << << <<	STOP	tSV40
603	pCMV-TECPR2(2-356)-TEVsite-3xFLAG-TwinStrepTag-GBP-tSV40	pCMV	TECPR2(2-356)	TEVsite-3xFLAG-TwinStrepTag	>> >> >> GSGSGSUP	GBP	GSGSGSDOWN << << <<	STOP	tSV40
604	pCMV-TECPR2(2-356)-TEVsite-3xFLAG-TwinStrepTag-ePDZb-tSV40	pCMV	TECPR2(2-356)	TEVsite-3xFLAG-TwinStrepTag	>> >> >> GSGSGSUP	ePDZb	GSGSGSDOWN << << <<	STOP	tSV40
605	pCMV-TECPR2(357-1407)-TEVsite-3xFLAG-TwinStrepTag-GBP-tSV40	pCMV	TECPR2(357-1407)	TEVsite-3xFLAG-TwinStrepTag	>> >> >> GSGSGSUP	GBP	GSGSGSDOWN << << <<	STOP	tSV40
606	pCMV-TECPR2(2-356)-TEVsite-3xFLAG-TwinStrepTag-sfTq2-tSV40	pCMV	TECPR2(2-356)	TEVsite-3xFLAG-TwinStrepTag	>> >> >> GSGSGSUP	sfTq2	GSGSGSDOWN << << <<	STOP	tSV40
607	pCMV-TECPR2(2-356)-TEVsite-3xFLAG-TwinStrepTag-MiniTurboID-tSV40	pCMV	TECPR2(2-356)	TEVsite-3xFLAG-TwinStrepTag	>> >> >> GSGSGSUP	MiniTurboID	GSGSGSDOWN << << <<	STOP	tSV40
608	pCMV-TECPR2(357-1411)-TEVsite-3xFLAG-TwinStrepTag-GBP-tSV40	pCMV	TECPR2(357-1411)	TEVsite-3xFLAG-TwinStrepTag	>> >> >> GSGSGSUP	GBP	GSGSGSDOWN << << <<	STOP	tSV40
609	pCMV-TECPR2(357-1411)-TEVsite-3xFLAG-TwinStrepTag-ePDZb-tSV40	pCMV	TECPR2(357-1411)	TEVsite-3xFLAG-TwinStrepTag	>> >> >> GSGSGSUP	ePDZb	GSGSGSDOWN << << <<	STOP	tSV40
610	pCMV-TECPR2(357-1407)-TEVsite-3xFLAG-TwinStrepTag-sfTq2-tSV40	pCMV	TECPR2(357-1407)	TEVsite-3xFLAG-TwinStrepTag	>> >> >> GSGSGSUP	sfTq2	GSGSGSDOWN << << <<	STOP	tSV40
611	pCMV-TECPR2(2-803)-TEVsite-3xFLAG-TwinStrepTag-GBP-tSV40	pCMV	TECPR2(2-803)	TEVsite-3xFLAG-TwinStrepTag	>> >> >> GSGSGSUP	GBP	GSGSGSDOWN << << <<	STOP	tSV40
612	pCMV-TECPR2(357-1411)-TEVsite-3xFLAG-TwinStrepTag-sfTq2-tSV40	pCMV	TECPR2(357-1411)	TEVsite-3xFLAG-TwinStrepTag	>> >> >> GSGSGSUP	sfTq2	GSGSGSDOWN << << <<	STOP	tSV40
613	pCMV-TECPR2(2-803)-TEVsite-3xFLAG-TwinStrepTag-sfTq2-tSV40	pCMV	TECPR2(2-803)	TEVsite-3xFLAG-TwinStrepTag	>> >> >> GSGSGSUP	sfTq2	GSGSGSDOWN << << <<	STOP	tSV40
620	pCMV-TECPR2(357-1407)-TEVsite-3xFLAG-TwinStrepTag-ePDZb-tSV40	pCMV	TECPR2(357-1407)	TEVsite-3xFLAG-TwinStrepTag	>> >> >> GSGSGSUP	ePDZb	GSGSGSDOWN << << <<	STOP	tSV40
648	pCMV-TECPR2(2-1407)-TEVsite-3xFLAG-TwinStrepTag-MiniTurboID-tSV40	pCMV	TECPR2(2-1407)	TEVsite-3xFLAG-TwinStrepTag	>> >> >> GSGSGSUP	MiniTurboID	GSGSGSDOWN << << <<	STOP	tSV40
649	pCMV-TECPR2(804-1407)-TEVsite-3xFLAG-TwinStrepTag-MiniTurboID-tSV40	pCMV	TECPR2(804-1407)	TEVsite-3xFLAG-TwinStrepTag	>> >> >> GSGSGSUP	MiniTurboID	GSGSGSDOWN << << <<	STOP	tSV40
709	pCMV-mScarletI#1-tSV40	pCMV			>> >> >> GSGSGSUP	mScarletI#1	GSGSGSDOWN << << <<	STOP	tSV40
710	pCMV-sfCh3V-tSV40	pCMV			>> >> >> GSGSGSUP	sfCh3V	GSGSGSDOWN << << <<	STOP	tSV40
