# Supplementary material for: The GravyTrain toolbox for molecular cell biology
Source: PLoS One. 2025 Sep 17;20(9):e0332438. doi: 10.1371/journal.pone.0332438 (PMC12443241; doi:10.1371/journal.pone.0332438)
Supplement: S3 Table — For each strain, the parental strain, transformation cassette used to generate the strain, selection marker used in selecting for successful transformation, modified genomic gene, type of genetic modification, GravyTrain construct used for amplification of the transformation cassette, selection marker gene introduced in the genome by the transformation, promoter, ORF and terminator introduced, schematic representation of different GravyTrain element types introduced, ancestral lineage of the strain, full genotype, cumulative selection markers set used by the strain, and cumulative gene-modification set included in the strain are listed. (XLSX) [file pone.0332438.s009.xlsx]

## Sheet: Yeast Strains
ORS#	Parent	Transformation	Selection	Gene	Mod	Construct	Transformed Selection Marker	Transformed Promoter	Transformed Terminator	Transformed ORF	Linker	Visualization	Affinity	Degradation	Targeting	Modification	Lineage	Genotype	Markers	Gene_Modifications
23	SCY62	Δura3::pADH1-OsTIR1-9xMyc::URA3	Ura	URA3	KO	pOS7	URA3	pADH1		OsTIR1-9xMyc							SCY62_x000D_ 23	SCY62_x000D_ Δura3::pADH1-OsTIR1-9xMyc::URA3	Ura	URA3_KO
475	w303	Δura3::pUAS_F_E_C_CORE1-OsTIR1-tCaADH1		URA3	KO	pOS202		pUAS_F_E_C_CORE1	tCaADH1	OsTIR1							w303_x000D_ 475	w303_x000D_ Δura3::pUAS_F_E_C_CORE1-OsTIR1-tCaADH1		URA3_KO
476	475	Δatg19::pATG8-mNG#3-Atg8-tATG8::hphNT1-S2	Hyg	ATG19	KO	pOS222	hphNT1	pATG8	tATG8	mNG#3-Atg8		mNG#3					w303_x000D_ 475_x000D_ 476	w303_x000D_ Δura3::pUAS_F_E_C_CORE1-OsTIR1-tCaADH1_x000D_ Δatg19::pATG8-mNG#3-Atg8-tATG8::hphNT1-S2	_x000D_ Hyg	URA3_KO_x000D_ ATG19_KO
477	475	Δatg11::pATG8-mNG#3-Atg8-tATG8::hphNT1-S2	Hyg	ATG11	KO	pOS222	hphNT1	pATG8	tATG8	mNG#3-Atg8		mNG#3					w303_x000D_ 475_x000D_ 477	w303_x000D_ Δura3::pUAS_F_E_C_CORE1-OsTIR1-tCaADH1_x000D_ Δatg11::pATG8-mNG#3-Atg8-tATG8::hphNT1-S2	_x000D_ Hyg	URA3_KO_x000D_ ATG11_KO
478	475	Δatg17::pATG8-mNG#3-Atg8-tATG8::hphNT1-S2	Hyg	ATG17	KO	pOS222	hphNT1	pATG8	tATG8	mNG#3-Atg8		mNG#3					w303_x000D_ 475_x000D_ 478	w303_x000D_ Δura3::pUAS_F_E_C_CORE1-OsTIR1-tCaADH1_x000D_ Δatg17::pATG8-mNG#3-Atg8-tATG8::hphNT1-S2	_x000D_ Hyg	URA3_KO_x000D_ ATG17_KO
484	476	Δatg11::S1::CgHIS3-S2	His	ATG11	KO	pOS334	CgHIS3										w303_x000D_ 475_x000D_ 476_x000D_ 484	w303_x000D_ Δura3::pUAS_F_E_C_CORE1-OsTIR1-tCaADH1_x000D_ Δatg19::pATG8-mNG#3-Atg8-tATG8::hphNT1-S2_x000D_ Δatg11::S1::CgHIS3-S2	_x000D_ Hyg_x000D_ His	URA3_KO_x000D_ ATG19_KO_x000D_ ATG11_KO
485	476	Δatg17::S1::CgHIS3-S2	His	ATG17	KO	pOS334	CgHIS3										w303_x000D_ 475_x000D_ 476_x000D_ 485	w303_x000D_ Δura3::pUAS_F_E_C_CORE1-OsTIR1-tCaADH1_x000D_ Δatg19::pATG8-mNG#3-Atg8-tATG8::hphNT1-S2_x000D_ Δatg17::S1::CgHIS3-S2	_x000D_ Hyg_x000D_ His	URA3_KO_x000D_ ATG19_KO_x000D_ ATG17_KO
491	478	Δatg1::S1::CgHIS3-S2	His	ATG1	KO	pOS334	CgHIS3										w303_x000D_ 475_x000D_ 478_x000D_ 491	w303_x000D_ Δura3::pUAS_F_E_C_CORE1-OsTIR1-tCaADH1_x000D_ Δatg17::pATG8-mNG#3-Atg8-tATG8::hphNT1-S2_x000D_ Δatg1::S1::CgHIS3-S2	_x000D_ Hyg_x000D_ His	URA3_KO_x000D_ ATG17_KO_x000D_ ATG1_KO
492	478	Δatg2::S1::CgHIS3-S2	His	ATG2	KO	pOS334	CgHIS3										w303_x000D_ 475_x000D_ 478_x000D_ 492	w303_x000D_ Δura3::pUAS_F_E_C_CORE1-OsTIR1-tCaADH1_x000D_ Δatg17::pATG8-mNG#3-Atg8-tATG8::hphNT1-S2_x000D_ Δatg2::S1::CgHIS3-S2	_x000D_ Hyg_x000D_ His	URA3_KO_x000D_ ATG17_KO_x000D_ ATG2_KO
497	477	Δatg2::S1::CgHIS3-S2	His	ATG2	KO	pOS334	CgHIS3										w303_x000D_ 475_x000D_ 477_x000D_ 497	w303_x000D_ Δura3::pUAS_F_E_C_CORE1-OsTIR1-tCaADH1_x000D_ Δatg11::pATG8-mNG#3-Atg8-tATG8::hphNT1-S2_x000D_ Δatg2::S1::CgHIS3-S2	_x000D_ Hyg_x000D_ His	URA3_KO_x000D_ ATG11_KO_x000D_ ATG2_KO
498	477	Δatg5::S1::CgHIS3-S2	His	ATG5	KO	pOS334	CgHIS3										w303_x000D_ 475_x000D_ 477_x000D_ 498	w303_x000D_ Δura3::pUAS_F_E_C_CORE1-OsTIR1-tCaADH1_x000D_ Δatg11::pATG8-mNG#3-Atg8-tATG8::hphNT1-S2_x000D_ Δatg5::S1::CgHIS3-S2	_x000D_ Hyg_x000D_ His	URA3_KO_x000D_ ATG11_KO_x000D_ ATG5_KO
499	477	Δatg9::S1::CgHIS3-S2	His	ATG9	KO	pOS334	CgHIS3										w303_x000D_ 475_x000D_ 477_x000D_ 499	w303_x000D_ Δura3::pUAS_F_E_C_CORE1-OsTIR1-tCaADH1_x000D_ Δatg11::pATG8-mNG#3-Atg8-tATG8::hphNT1-S2_x000D_ Δatg9::S1::CgHIS3-S2	_x000D_ Hyg_x000D_ His	URA3_KO_x000D_ ATG11_KO_x000D_ ATG9_KO
500	477	Δatg14::S1::CgHIS3-S2	His	ATG14	KO	pOS334	CgHIS3										w303_x000D_ 475_x000D_ 477_x000D_ 500	w303_x000D_ Δura3::pUAS_F_E_C_CORE1-OsTIR1-tCaADH1_x000D_ Δatg11::pATG8-mNG#3-Atg8-tATG8::hphNT1-S2_x000D_ Δatg14::S1::CgHIS3-S2	_x000D_ Hyg_x000D_ His	URA3_KO_x000D_ ATG11_KO_x000D_ ATG14_KO
502	477	Δatg19::S1::CgHIS3-S2	His	ATG19	KO	pOS334	CgHIS3										w303_x000D_ 475_x000D_ 477_x000D_ 502	w303_x000D_ Δura3::pUAS_F_E_C_CORE1-OsTIR1-tCaADH1_x000D_ Δatg11::pATG8-mNG#3-Atg8-tATG8::hphNT1-S2_x000D_ Δatg19::S1::CgHIS3-S2	_x000D_ Hyg_x000D_ His	URA3_KO_x000D_ ATG11_KO_x000D_ ATG19_KO
503	BY4741	Δatg11::pATG8-mNG#3-Atg8-tATG8::hphNT1-S2	Hyg	ATG11	KO	pOS222	hphNT1	pATG8	tATG8	mNG#3-Atg8		mNG#3					BY4741_x000D_ 503	BY4741_x000D_ Δatg11::pATG8-mNG#3-Atg8-tATG8::hphNT1-S2	Hyg	ATG11_KO
504	SEY6210	Δatg11::pATG8-mNG#3-Atg8-tATG8::hphNT1-S2	Hyg	ATG11	KO	pOS222	hphNT1	pATG8	tATG8	mNG#3-Atg8		mNG#3					SEY6210_x000D_ 504	SEY6210_x000D_ Δatg11::pATG8-mNG#3-Atg8-tATG8::hphNT1-S2	Hyg	ATG11_KO
506	478	Δatg34::S1::CgLEU2-S2	Leu	ATG34	KO	pOS336	CgLEU2										w303_x000D_ 475_x000D_ 478_x000D_ 506	w303_x000D_ Δura3::pUAS_F_E_C_CORE1-OsTIR1-tCaADH1_x000D_ Δatg17::pATG8-mNG#3-Atg8-tATG8::hphNT1-S2_x000D_ Δatg34::S1::CgLEU2-S2	_x000D_ Hyg_x000D_ Leu	URA3_KO_x000D_ ATG17_KO_x000D_ ATG34_KO
507	476	Δatg34::S1::CgLEU2-S2	Leu	ATG34	KO	pOS336	CgLEU2										w303_x000D_ 475_x000D_ 476_x000D_ 507	w303_x000D_ Δura3::pUAS_F_E_C_CORE1-OsTIR1-tCaADH1_x000D_ Δatg19::pATG8-mNG#3-Atg8-tATG8::hphNT1-S2_x000D_ Δatg34::S1::CgLEU2-S2	_x000D_ Hyg_x000D_ Leu	URA3_KO_x000D_ ATG19_KO_x000D_ ATG34_KO
509	478	Δatg11::S1::natNT2-pCUP1-TAP-mScarletI#1-S4-ATG11	Nat	ATG11	5'	pOS332	natNT2	pCUP1		TAP-mScarletI#1		mScarletI#1	TAP				w303_x000D_ 475_x000D_ 478_x000D_ 509	w303_x000D_ Δura3::pUAS_F_E_C_CORE1-OsTIR1-tCaADH1_x000D_ Δatg17::pATG8-mNG#3-Atg8-tATG8::hphNT1-S2_x000D_ Δatg11::S1::natNT2-pCUP1-TAP-mScarletI#1-S4-ATG11	_x000D_ Hyg_x000D_ Nat	URA3_KO_x000D_ ATG17_KO_x000D_ ATG11_5'
510	476	Δatg11::S1::natNT2-pCUP1-TAP-mScarletI#1-S4-ATG11	Nat	ATG11	5'	pOS332	natNT2	pCUP1		TAP-mScarletI#1		mScarletI#1	TAP				w303_x000D_ 475_x000D_ 476_x000D_ 510	w303_x000D_ Δura3::pUAS_F_E_C_CORE1-OsTIR1-tCaADH1_x000D_ Δatg19::pATG8-mNG#3-Atg8-tATG8::hphNT1-S2_x000D_ Δatg11::S1::natNT2-pCUP1-TAP-mScarletI#1-S4-ATG11	_x000D_ Hyg_x000D_ Nat	URA3_KO_x000D_ ATG19_KO_x000D_ ATG11_5'
514	477	Δatg2::ATG2-S3-AID*-TAP-tSYNTH8::CgHIS3-S2	His	ATG2	3'	pOS343	CgHIS3		tSYNTH8	AID*-TAP			TAP	AID*			w303_x000D_ 475_x000D_ 477_x000D_ 514	w303_x000D_ Δura3::pUAS_F_E_C_CORE1-OsTIR1-tCaADH1_x000D_ Δatg11::pATG8-mNG#3-Atg8-tATG8::hphNT1-S2_x000D_ Δatg2::ATG2-S3-AID*-TAP-tSYNTH8::CgHIS3-S2	_x000D_ Hyg_x000D_ His	URA3_KO_x000D_ ATG11_KO_x000D_ ATG2_3'
515	475	Δatg1::pATG8-mScarletI#1-Atg8-tATG8::hphNT1-S2	Hyg	ATG1	KO	pOS216	hphNT1	pATG8	tATG8	mScarletI#1-Atg8		mScarletI#1					w303_x000D_ 475_x000D_ 515	w303_x000D_ Δura3::pUAS_F_E_C_CORE1-OsTIR1-tCaADH1_x000D_ Δatg1::pATG8-mScarletI#1-Atg8-tATG8::hphNT1-S2	_x000D_ Hyg	URA3_KO_x000D_ ATG1_KO
516	475	Δatg2::pATG8-mScarletI#1-Atg8-tATG8::hphNT1-S2	Hyg	ATG2	KO	pOS216	hphNT1	pATG8	tATG8	mScarletI#1-Atg8		mScarletI#1					w303_x000D_ 475_x000D_ 516	w303_x000D_ Δura3::pUAS_F_E_C_CORE1-OsTIR1-tCaADH1_x000D_ Δatg2::pATG8-mScarletI#1-Atg8-tATG8::hphNT1-S2	_x000D_ Hyg	URA3_KO_x000D_ ATG2_KO
517	515	Δatg9::ATG9-S3-AID*-TAP-mNG#1-tSYNTH8::CgHIS3-S2	His	ATG9	3'	pOS344	CgHIS3		tSYNTH8	AID*-TAP-mNG#1		mNG#1	TAP	AID*			w303_x000D_ 475_x000D_ 515_x000D_ 517	w303_x000D_ Δura3::pUAS_F_E_C_CORE1-OsTIR1-tCaADH1_x000D_ Δatg1::pATG8-mScarletI#1-Atg8-tATG8::hphNT1-S2_x000D_ Δatg9::ATG9-S3-AID*-TAP-mNG#1-tSYNTH8::CgHIS3-S2	_x000D_ Hyg_x000D_ His	URA3_KO_x000D_ ATG1_KO_x000D_ ATG9_3'
518	516	Δatg9::ATG9-S3-AID*-TAP-mNG#1-tSYNTH8::CgHIS3-S2	His	ATG9	3'	pOS344	CgHIS3		tSYNTH8	AID*-TAP-mNG#1		mNG#1	TAP	AID*			w303_x000D_ 475_x000D_ 516_x000D_ 518	w303_x000D_ Δura3::pUAS_F_E_C_CORE1-OsTIR1-tCaADH1_x000D_ Δatg2::pATG8-mScarletI#1-Atg8-tATG8::hphNT1-S2_x000D_ Δatg9::ATG9-S3-AID*-TAP-mNG#1-tSYNTH8::CgHIS3-S2	_x000D_ Hyg_x000D_ His	URA3_KO_x000D_ ATG2_KO_x000D_ ATG9_3'
519	477	Δatg34::S1::CgLEU2-S2	Leu	ATG34	KO	pOS336	CgLEU2										w303_x000D_ 475_x000D_ 477_x000D_ 519	w303_x000D_ Δura3::pUAS_F_E_C_CORE1-OsTIR1-tCaADH1_x000D_ Δatg11::pATG8-mNG#3-Atg8-tATG8::hphNT1-S2_x000D_ Δatg34::S1::CgLEU2-S2	_x000D_ Hyg_x000D_ Leu	URA3_KO_x000D_ ATG11_KO_x000D_ ATG34_KO
521	506	Δatg19::S1::CgHIS3-S2	His	ATG19	KO	pOS334	CgHIS3										w303_x000D_ 475_x000D_ 478_x000D_ 506_x000D_ 521	w303_x000D_ Δura3::pUAS_F_E_C_CORE1-OsTIR1-tCaADH1_x000D_ Δatg17::pATG8-mNG#3-Atg8-tATG8::hphNT1-S2_x000D_ Δatg34::S1::CgLEU2-S2_x000D_ Δatg19::S1::CgHIS3-S2	_x000D_ Hyg_x000D_ Leu_x000D_ His	URA3_KO_x000D_ ATG17_KO_x000D_ ATG34_KO_x000D_ ATG19_KO
522	507	Δatg11::S1::CgHIS3-S2	His	ATG11	KO	pOS334	CgHIS3										w303_x000D_ 475_x000D_ 476_x000D_ 507_x000D_ 522	w303_x000D_ Δura3::pUAS_F_E_C_CORE1-OsTIR1-tCaADH1_x000D_ Δatg19::pATG8-mNG#3-Atg8-tATG8::hphNT1-S2_x000D_ Δatg34::S1::CgLEU2-S2_x000D_ Δatg11::S1::CgHIS3-S2	_x000D_ Hyg_x000D_ Leu_x000D_ His	URA3_KO_x000D_ ATG19_KO_x000D_ ATG34_KO_x000D_ ATG11_KO
523	514	Δatg1::S1::CgLEU2-S2	Leu	ATG1	KO	pOS336	CgLEU2										w303_x000D_ 475_x000D_ 477_x000D_ 514_x000D_ 523	w303_x000D_ Δura3::pUAS_F_E_C_CORE1-OsTIR1-tCaADH1_x000D_ Δatg11::pATG8-mNG#3-Atg8-tATG8::hphNT1-S2_x000D_ Δatg2::ATG2-S3-AID*-TAP-tSYNTH8::CgHIS3-S2_x000D_ Δatg1::S1::CgLEU2-S2	_x000D_ Hyg_x000D_ His_x000D_ Leu	URA3_KO_x000D_ ATG11_KO_x000D_ ATG2_3'_x000D_ ATG1_KO
524	514	Δatg5::S1::CgLEU2-S2	Leu	ATG5	KO	pOS336	CgLEU2										w303_x000D_ 475_x000D_ 477_x000D_ 514_x000D_ 524	w303_x000D_ Δura3::pUAS_F_E_C_CORE1-OsTIR1-tCaADH1_x000D_ Δatg11::pATG8-mNG#3-Atg8-tATG8::hphNT1-S2_x000D_ Δatg2::ATG2-S3-AID*-TAP-tSYNTH8::CgHIS3-S2_x000D_ Δatg5::S1::CgLEU2-S2	_x000D_ Hyg_x000D_ His_x000D_ Leu	URA3_KO_x000D_ ATG11_KO_x000D_ ATG2_3'_x000D_ ATG5_KO
525	514	Δatg9::S1::CgLEU2-S2	Leu	ATG9	KO	pOS336	CgLEU2										w303_x000D_ 475_x000D_ 477_x000D_ 514_x000D_ 525	w303_x000D_ Δura3::pUAS_F_E_C_CORE1-OsTIR1-tCaADH1_x000D_ Δatg11::pATG8-mNG#3-Atg8-tATG8::hphNT1-S2_x000D_ Δatg2::ATG2-S3-AID*-TAP-tSYNTH8::CgHIS3-S2_x000D_ Δatg9::S1::CgLEU2-S2	_x000D_ Hyg_x000D_ His_x000D_ Leu	URA3_KO_x000D_ ATG11_KO_x000D_ ATG2_3'_x000D_ ATG9_KO
526	514	Δatg14::S1::CgLEU2-S2	Leu	ATG14	KO	pOS336	CgLEU2										w303_x000D_ 475_x000D_ 477_x000D_ 514_x000D_ 526	w303_x000D_ Δura3::pUAS_F_E_C_CORE1-OsTIR1-tCaADH1_x000D_ Δatg11::pATG8-mNG#3-Atg8-tATG8::hphNT1-S2_x000D_ Δatg2::ATG2-S3-AID*-TAP-tSYNTH8::CgHIS3-S2_x000D_ Δatg14::S1::CgLEU2-S2	_x000D_ Hyg_x000D_ His_x000D_ Leu	URA3_KO_x000D_ ATG11_KO_x000D_ ATG2_3'_x000D_ ATG14_KO
527	477	Δatg2::ATG2-S3-AID*-6xHA-tSYNTH8::CgHIS3-S2	His	ATG2	3'	pOS367	CgHIS3		tSYNTH8	AID*-6xHA			6xHA	AID*			w303_x000D_ 475_x000D_ 477_x000D_ 527	w303_x000D_ Δura3::pUAS_F_E_C_CORE1-OsTIR1-tCaADH1_x000D_ Δatg11::pATG8-mNG#3-Atg8-tATG8::hphNT1-S2_x000D_ Δatg2::ATG2-S3-AID*-6xHA-tSYNTH8::CgHIS3-S2	_x000D_ Hyg_x000D_ His	URA3_KO_x000D_ ATG11_KO_x000D_ ATG2_3'
528	477	Δatg2::ATG2-S3-AID*-6xV5-tSYNTH8::CgHIS3-S2	His	ATG2	3'	pOS368	CgHIS3		tSYNTH8	AID*-6xV5			6xV5	AID*			w303_x000D_ 475_x000D_ 477_x000D_ 528	w303_x000D_ Δura3::pUAS_F_E_C_CORE1-OsTIR1-tCaADH1_x000D_ Δatg11::pATG8-mNG#3-Atg8-tATG8::hphNT1-S2_x000D_ Δatg2::ATG2-S3-AID*-6xV5-tSYNTH8::CgHIS3-S2	_x000D_ Hyg_x000D_ His	URA3_KO_x000D_ ATG11_KO_x000D_ ATG2_3'
529	475	Δatg11::pATG8-mScarletI#1-Atg8-tATG8::hphNT1-S2	Hyg	ATG11	KO	pOS216	hphNT1	pATG8	tATG8	mScarletI#1-Atg8		mScarletI#1					w303_x000D_ 475_x000D_ 529	w303_x000D_ Δura3::pUAS_F_E_C_CORE1-OsTIR1-tCaADH1_x000D_ Δatg11::pATG8-mScarletI#1-Atg8-tATG8::hphNT1-S2	_x000D_ Hyg	URA3_KO_x000D_ ATG11_KO
530	475	Δatg11::pATG8-mCherry-Atg8-tATG8::hphNT1-S2	Hyg	ATG11	KO	pOS217	hphNT1	pATG8	tATG8	mCherry-Atg8		mCherry					w303_x000D_ 475_x000D_ 530	w303_x000D_ Δura3::pUAS_F_E_C_CORE1-OsTIR1-tCaADH1_x000D_ Δatg11::pATG8-mCherry-Atg8-tATG8::hphNT1-S2	_x000D_ Hyg	URA3_KO_x000D_ ATG11_KO
531	475	Δatg11::pATG8-Envy-Atg8-tATG8::hphNT1-S2	Hyg	ATG11	KO	pOS218	hphNT1	pATG8	tATG8	Envy-Atg8		Envy					w303_x000D_ 475_x000D_ 531	w303_x000D_ Δura3::pUAS_F_E_C_CORE1-OsTIR1-tCaADH1_x000D_ Δatg11::pATG8-Envy-Atg8-tATG8::hphNT1-S2	_x000D_ Hyg	URA3_KO_x000D_ ATG11_KO
535	514	Δatg5::ATG5-S3-TAP-HaloTag7-tSYNTH8::CgLEU2-S2	Leu	ATG5	3'	pOS360	CgLEU2		tSYNTH8	TAP-HaloTag7		HaloTag7	TAP				w303_x000D_ 475_x000D_ 477_x000D_ 514_x000D_ 535	w303_x000D_ Δura3::pUAS_F_E_C_CORE1-OsTIR1-tCaADH1_x000D_ Δatg11::pATG8-mNG#3-Atg8-tATG8::hphNT1-S2_x000D_ Δatg2::ATG2-S3-AID*-TAP-tSYNTH8::CgHIS3-S2_x000D_ Δatg5::ATG5-S3-TAP-HaloTag7-tSYNTH8::CgLEU2-S2	_x000D_ Hyg_x000D_ His_x000D_ Leu	URA3_KO_x000D_ ATG11_KO_x000D_ ATG2_3'_x000D_ ATG5_3'
536	514	Δatg18::ATG18-S3-TAP-HaloTag7-tSYNTH8::CgLEU2-S2	Leu	ATG18	3'	pOS360	CgLEU2		tSYNTH8	TAP-HaloTag7		HaloTag7	TAP				w303_x000D_ 475_x000D_ 477_x000D_ 514_x000D_ 536	w303_x000D_ Δura3::pUAS_F_E_C_CORE1-OsTIR1-tCaADH1_x000D_ Δatg11::pATG8-mNG#3-Atg8-tATG8::hphNT1-S2_x000D_ Δatg2::ATG2-S3-AID*-TAP-tSYNTH8::CgHIS3-S2_x000D_ Δatg18::ATG18-S3-TAP-HaloTag7-tSYNTH8::CgLEU2-S2	_x000D_ Hyg_x000D_ His_x000D_ Leu	URA3_KO_x000D_ ATG11_KO_x000D_ ATG2_3'_x000D_ ATG18_3'
537	514	Δerg6::ERG6-S3-TAP-HaloTag7-tSYNTH8::CgLEU2-S2	Leu	ERG6	3'	pOS360	CgLEU2		tSYNTH8	TAP-HaloTag7		HaloTag7	TAP				w303_x000D_ 475_x000D_ 477_x000D_ 514_x000D_ 537	w303_x000D_ Δura3::pUAS_F_E_C_CORE1-OsTIR1-tCaADH1_x000D_ Δatg11::pATG8-mNG#3-Atg8-tATG8::hphNT1-S2_x000D_ Δatg2::ATG2-S3-AID*-TAP-tSYNTH8::CgHIS3-S2_x000D_ Δerg6::ERG6-S3-TAP-HaloTag7-tSYNTH8::CgLEU2-S2	_x000D_ Hyg_x000D_ His_x000D_ Leu	URA3_KO_x000D_ ATG11_KO_x000D_ ATG2_3'_x000D_ ERG6_3'
538	514	Δmdm12::MDM12-S3-TAP-HaloTag7-tSYNTH8::CgLEU2-S2	Leu	MDM12	3'	pOS360	CgLEU2		tSYNTH8	TAP-HaloTag7		HaloTag7	TAP				w303_x000D_ 475_x000D_ 477_x000D_ 514_x000D_ 538	w303_x000D_ Δura3::pUAS_F_E_C_CORE1-OsTIR1-tCaADH1_x000D_ Δatg11::pATG8-mNG#3-Atg8-tATG8::hphNT1-S2_x000D_ Δatg2::ATG2-S3-AID*-TAP-tSYNTH8::CgHIS3-S2_x000D_ Δmdm12::MDM12-S3-TAP-HaloTag7-tSYNTH8::CgLEU2-S2	_x000D_ Hyg_x000D_ His_x000D_ Leu	URA3_KO_x000D_ ATG11_KO_x000D_ ATG2_3'_x000D_ MDM12_3'
539	514	Δrbd2::RBD2-S3-TAP-HaloTag7-tSYNTH8::CgLEU2-S2	Leu	RBD2	3'	pOS360	CgLEU2		tSYNTH8	TAP-HaloTag7		HaloTag7	TAP				w303_x000D_ 475_x000D_ 477_x000D_ 514_x000D_ 539	w303_x000D_ Δura3::pUAS_F_E_C_CORE1-OsTIR1-tCaADH1_x000D_ Δatg11::pATG8-mNG#3-Atg8-tATG8::hphNT1-S2_x000D_ Δatg2::ATG2-S3-AID*-TAP-tSYNTH8::CgHIS3-S2_x000D_ Δrbd2::RBD2-S3-TAP-HaloTag7-tSYNTH8::CgLEU2-S2	_x000D_ Hyg_x000D_ His_x000D_ Leu	URA3_KO_x000D_ ATG11_KO_x000D_ ATG2_3'_x000D_ RBD2_3'
540	514	Δsec18::SEC18-S3-TAP-HaloTag7-tSYNTH8::CgLEU2-S2	Leu	SEC18	3'	pOS360	CgLEU2		tSYNTH8	TAP-HaloTag7		HaloTag7	TAP				w303_x000D_ 475_x000D_ 477_x000D_ 514_x000D_ 540	w303_x000D_ Δura3::pUAS_F_E_C_CORE1-OsTIR1-tCaADH1_x000D_ Δatg11::pATG8-mNG#3-Atg8-tATG8::hphNT1-S2_x000D_ Δatg2::ATG2-S3-AID*-TAP-tSYNTH8::CgHIS3-S2_x000D_ Δsec18::SEC18-S3-TAP-HaloTag7-tSYNTH8::CgLEU2-S2	_x000D_ Hyg_x000D_ His_x000D_ Leu	URA3_KO_x000D_ ATG11_KO_x000D_ ATG2_3'_x000D_ SEC18_3'
541	514	Δsec61::SEC61-S3-TAP-HaloTag7-tSYNTH8::CgLEU2-S2	Leu	SEC61	3'	pOS360	CgLEU2		tSYNTH8	TAP-HaloTag7		HaloTag7	TAP				w303_x000D_ 475_x000D_ 477_x000D_ 514_x000D_ 541	w303_x000D_ Δura3::pUAS_F_E_C_CORE1-OsTIR1-tCaADH1_x000D_ Δatg11::pATG8-mNG#3-Atg8-tATG8::hphNT1-S2_x000D_ Δatg2::ATG2-S3-AID*-TAP-tSYNTH8::CgHIS3-S2_x000D_ Δsec61::SEC61-S3-TAP-HaloTag7-tSYNTH8::CgLEU2-S2	_x000D_ Hyg_x000D_ His_x000D_ Leu	URA3_KO_x000D_ ATG11_KO_x000D_ ATG2_3'_x000D_ SEC61_3'
542	514	Δtom70::TOM70-S3-TAP-HaloTag7-tSYNTH8::CgLEU2-S2	Leu	TOM70	3'	pOS360	CgLEU2		tSYNTH8	TAP-HaloTag7		HaloTag7	TAP				w303_x000D_ 475_x000D_ 477_x000D_ 514_x000D_ 542	w303_x000D_ Δura3::pUAS_F_E_C_CORE1-OsTIR1-tCaADH1_x000D_ Δatg11::pATG8-mNG#3-Atg8-tATG8::hphNT1-S2_x000D_ Δatg2::ATG2-S3-AID*-TAP-tSYNTH8::CgHIS3-S2_x000D_ Δtom70::TOM70-S3-TAP-HaloTag7-tSYNTH8::CgLEU2-S2	_x000D_ Hyg_x000D_ His_x000D_ Leu	URA3_KO_x000D_ ATG11_KO_x000D_ ATG2_3'_x000D_ TOM70_3'
543	529	Δatg2::ATG2-S3-AID*-TAP-tSYNTH8::CgHIS3-S2	His	ATG2	3'	pOS343	CgHIS3		tSYNTH8	AID*-TAP			TAP	AID*			w303_x000D_ 475_x000D_ 529_x000D_ 543	w303_x000D_ Δura3::pUAS_F_E_C_CORE1-OsTIR1-tCaADH1_x000D_ Δatg11::pATG8-mScarletI#1-Atg8-tATG8::hphNT1-S2_x000D_ Δatg2::ATG2-S3-AID*-TAP-tSYNTH8::CgHIS3-S2	_x000D_ Hyg_x000D_ His	URA3_KO_x000D_ ATG11_KO_x000D_ ATG2_3'
544	531	Δatg2::ATG2-S3-AID*-TAP-tSYNTH8::CgHIS3-S2	His	ATG2	3'	pOS343	CgHIS3		tSYNTH8	AID*-TAP			TAP	AID*			w303_x000D_ 475_x000D_ 531_x000D_ 544	w303_x000D_ Δura3::pUAS_F_E_C_CORE1-OsTIR1-tCaADH1_x000D_ Δatg11::pATG8-Envy-Atg8-tATG8::hphNT1-S2_x000D_ Δatg2::ATG2-S3-AID*-TAP-tSYNTH8::CgHIS3-S2	_x000D_ Hyg_x000D_ His	URA3_KO_x000D_ ATG11_KO_x000D_ ATG2_3'
549	w303	Δatg9::ATG9-S3-AID*-TAP-tSYNTH8::CgHIS3-S2	His	ATG9	3'	pOS343	CgHIS3		tSYNTH8	AID*-TAP			TAP	AID*			w303_x000D_ 549	w303_x000D_ Δatg9::ATG9-S3-AID*-TAP-tSYNTH8::CgHIS3-S2	His	ATG9_3'
550	475	Δatg9::ATG9-S3-AID*-TAP-tSYNTH8::CgHIS3-S2	His	ATG9	3'	pOS343	CgHIS3		tSYNTH8	AID*-TAP			TAP	AID*			w303_x000D_ 475_x000D_ 550	w303_x000D_ Δura3::pUAS_F_E_C_CORE1-OsTIR1-tCaADH1_x000D_ Δatg9::ATG9-S3-AID*-TAP-tSYNTH8::CgHIS3-S2	_x000D_ His	URA3_KO_x000D_ ATG9_3'
572	543	Δatg5::ATG5-S3-TAP-mNG#1-tSYNTH8::CgTRP1-S2	Trp	ATG5	3'	pOS352	CgTRP1		tSYNTH8	TAP-mNG#1		mNG#1	TAP				w303_x000D_ 475_x000D_ 529_x000D_ 543_x000D_ 572	w303_x000D_ Δura3::pUAS_F_E_C_CORE1-OsTIR1-tCaADH1_x000D_ Δatg11::pATG8-mScarletI#1-Atg8-tATG8::hphNT1-S2_x000D_ Δatg2::ATG2-S3-AID*-TAP-tSYNTH8::CgHIS3-S2_x000D_ Δatg5::ATG5-S3-TAP-mNG#1-tSYNTH8::CgTRP1-S2	_x000D_ Hyg_x000D_ His_x000D_ Trp	URA3_KO_x000D_ ATG11_KO_x000D_ ATG2_3'_x000D_ ATG5_3'
574	543	Δatg18::ATG18-S3-TAP-mNG#1-tSYNTH8::CgTRP1-S2	Trp	ATG18	3'	pOS352	CgTRP1		tSYNTH8	TAP-mNG#1		mNG#1	TAP				w303_x000D_ 475_x000D_ 529_x000D_ 543_x000D_ 574	w303_x000D_ Δura3::pUAS_F_E_C_CORE1-OsTIR1-tCaADH1_x000D_ Δatg11::pATG8-mScarletI#1-Atg8-tATG8::hphNT1-S2_x000D_ Δatg2::ATG2-S3-AID*-TAP-tSYNTH8::CgHIS3-S2_x000D_ Δatg18::ATG18-S3-TAP-mNG#1-tSYNTH8::CgTRP1-S2	_x000D_ Hyg_x000D_ His_x000D_ Trp	URA3_KO_x000D_ ATG11_KO_x000D_ ATG2_3'_x000D_ ATG18_3'
575	497	Δatg1::S1::CgLEU2-S2	Leu	ATG1	KO	pOS336	CgLEU2										w303_x000D_ 475_x000D_ 477_x000D_ 497_x000D_ 575	w303_x000D_ Δura3::pUAS_F_E_C_CORE1-OsTIR1-tCaADH1_x000D_ Δatg11::pATG8-mNG#3-Atg8-tATG8::hphNT1-S2_x000D_ Δatg2::S1::CgHIS3-S2_x000D_ Δatg1::S1::CgLEU2-S2	_x000D_ Hyg_x000D_ His_x000D_ Leu	URA3_KO_x000D_ ATG11_KO_x000D_ ATG2_KO_x000D_ ATG1_KO
577	529	Δatg2::ATG2-S3-AID*-TAP-mNG#1-tSYNTH8::CgHIS3-S2	His	ATG2	3'	pOS344	CgHIS3		tSYNTH8	AID*-TAP-mNG#1		mNG#1	TAP	AID*			w303_x000D_ 475_x000D_ 529_x000D_ 577	w303_x000D_ Δura3::pUAS_F_E_C_CORE1-OsTIR1-tCaADH1_x000D_ Δatg11::pATG8-mScarletI#1-Atg8-tATG8::hphNT1-S2_x000D_ Δatg2::ATG-S3-AID*-TAP-mNG#1-tSYNTH8::CgHIS3-S2	_x000D_ Hyg_x000D_ His	URA3_KO_x000D_ ATG11_KO_x000D_ ATG2_3'
578	529	Δatg18::ATG18-S3-AID*-TAP-mNG#1-tSYNTH8::CgHIS3-S2	His	ATG18	3'	pOS344	CgHIS3		tSYNTH8	AID*-TAP-mNG#1		mNG#1	TAP	AID*			w303_x000D_ 475_x000D_ 529_x000D_ 578	w303_x000D_ Δura3::pUAS_F_E_C_CORE1-OsTIR1-tCaADH1_x000D_ Δatg11::pATG8-mScarletI#1-Atg8-tATG8::hphNT1-S2_x000D_ Δatg18::ATG-S3-AID*-TAP-mNG#1-tSYNTH8::CgHIS3-S2	_x000D_ Hyg_x000D_ His	URA3_KO_x000D_ ATG11_KO_x000D_ ATG18_3'
579	477	Δatg2::ATG2-S3-AID*-TAP-mScarletI#1-tSYNTH8::CgHIS3-S2	His	ATG2	3'	pOS345	CgHIS3		tSYNTH8	AID*-TAP-mScarletI#1		mScarletI#1	TAP	AID*			w303_x000D_ 475_x000D_ 477_x000D_ 579	w303_x000D_ Δura3::pUAS_F_E_C_CORE1-OsTIR1-tCaADH1_x000D_ Δatg11::pATG8-mNG#3-Atg8-tATG8::hphNT1-S2_x000D_ Δatg2::ATG-S3-AID*-TAP-mScarletI#1-tSYNTH8::CgHIS3-S2	_x000D_ Hyg_x000D_ His	URA3_KO_x000D_ ATG11_KO_x000D_ ATG2_3'
580	477	Δatg18::ATG18-S3-AID*-TAP-mScarletI#1-tSYNTH8::CgHIS3-S2	His	ATG18	3'	pOS345	CgHIS3		tSYNTH8	AID*-TAP-mScarletI#1		mScarletI#1	TAP	AID*			w303_x000D_ 475_x000D_ 477_x000D_ 580	w303_x000D_ Δura3::pUAS_F_E_C_CORE1-OsTIR1-tCaADH1_x000D_ Δatg11::pATG8-mNG#3-Atg8-tATG8::hphNT1-S2_x000D_ Δatg18::ATG-S3-AID*-TAP-mScarletI#1-tSYNTH8::CgHIS3-S2	_x000D_ Hyg_x000D_ His	URA3_KO_x000D_ ATG11_KO_x000D_ ATG18_3'
582	492	Δatg1::S1::CgLEU2-S2	Leu	ATG1	KO	pOS336	CgLEU2										w303_x000D_ 475_x000D_ 478_x000D_ 492_x000D_ 582	w303_x000D_ Δura3::pUAS_F_E_C_CORE1-OsTIR1-tCaADH1_x000D_ Δatg17::pATG8-mNG#3-Atg8-tATG8::hphNT1-S2_x000D_ Δatg2::S1::CgHIS3-S2_x000D_ Δatg1::S1::CgLEU2-S2	_x000D_ Hyg_x000D_ His_x000D_ Leu	URA3_KO_x000D_ ATG17_KO_x000D_ ATG2_KO_x000D_ ATG1_KO
585	478	Δatg11::S1::CgLEU2-S2	Leu	ATG11	KO	pOS336	CgLEU2										w303_x000D_ 475_x000D_ 478_x000D_ 585	w303_x000D_ Δura3::pUAS_F_E_C_CORE1-OsTIR1-tCaADH1_x000D_ Δatg17::pATG8-mNG#3-Atg8-tATG8::hphNT1-S2_x000D_ Δatg11::S1::CgLEU2-S2	_x000D_ Hyg_x000D_ Leu	URA3_KO_x000D_ ATG17_KO_x000D_ ATG11_KO
586	477	Δatg13::S1::CgLEU2-S2	Leu	ATG13	KO	pOS336	CgLEU2										w303_x000D_ 475_x000D_ 477_x000D_ 586	w303_x000D_ Δura3::pUAS_F_E_C_CORE1-OsTIR1-tCaADH1_x000D_ Δatg11::pATG8-mNG#3-Atg8-tATG8::hphNT1-S2_x000D_ Δatg13::S1::CgLEU2-S2	_x000D_ Hyg_x000D_ Leu	URA3_KO_x000D_ ATG11_KO_x000D_ ATG13_KO
587	477	Δvam3::S1::CgLEU2-S2	Leu	VAM3	KO	pOS336	CgLEU2										w303_x000D_ 475_x000D_ 477_x000D_ 587	w303_x000D_ Δura3::pUAS_F_E_C_CORE1-OsTIR1-tCaADH1_x000D_ Δatg11::pATG8-mNG#3-Atg8-tATG8::hphNT1-S2_x000D_ Δvam3::S1::CgLEU2-S2	_x000D_ Hyg_x000D_ Leu	URA3_KO_x000D_ ATG11_KO_x000D_ VAM3_KO
588	478	Δvam3::S1::CgLEU2-S2	Leu	VAM3	KO	pOS336	CgLEU2										w303_x000D_ 475_x000D_ 478_x000D_ 588	w303_x000D_ Δura3::pUAS_F_E_C_CORE1-OsTIR1-tCaADH1_x000D_ Δatg17::pATG8-mNG#3-Atg8-tATG8::hphNT1-S2_x000D_ Δvam3::S1::CgLEU2-S2	_x000D_ Hyg_x000D_ Leu	URA3_KO_x000D_ ATG17_KO_x000D_ VAM3_KO
590	514	Δvam3::S1::CgLEU2-S2	Leu	VAM3	KO	pOS336	CgLEU2										w303_x000D_ 475_x000D_ 477_x000D_ 514_x000D_ 590	w303_x000D_ Δura3::pUAS_F_E_C_CORE1-OsTIR1-tCaADH1_x000D_ Δatg11::pATG8-mNG#3-Atg8-tATG8::hphNT1-S2_x000D_ Δatg2::ATG2-S3-AID*-TAP-tSYNTH8::CgHIS3-S2_x000D_ Δvam3::S1::CgLEU2-S2	_x000D_ Hyg_x000D_ His_x000D_ Leu	URA3_KO_x000D_ ATG11_KO_x000D_ ATG2_3'_x000D_ VAM3_KO
597	503	Δatg1::S1::CgLEU2-S2	Leu	ATG1	KO	pOS336	CgLEU2										BY4741_x000D_ 503_x000D_ 597	BY4741_x000D_ Δatg11::pATG8-mNG#3-Atg8-tATG8::hphNT1-S2_x000D_ Δatg1::S1::CgLEU2-S2	Hyg_x000D_ Leu	ATG11_KO_x000D_ ATG1_KO
598	503	Δatg17::S1::CgLEU2-S2	Leu	ATG17	KO	pOS336	CgLEU2										BY4741_x000D_ 503_x000D_ 598	BY4741_x000D_ Δatg11::pATG8-mNG#3-Atg8-tATG8::hphNT1-S2_x000D_ Δatg17::S1::CgLEU2-S2	Hyg_x000D_ Leu	ATG11_KO_x000D_ ATG17_KO
599	504	Δatg1::S1::CgLEU2-S2	Leu	ATG1	KO	pOS336	CgLEU2										SEY6210_x000D_ 504_x000D_ 599	SEY6210_x000D_ Δatg11::pATG8-mNG#3-Atg8-tATG8::hphNT1-S2_x000D_ Δatg1::S1::CgLEU2-S2	Hyg_x000D_ Leu	ATG11_KO_x000D_ ATG1_KO
600	504	Δatg17::S1::CgLEU2-S2	Leu	ATG17	KO	pOS336	CgLEU2										SEY6210_x000D_ 504_x000D_ 600	SEY6210_x000D_ Δatg11::pATG8-mNG#3-Atg8-tATG8::hphNT1-S2_x000D_ Δatg17::S1::CgLEU2-S2	Hyg_x000D_ Leu	ATG11_KO_x000D_ ATG17_KO
612	w303	Δatg11::pATG8-Envy-Atg8-tATG8::hphNT1-S2	Hyg	ATG11	KO	pOS218	hphNT1	pATG8	tATG8	Envy-Atg8		Envy					w303_x000D_ 612	w303_x000D_ Δatg11::pATG8-Envy-Atg8-tATG8::hphNT1-S2	Hyg	ATG11_KO
616	w303	Δfba1::FBA1-S3-yeGFP-tSYNTH8::CgLEU2-S2	Leu	FBA1	3'	pOS342	CgLEU2		tSYNTH8	yeGFP		yeGFP					w303_x000D_ 616	w303_x000D_ Δfba1::FBA1-S3-yeGFP-tSYNTH8::CgLEU2-S2	Leu	FBA1_3'
617	477	Δfba1::FBA1-S3-yeGFP-tSYNTH8::CgLEU2-S2	Leu	FBA1	3'	pOS342	CgLEU2		tSYNTH8	yeGFP		yeGFP					w303_x000D_ 475_x000D_ 477_x000D_ 617	w303_x000D_ Δura3::pUAS_F_E_C_CORE1-OsTIR1-tCaADH1_x000D_ Δatg11::pATG8-mNG#3-Atg8-tATG8::hphNT1-S2_x000D_ Δfba1::FBA1-S3-yeGFP-tSYNTH8::CgLEU2-S2	_x000D_ Hyg_x000D_ Leu	URA3_KO_x000D_ ATG11_KO_x000D_ FBA1_3'
618	514	Δfba1::FBA1-S3-yeGFP-tSYNTH8::CgLEU2-S2	Leu	FBA1	3'	pOS342	CgLEU2		tSYNTH8	yeGFP		yeGFP					w303_x000D_ 475_x000D_ 477_x000D_ 514_x000D_ 618	w303_x000D_ Δura3::pUAS_F_E_C_CORE1-OsTIR1-tCaADH1_x000D_ Δatg11::pATG8-mNG#3-Atg8-tATG8::hphNT1-S2_x000D_ Δatg2::ATG2-S3-AID*-TAP-tSYNTH8::CgHIS3-S2_x000D_ Δfba1::FBA1-S3-yeGFP-tSYNTH8::CgLEU2-S2	_x000D_ Hyg_x000D_ His_x000D_ Leu	URA3_KO_x000D_ ATG11_KO_x000D_ ATG2_3'_x000D_ FBA1_3'
622	475	Δatg11::pATG8-TAP-mNG#1-Atg8-tATG8::hphNT1-S2	Hyg	ATG11	KO	pOS218	hphNT1	pATG8	tATG8	TAP-mNG#1-Atg8		mNG#1	TAP				w303_x000D_ 475_x000D_ 622	w303_x000D_ Δura3::pUAS_F_E_C_CORE1-OsTIR1-tCaADH1_x000D_ Δatg11::pATG8-TAP-mNG#1-Atg8-tATG8::hphNT1-S2	_x000D_ Hyg	URA3_KO_x000D_ ATG11_KO
623	475	Δatg11::pATG8-TAP-mScarletI#1-Atg8-tATG8::hphNT1-S2	Hyg	ATG11	KO	pOS218	hphNT1	pATG8	tATG8	TAP-mScarletI#1-Atg8		mScarletI#1	TAP				w303_x000D_ 475_x000D_ 623	w303_x000D_ Δura3::pUAS_F_E_C_CORE1-OsTIR1-tCaADH1_x000D_ Δatg11::pATG8-TAP-mScarletI#1-Atg8-tATG8::hphNT1-S2	_x000D_ Hyg	URA3_KO_x000D_ ATG11_KO
626	612	Δatg2::ATG2-S3-AID*-TAP-tSYNTH8::CgHIS3-S2	His	ATG2	3'	pOS343	CgHIS3		tSYNTH8	AID*-TAP			TAP	AID*			w303_x000D_ 612_x000D_ 626	w303_x000D_ Δatg11::pATG8-Envy-Atg8-tATG8::hphNT1-S2_x000D_ Δatg2::ATG2-S3-AID*-TAP-tSYNTH8::CgHIS3-S2	Hyg_x000D_ His	ATG11_KO_x000D_ ATG2_3'
628	477	Δatg1::ATG1-S3-AID*-TAP-tSYNTH8::CgHIS3-S2	His	ATG1	3'	pOS343	CgHIS3		tSYNTH8	AID*-TAP			TAP	AID*			w303_x000D_ 475_x000D_ 477_x000D_ 628	w303_x000D_ Δura3::pUAS_F_E_C_CORE1-OsTIR1-tCaADH1_x000D_ Δatg11::pATG8-mNG#3-Atg8-tATG8::hphNT1-S2_x000D_ Δatg1::ATG1-S3-AID*-TAP-tSYNTH8::CgHIS3-S2	_x000D_ Hyg_x000D_ His	URA3_KO_x000D_ ATG11_KO_x000D_ ATG1_3'
629	477	Δatg9::ATG9-S3-AID*-TAP-tSYNTH8::CgHIS3-S2	His	ATG9	3'	pOS343	CgHIS3		tSYNTH8	AID*-TAP			TAP	AID*			w303_x000D_ 475_x000D_ 477_x000D_ 629	w303_x000D_ Δura3::pUAS_F_E_C_CORE1-OsTIR1-tCaADH1_x000D_ Δatg11::pATG8-mNG#3-Atg8-tATG8::hphNT1-S2_x000D_ Δatg9::ATG9-S3-AID*-TAP-tSYNTH8::CgHIS3-S2	_x000D_ Hyg_x000D_ His	URA3_KO_x000D_ ATG11_KO_x000D_ ATG9_3'
630	477	Δatg18::ATG18-S3-AID*-TAP-tSYNTH8::CgHIS3-S2	His	ATG18	3'	pOS343	CgHIS3		tSYNTH8	AID*-TAP			TAP	AID*			w303_x000D_ 475_x000D_ 477_x000D_ 630	w303_x000D_ Δura3::pUAS_F_E_C_CORE1-OsTIR1-tCaADH1_x000D_ Δatg11::pATG8-mNG#3-Atg8-tATG8::hphNT1-S2_x000D_ Δatg18::ATG18-S3-AID*-TAP-tSYNTH8::CgHIS3-S2	_x000D_ Hyg_x000D_ His	URA3_KO_x000D_ ATG11_KO_x000D_ ATG18_3'
631	477	Δatg2::S1::natNT2-pCUP1(dim)-S4-ATG2	Nat	ATG2	5'	pOS268	natNT2	pCUP1(dim)									w303_x000D_ 475_x000D_ 477_x000D_ 631	w303_x000D_ Δura3::pUAS_F_E_C_CORE1-OsTIR1-tCaADH1_x000D_ Δatg11::pATG8-mNG#3-Atg8-tATG8::hphNT1-S2_x000D_ Δatg2::S1::natNT2-pCUP1(dim)-S4-ATG2	_x000D_ Hyg_x000D_ Nat	URA3_KO_x000D_ ATG11_KO_x000D_ ATG2_5'
632	477	Δatg2::S1::natNT2-pCUP1-TAP-mScarletI#1-S4-ATG2	Nat	ATG2	5'	pOS332	natNT2	pCUP1		TAP-mScarletI#1		mScarletI#1	TAP				w303_x000D_ 475_x000D_ 477_x000D_ 632	w303_x000D_ Δura3::pUAS_F_E_C_CORE1-OsTIR1-tCaADH1_x000D_ Δatg11::pATG8-mNG#3-Atg8-tATG8::hphNT1-S2_x000D_ Δatg2::S1::natNT2-pCUP1-TAP-mScarletI#1-S4-ATG2	_x000D_ Hyg_x000D_ Nat	URA3_KO_x000D_ ATG11_KO_x000D_ ATG2_5'
637	514	Δatg18::ATG18-S3-AID*-6xV5-tSYNTH8::CgTRP1-S2	Trp	ATG18	3'	pOS408	CgTRP1		tSYNTH8	AID*-6xV5			6xV5	AID*			w303_x000D_ 475_x000D_ 477_x000D_ 514_x000D_ 637	w303_x000D_ Δura3::pUAS_F_E_C_CORE1-OsTIR1-tCaADH1_x000D_ Δatg11::pATG8-mNG#3-Atg8-tATG8::hphNT1-S2_x000D_ Δatg2::ATG2-S3-AID*-TAP-tSYNTH8::CgHIS3-S2_x000D_ Δatg18::ATG18-S3-AID*-6xV5-tSYNTH8::CgTRP1-S2	_x000D_ Hyg_x000D_ His_x000D_ Trp	URA3_KO_x000D_ ATG11_KO_x000D_ ATG2_3'_x000D_ ATG18_3'
638	529	Δatg18::ATG18-S3-AID*-6xV5-tSYNTH8::CgTRP1-S2	Trp	ATG18	3'	pOS408	CgTRP1		tSYNTH8	AID*-6xV5			6xV5	AID*			w303_x000D_ 475_x000D_ 529_x000D_ 638	w303_x000D_ Δura3::pUAS_F_E_C_CORE1-OsTIR1-tCaADH1_x000D_ Δatg11::pATG8-mScarletI#1-Atg8-tATG8::hphNT1-S2_x000D_ Δatg18::ATG18-S3-AID*-6xV5-tSYNTH8::CgTRP1-S2	_x000D_ Hyg_x000D_ Trp	URA3_KO_x000D_ ATG11_KO_x000D_ ATG18_3'
639	543	Δatg18::ATG18-S3-AID*-6xV5-tSYNTH8::CgTRP1-S2	Trp	ATG18	3'	pOS408	CgTRP1		tSYNTH8	AID*-6xV5			6xV5	AID*			w303_x000D_ 475_x000D_ 529_x000D_ 543_x000D_ 639	w303_x000D_ Δura3::pUAS_F_E_C_CORE1-OsTIR1-tCaADH1_x000D_ Δatg11::pATG8-mScarletI#1-Atg8-tATG8::hphNT1-S2_x000D_ Δatg2::ATG2-S3-AID*-TAP-tSYNTH8::CgHIS3-S2_x000D_ Δatg18::ATG18-S3-AID*-6xV5-tSYNTH8::CgTRP1-S2	_x000D_ Hyg_x000D_ His_x000D_ Trp	URA3_KO_x000D_ ATG11_KO_x000D_ ATG2_3'_x000D_ ATG18_3'
641	514	Δvps41::VPS41-S3-AID*-6xV5-tSYNTH8::CgTRP1-S2	Trp	VPS41	3'	pOS408	CgTRP1		tSYNTH8	AID*-6xV5			6xV5	AID*			w303_x000D_ 475_x000D_ 477_x000D_ 514_x000D_ 641	w303_x000D_ Δura3::pUAS_F_E_C_CORE1-OsTIR1-tCaADH1_x000D_ Δatg11::pATG8-mNG#3-Atg8-tATG8::hphNT1-S2_x000D_ Δatg2::ATG2-S3-AID*-TAP-tSYNTH8::CgHIS3-S2_x000D_ Δvps41::VPS41-S3-AID*-6xV5-tSYNTH8::CgTRP1-S2	_x000D_ Hyg_x000D_ His_x000D_ Trp	URA3_KO_x000D_ ATG11_KO_x000D_ ATG2_3'_x000D_ VPS41_3'
642	529	Δvps41::VPS41-S3-AID*-6xV5-tSYNTH8::CgTRP1-S2	Trp	VPS41	3'	pOS408	CgTRP1		tSYNTH8	AID*-6xV5			6xV5	AID*			w303_x000D_ 475_x000D_ 529_x000D_ 642	w303_x000D_ Δura3::pUAS_F_E_C_CORE1-OsTIR1-tCaADH1_x000D_ Δatg11::pATG8-mScarletI#1-Atg8-tATG8::hphNT1-S2_x000D_ Δvps41::VPS41-S3-AID*-6xV5-tSYNTH8::CgTRP1-S2	_x000D_ Hyg_x000D_ Trp	URA3_KO_x000D_ ATG11_KO_x000D_ VPS41_3'
643	543	Δvps41::VPS41-S3-AID*-6xV5-tSYNTH8::CgTRP1-S2	Trp	VPS41	3'	pOS408	CgTRP1		tSYNTH8	AID*-6xV5			6xV5	AID*			w303_x000D_ 475_x000D_ 529_x000D_ 543_x000D_ 643	w303_x000D_ Δura3::pUAS_F_E_C_CORE1-OsTIR1-tCaADH1_x000D_ Δatg11::pATG8-mScarletI#1-Atg8-tATG8::hphNT1-S2_x000D_ Δatg2::ATG2-S3-AID*-TAP-tSYNTH8::CgHIS3-S2_x000D_ Δvps41::VPS41-S3-AID*-6xV5-tSYNTH8::CgTRP1-S2	_x000D_ Hyg_x000D_ His_x000D_ Trp	URA3_KO_x000D_ ATG11_KO_x000D_ ATG2_3'_x000D_ VPS41_3'
644	514	Δatg2::S1::natNT2-pCUP1-Gpa2(PM)-mScarletI#1-S4-ATG2	Nat	ATG2	5'	pOS419	natNT2	pCUP1		Gpa2(PM)					Gpa2(PM)		w303_x000D_ 475_x000D_ 477_x000D_ 514_x000D_ 644	w303_x000D_ Δura3::pUAS_F_E_C_CORE1-OsTIR1-tCaADH1_x000D_ Δatg11::pATG8-mNG#3-Atg8-tATG8::hphNT1-S2 Δatg2::S1::natNT2-pCUP1-Gpa2(PM)-mScarletI#1-S4-ATG2-S3-AID*-TAP-tSYNTH8::CgHIS3-S2	_x000D_ Hyg_x000D_ His_x000D_ Nat	URA3_KO_x000D_ ATG11_KO_x000D_ ATG2_3'_x000D_ ATG2_5'
645	514	Δatg2::S1::natNT2-pCUP1-SV40(NLS)-mScarletI#1-S4-ATG2	Nat	ATG2	5'	pOS420	natNT2	pCUP1		SV40(NLS)					SV40(NLS)		w303_x000D_ 475_x000D_ 477_x000D_ 514_x000D_ 645	w303_x000D_ Δura3::pUAS_F_E_C_CORE1-OsTIR1-tCaADH1_x000D_ Δatg11::pATG8-mNG#3-Atg8-tATG8::hphNT1-S2 Δatg2::S1::natNT2-pCUP1-SV40(NLS)-mScarletI#1-S4-ATG2-S3-AID*-TAP-tSYNTH8::CgHIS3-S2	_x000D_ Hyg_x000D_ His_x000D_ Nat	URA3_KO_x000D_ ATG11_KO_x000D_ ATG2_3'_x000D_ ATG2_5'
647	497	Δfba1::FBA1-S3-yeGFP-tSYNTH8::CgLEU2-S2	Leu	FBA1	3'	pOS342	CgLEU2		tSYNTH8	yeGFP		yeGFP					w303_x000D_ 475_x000D_ 477_x000D_ 497_x000D_ 647	w303_x000D_ Δura3::pUAS_F_E_C_CORE1-OsTIR1-tCaADH1_x000D_ Δatg11::pATG8-mNG#3-Atg8-tATG8::hphNT1-S2_x000D_ Δatg2::S1::CgHIS3-S2_x000D_ Δfba1::FBA1-S3-yeGFP-tSYNTH8::CgLEU2-S2	_x000D_ Hyg_x000D_ His_x000D_ Leu	URA3_KO_x000D_ ATG11_KO_x000D_ ATG2_KO_x000D_ FBA1_3'
653	514	Δatg1::S1::natNT2-pCUP1-TAP-mScarletI#1-S4-ATG1	Nat	ATG1	5'	pOS332	natNT2	pCUP1		TAP-mScarletI#1		mScarletI#1	TAP				w303_x000D_ 475_x000D_ 477_x000D_ 514_x000D_ 653	w303_x000D_ Δura3::pUAS_F_E_C_CORE1-OsTIR1-tCaADH1_x000D_ Δatg11::pATG8-mNG#3-Atg8-tATG8::hphNT1-S2_x000D_ Δatg2::ATG2-S3-AID*-TAP-tSYNTH8::CgHIS3-S2_x000D_ Δatg1::S1::natNT2-pCUP1-TAP-mScarletI#1-S4-ATG1	_x000D_ Hyg_x000D_ His_x000D_ Nat	URA3_KO_x000D_ ATG11_KO_x000D_ ATG2_3'_x000D_ ATG1_5'
654	514	Δatg5::S1::natNT2-pCUP1-TAP-mScarletI#1-S4-ATG5	Nat	ATG5	5'	pOS332	natNT2	pCUP1		TAP-mScarletI#1		mScarletI#1	TAP				w303_x000D_ 475_x000D_ 477_x000D_ 514_x000D_ 654	w303_x000D_ Δura3::pUAS_F_E_C_CORE1-OsTIR1-tCaADH1_x000D_ Δatg11::pATG8-mNG#3-Atg8-tATG8::hphNT1-S2_x000D_ Δatg2::ATG2-S3-AID*-TAP-tSYNTH8::CgHIS3-S2_x000D_ Δatg5::S1::natNT2-pCUP1-TAP-mScarletI#1-S4-ATG5	_x000D_ Hyg_x000D_ His_x000D_ Nat	URA3_KO_x000D_ ATG11_KO_x000D_ ATG2_3'_x000D_ ATG5_5'
655	514	Δatg9::S1::natNT2-pCUP1-TAP-mScarletI#1-S4-ATG9	Nat	ATG9	5'	pOS332	natNT2	pCUP1		TAP-mScarletI#1		mScarletI#1	TAP				w303_x000D_ 475_x000D_ 477_x000D_ 514_x000D_ 655	w303_x000D_ Δura3::pUAS_F_E_C_CORE1-OsTIR1-tCaADH1_x000D_ Δatg11::pATG8-mNG#3-Atg8-tATG8::hphNT1-S2_x000D_ Δatg2::ATG2-S3-AID*-TAP-tSYNTH8::CgHIS3-S2_x000D_ Δatg9::S1::natNT2-pCUP1-TAP-mScarletI#1-S4-ATG9	_x000D_ Hyg_x000D_ His_x000D_ Nat	URA3_KO_x000D_ ATG11_KO_x000D_ ATG2_3'_x000D_ ATG9_5'
657	514	Δatg18::S1::natNT2-pCUP1-TAP-mScarletI#1-S4-ATG18	Nat	ATG18	5'	pOS332	natNT2	pCUP1		TAP-mScarletI#1		mScarletI#1	TAP				w303_x000D_ 475_x000D_ 477_x000D_ 514_x000D_ 657	w303_x000D_ Δura3::pUAS_F_E_C_CORE1-OsTIR1-tCaADH1_x000D_ Δatg11::pATG8-mNG#3-Atg8-tATG8::hphNT1-S2_x000D_ Δatg2::ATG2-S3-AID*-TAP-tSYNTH8::CgHIS3-S2_x000D_ Δatg18::S1::natNT2-pCUP1-TAP-mScarletI#1-S4-ATG18	_x000D_ Hyg_x000D_ His_x000D_ Nat	URA3_KO_x000D_ ATG11_KO_x000D_ ATG2_3'_x000D_ ATG18_5'
658	477	Δatg2::ATG2-S3-TAP-mScarletI#1-GAI(1-92)-tSYNTH8::CgHIS3-S2	His	ATG2	3'	pOS362	CgHIS3		tSYNTH8	TAP-mScarletI#1-GAI(1-92)		mScarletI#1	TAP		GAI(1-92)		w303_x000D_ 475_x000D_ 477_x000D_ 658	w303_x000D_ Δura3::pUAS_F_E_C_CORE1-OsTIR1-tCaADH1_x000D_ Δatg11::pATG8-mNG#3-Atg8-tATG8::hphNT1-S2_x000D_ Δatg2::ATG2-S3-TAP-mScarletI#1-GAI(1-92)-tSYNTH8::CgHIS3-S2	_x000D_ Hyg_x000D_ His	URA3_KO_x000D_ ATG11_KO_x000D_ ATG2_3'
659	477	Δatg2::ATG2-S3-TAP-mScarletI#1-SpyCatcher002-tSYNTH8::CgHIS3-S2	His	ATG2	3'	pOS358	CgHIS3		tSYNTH8	TAP-mScarletI#1-SpyCatcher002		mScarletI#1	TAP		SpyCatcher002		w303_x000D_ 475_x000D_ 477_x000D_ 659	w303_x000D_ Δura3::pUAS_F_E_C_CORE1-OsTIR1-tCaADH1_x000D_ Δatg11::pATG8-mNG#3-Atg8-tATG8::hphNT1-S2_x000D_ Δatg2::ATG2-S3-TAP-mScarletI#1-SpyCatcher002-tSYNTH8::CgHIS3-S2	_x000D_ Hyg_x000D_ His	URA3_KO_x000D_ ATG11_KO_x000D_ ATG2_3'
660	529	Δatg2::ATG2-S3-TAP-mNG#1-SpyTag002-tSYNTH8::CgHIS3-S2	His	ATG2	3'	pOS355	CgHIS3		tSYNTH8	TAP-mNG#1-SpyTag002		mNG#1	TAP		SpyTag002		w303_x000D_ 475_x000D_ 529_x000D_ 660	w303_x000D_ Δura3::pUAS_F_E_C_CORE1-OsTIR1-tCaADH1_x000D_ Δatg11::pATG8-mScarletI#1-Atg8-tATG8::hphNT1-S2_x000D_ Δatg2::ATG2-S3-TAP-mNG#1-SpyTag002-tSYNTH8::CgHIS3-S2	_x000D_ Hyg_x000D_ His	URA3_KO_x000D_ ATG11_KO_x000D_ ATG2_3'
665	514	Δatg2::S1::natNT2::pCUP1-S4-ATG2	Nat	ATG2	5'	pOS148	natNT2	pCUP1									w303_x000D_ 475_x000D_ 477_x000D_ 514_x000D_ 665	w303_x000D_ Δura3::pUAS_F_E_C_CORE1-OsTIR1-tCaADH1_x000D_ Δatg11::pATG8-mNG#3-Atg8-tATG8::hphNT1-S2_x000D_ Δatg2::S1::natNT2::pCUP1-S4-ATG2-S3-AID*-TAP-tSYNTH8::CgHIS3-S2	_x000D_ Hyg_x000D_ His_x000D_ Nat	URA3_KO_x000D_ ATG11_KO_x000D_ ATG2_3'_x000D_ ATG2_5'
671	529	Δatg2::S1::natNT2::pCUP1-S4-ATG2	Nat	ATG2	5'	pOS148	natNT2	pCUP1									w303_x000D_ 475_x000D_ 529_x000D_ 671	w303_x000D_ Δura3::pUAS_F_E_C_CORE1-OsTIR1-tCaADH1_x000D_ Δatg11::pATG8-mScarletI#1-Atg8-tATG8::hphNT1-S2_x000D_ Δatg2::S1::natNT2::pCUP1-S4-ATG2	_x000D_ Hyg_x000D_ Nat	URA3_KO_x000D_ ATG11_KO_x000D_ ATG2_5'
674	477	Δatg18::S1::natNT2::pCUP1-S4-ATG18	Nat	ATG18	5'	pOS148	natNT2	pCUP1									w303_x000D_ 475_x000D_ 477_x000D_ 674	w303_x000D_ Δura3::pUAS_F_E_C_CORE1-OsTIR1-tCaADH1_x000D_ Δatg11::pATG8-mNG#3-Atg8-tATG8::hphNT1-S2_x000D_ Δatg18::S1::natNT2::pCUP1-S4-ATG18	_x000D_ Hyg_x000D_ Nat	URA3_KO_x000D_ ATG11_KO_x000D_ ATG18_5'
675	477	Δatg18::S1::natNT2-pCUP1(dim)-S4-ATG18	Nat	ATG18	5'	pOS268	natNT2	pCUP1(dim)									w303_x000D_ 475_x000D_ 477_x000D_ 675	w303_x000D_ Δura3::pUAS_F_E_C_CORE1-OsTIR1-tCaADH1_x000D_ Δatg11::pATG8-mNG#3-Atg8-tATG8::hphNT1-S2_x000D_ Δatg18::S1::natNT2-pCUP1(dim)-S4-ATG18	_x000D_ Hyg_x000D_ Nat	URA3_KO_x000D_ ATG11_KO_x000D_ ATG18_5'
679	477	Δatg18::ATG18-S3-flex-mScarletI#1-tSYNTH8::CgHIS3-S2	His	ATG18	3'	pOS247	CgHIS3		tSYNTH8	flex-mScarletI#1	flex	mScarletI#1					w303_x000D_ 475_x000D_ 477_x000D_ 679	w303_x000D_ Δura3::pUAS_F_E_C_CORE1-OsTIR1-tCaADH1_x000D_ Δatg11::pATG8-mNG#3-Atg8-tATG8::hphNT1-S2_x000D_ Δatg18::ATG18-S3-flex-mScarletI#1-tSYNTH8::CgHIS3-S2	_x000D_ Hyg_x000D_ His	URA3_KO_x000D_ ATG11_KO_x000D_ ATG18_3'
680	477	Δatg9::S1::natNT2-pCUP1-mScarletI#1-S4-ATG9	Nat	ATG9	5'	pOS283	natNT2	pCUP1		mScarletI#1		mScarletI#1					w303_x000D_ 475_x000D_ 477_x000D_ 680	w303_x000D_ Δura3::pUAS_F_E_C_CORE1-OsTIR1-tCaADH1_x000D_ Δatg11::pATG8-mNG#3-Atg8-tATG8::hphNT1-S2_x000D_ Δatg9::S1::natNT2-pCUP1-mScarletI#1-S4-ATG9	_x000D_ Hyg_x000D_ Nat	URA3_KO_x000D_ ATG11_KO_x000D_ ATG9_5'
681	477	Δatg18::S1::natNT2-pCUP1-mScarletI#1-S4-ATG18	Nat	ATG18	5'	pOS283	natNT2	pCUP1		mScarletI#1		mScarletI#1					w303_x000D_ 475_x000D_ 477_x000D_ 681	w303_x000D_ Δura3::pUAS_F_E_C_CORE1-OsTIR1-tCaADH1_x000D_ Δatg11::pATG8-mNG#3-Atg8-tATG8::hphNT1-S2_x000D_ Δatg18::S1::natNT2-pCUP1-mScarletI#1-S4-ATG18	_x000D_ Hyg_x000D_ Nat	URA3_KO_x000D_ ATG11_KO_x000D_ ATG18_5'
682	497	Δnvj1::NVJ1-S3-AID*-6xV5-tSYNTH8::CgTRP1-S2	Trp	NVJ1	3'	pOS408	CgTRP1		tSYNTH8	AID*-6xV5			6xV5	AID*			w303_x000D_ 475_x000D_ 477_x000D_ 497_x000D_ 682	w303_x000D_ Δura3::pUAS_F_E_C_CORE1-OsTIR1-tCaADH1_x000D_ Δatg11::pATG8-mNG#3-Atg8-tATG8::hphNT1-S2_x000D_ Δatg2::S1::CgHIS3-S2_x000D_ Δnvj1::NVJ1-S3-AID*-6xV5-tSYNTH8::CgTRP1-S2	_x000D_ Hyg_x000D_ His_x000D_ Trp	URA3_KO_x000D_ ATG11_KO_x000D_ ATG2_KO_x000D_ NVJ1_3'
683	477	Δnvj1::NVJ1-S3-AID*-6xV5-tSYNTH8::CgTRP1-S2	Trp	NVJ1	3'	pOS408	CgTRP1		tSYNTH8	AID*-6xV5			6xV5	AID*			w303_x000D_ 475_x000D_ 477_x000D_ 683	w303_x000D_ Δura3::pUAS_F_E_C_CORE1-OsTIR1-tCaADH1_x000D_ Δatg11::pATG8-mNG#3-Atg8-tATG8::hphNT1-S2_x000D_ Δnvj1::NVJ1-S3-AID*-6xV5-tSYNTH8::CgTRP1-S2	_x000D_ Hyg_x000D_ Trp	URA3_KO_x000D_ ATG11_KO_x000D_ NVJ1_3'
684	514	Δnvj1::NVJ1-S3-AID*-6xV5-tSYNTH8::CgTRP1-S2	Trp	NVJ1	3'	pOS408	CgTRP1		tSYNTH8	AID*-6xV5			6xV5	AID*			w303_x000D_ 475_x000D_ 477_x000D_ 514_x000D_ 684	w303_x000D_ Δura3::pUAS_F_E_C_CORE1-OsTIR1-tCaADH1_x000D_ Δatg11::pATG8-mNG#3-Atg8-tATG8::hphNT1-S2_x000D_ Δatg2::ATG2-S3-AID*-TAP-tSYNTH8::CgHIS3-S2_x000D_ Δnvj1::NVJ1-S3-AID*-6xV5-tSYNTH8::CgTRP1-S2	_x000D_ Hyg_x000D_ His_x000D_ Trp	URA3_KO_x000D_ ATG11_KO_x000D_ ATG2_3'_x000D_ NVJ1_3'
685	497	Δatg4::ATG4-S3-AID*-6xV5-tSYNTH8::CgTRP1-S2	Trp	ATG4	3'	pOS408	CgTRP1		tSYNTH8	AID*-6xV5			6xV5	AID*			w303_x000D_ 475_x000D_ 477_x000D_ 497_x000D_ 685	w303_x000D_ Δura3::pUAS_F_E_C_CORE1-OsTIR1-tCaADH1_x000D_ Δatg11::pATG8-mNG#3-Atg8-tATG8::hphNT1-S2_x000D_ Δatg2::S1::CgHIS3-S2_x000D_ Δatg4::ATG4-S3-AID*-6xV5-tSYNTH8::CgTRP1-S2	_x000D_ Hyg_x000D_ His_x000D_ Trp	URA3_KO_x000D_ ATG11_KO_x000D_ ATG2_KO_x000D_ ATG4_3'
687	477	Δatg4::ATG4-S3-AID*-6xV5-tSYNTH8::CgTRP1-S2	Trp	ATG4	3'	pOS408	CgTRP1		tSYNTH8	AID*-6xV5			6xV5	AID*			w303_x000D_ 475_x000D_ 477_x000D_ 687	w303_x000D_ Δura3::pUAS_F_E_C_CORE1-OsTIR1-tCaADH1_x000D_ Δatg11::pATG8-mNG#3-Atg8-tATG8::hphNT1-S2_x000D_ Δatg4::ATG4-S3-AID*-6xV5-tSYNTH8::CgTRP1-S2	_x000D_ Hyg_x000D_ Trp	URA3_KO_x000D_ ATG11_KO_x000D_ ATG4_3'
688	477	Δatg4::ATG4-S3-flex-mScarletI#1-tSYNTH8::CgHIS3-S2	His	ATG4	3'	pOS247	CgHIS3		tSYNTH8	flex-mScarletI#1	flex	mScarletI#1					w303_x000D_ 475_x000D_ 477_x000D_ 688	w303_x000D_ Δura3::pUAS_F_E_C_CORE1-OsTIR1-tCaADH1_x000D_ Δatg11::pATG8-mNG#3-Atg8-tATG8::hphNT1-S2_x000D_ Δatg4::ATG4-S3-flex-mScarletI#1-tSYNTH8::CgHIS3-S2	_x000D_ Hyg_x000D_ His	URA3_KO_x000D_ ATG11_KO_x000D_ ATG4_3'
689	477	Δsnf7::SNF7-S3-flex-mScarletI#1-tSYNTH8::CgHIS3-S2	His	SNF7	3'	pOS247	CgHIS3		tSYNTH8	flex-mScarletI#1	flex	mScarletI#1					w303_x000D_ 475_x000D_ 477_x000D_ 689	w303_x000D_ Δura3::pUAS_F_E_C_CORE1-OsTIR1-tCaADH1_x000D_ Δatg11::pATG8-mNG#3-Atg8-tATG8::hphNT1-S2_x000D_ Δsnf7::SNF7-S3-flex-mScarletI#1-tSYNTH8::CgHIS3-S2	_x000D_ Hyg_x000D_ His	URA3_KO_x000D_ ATG11_KO_x000D_ SNF7_3'
692	529	Δatg1::ATG1-S3-TAP-TEVsite-mNG#1-tSYNTH8::CgHIS3-S2	His	ATG1	3'	pOS417	CgHIS3		tSYNTH8	TAP-TEVsite-mNG#1		mNG#1	TAP			TEVsite	w303_x000D_ 475_x000D_ 529_x000D_ 692	w303_x000D_ Δura3::pUAS_F_E_C_CORE1-OsTIR1-tCaADH1_x000D_ Δatg11::pATG8-mScarletI#1-Atg8-tATG8::hphNT1-S2_x000D_ Δatg1::ATG1-S3-TAP-TEVsite-mNG#1-tSYNTH8::CgHIS3-S2	_x000D_ Hyg_x000D_ His	URA3_KO_x000D_ ATG11_KO_x000D_ ATG1_3'
693	529	Δatg2::ATG2-S3-TAP-TEVsite-mNG#1-tSYNTH8::CgHIS3-S2	His	ATG2	3'	pOS417	CgHIS3		tSYNTH8	TAP-TEVsite-mNG#1		mNG#1	TAP			TEVsite	w303_x000D_ 475_x000D_ 529_x000D_ 693	w303_x000D_ Δura3::pUAS_F_E_C_CORE1-OsTIR1-tCaADH1_x000D_ Δatg11::pATG8-mScarletI#1-Atg8-tATG8::hphNT1-S2_x000D_ Δatg2::ATG2-S3-TAP-TEVsite-mNG#1-tSYNTH8::CgHIS3-S2	_x000D_ Hyg_x000D_ His	URA3_KO_x000D_ ATG11_KO_x000D_ ATG2_3'
694	529	Δmup1::MUP1-S3-TAP-TEVsite-mNG#1-tSYNTH8::CgHIS3-S2	His	MUP1	3'	pOS417	CgHIS3		tSYNTH8	TAP-TEVsite-mNG#1		mNG#1	TAP			TEVsite	w303_x000D_ 475_x000D_ 529_x000D_ 694	w303_x000D_ Δura3::pUAS_F_E_C_CORE1-OsTIR1-tCaADH1_x000D_ Δatg11::pATG8-mScarletI#1-Atg8-tATG8::hphNT1-S2_x000D_ Δmup1::MUP1-S3-TAP-TEVsite-mNG#1-tSYNTH8::CgHIS3-S2	_x000D_ Hyg_x000D_ His	URA3_KO_x000D_ ATG11_KO_x000D_ MUP1_3'
695	23	Δpdr5::S1::kanMX4-S2	Kan	PDR5	KO	pFA6-kanMX4	kanMX4										SCY62_x000D_ 23_x000D_ 695	SCY62_x000D_ Δura3::pADH1-OsTIR1-9xMyc::URA3_x000D_ Δpdr5::S1::kanMX4-S2	Ura_x000D_ Kan	URA3_KO_x000D_ PDR5_KO
696	475	Δpdr5::S1::kanMX4-S2	Kan	PDR5	KO	pFA6-kanMX4	kanMX4										w303_x000D_ 475_x000D_ 696	w303_x000D_ Δura3::pUAS_F_E_C_CORE1-OsTIR1-tCaADH1_x000D_ Δpdr5::S1::kanMX4-S2	_x000D_ Kan	URA3_KO_x000D_ PDR5_KO
701	529	Δatg2::ATG2-S3-AID*-yeGFP-tSYNTH8::CgLEU2-S2	Leu	ATG2	3'	pOS435	CgLEU2		tSYNTH8	AID*-yeGFP		yeGFP		AID*			w303_x000D_ 475_x000D_ 529_x000D_ 701	w303_x000D_ Δura3::pUAS_F_E_C_CORE1-OsTIR1-tCaADH1_x000D_ Δatg11::pATG8-mScarletI#1-Atg8-tATG8::hphNT1-S2_x000D_ Δatg2::ATG2-S3-AID*-yeGFP-tSYNTH8::CgLEU2-S2	_x000D_ Hyg_x000D_ Leu	URA3_KO_x000D_ ATG11_KO_x000D_ ATG2_3'
702	529	Δatg18::ATG18-S3-AID*-yeGFP-tSYNTH8::CgLEU2-S2	Leu	ATG18	3'	pOS435	CgLEU2		tSYNTH8	AID*-yeGFP		yeGFP		AID*			w303_x000D_ 475_x000D_ 529_x000D_ 702	w303_x000D_ Δura3::pUAS_F_E_C_CORE1-OsTIR1-tCaADH1_x000D_ Δatg11::pATG8-mScarletI#1-Atg8-tATG8::hphNT1-S2_x000D_ Δatg18::ATG18-S3-AID*-yeGFP-tSYNTH8::CgLEU2-S2	_x000D_ Hyg_x000D_ Leu	URA3_KO_x000D_ ATG11_KO_x000D_ ATG18_3'
703	692	Δtrp1::S1::natNT2-pCUP1-TEVp-S4-tSYNTH13::S2	Nat	TRP1	KO	pOS445	natNT2	pCUP1	tSYNTH13	TEVp						TEVp	w303_x000D_ 475_x000D_ 529_x000D_ 692_x000D_ 703	w303_x000D_ Δura3::pUAS_F_E_C_CORE1-OsTIR1-tCaADH1_x000D_ Δatg11::pATG8-mScarletI#1-Atg8-tATG8::hphNT1-S2_x000D_ Δatg1::ATG1-S3-TAP-TEVsite-mNG#1-tSYNTH8::CgHIS3-S2_x000D_ S1::natNT2-pCUP1-TEVp-S4-tSYNTH13::S2	_x000D_ Hyg_x000D_ His_x000D_ Nat	URA3_KO_x000D_ ATG11_KO_x000D_ ATG1_3'_x000D_ TRP1_KO
705	694	Δtrp1::S1::natNT2-pCUP1-TEVp-S4-tSYNTH13::S2	Nat	TRP1	KO	pOS445	natNT2	pCUP1	tSYNTH13	TEVp						TEVp	w303_x000D_ 475_x000D_ 529_x000D_ 694_x000D_ 705	w303_x000D_ Δura3::pUAS_F_E_C_CORE1-OsTIR1-tCaADH1_x000D_ Δatg11::pATG8-mScarletI#1-Atg8-tATG8::hphNT1-S2_x000D_ Δmup1::MUP1-S3-TAP-TEVsite-mNG#1-tSYNTH8::CgHIS3-S2_x000D_ S1::natNT2-pCUP1-TEVp-S4-tSYNTH13::S2	_x000D_ Hyg_x000D_ His_x000D_ Nat	URA3_KO_x000D_ ATG11_KO_x000D_ MUP1_3'_x000D_ TRP1_KO
706	529	Δatg2::ATG2-S3-TEVsite-mNG#1-tSYNTH8::CgHIS3-S2	His	ATG2	3'	pOS375	CgHIS3		tSYNTH8	TEVsite-mNG#1		mNG#1				TEVsite	w303_x000D_ 475_x000D_ 529_x000D_ 706	w303_x000D_ Δura3::pUAS_F_E_C_CORE1-OsTIR1-tCaADH1_x000D_ Δatg11::pATG8-mScarletI#1-Atg8-tATG8::hphNT1-S2_x000D_ Δatg2::ATG2-S3-TEVsite-mNG#1-tSYNTH8::CgHIS3-S2	_x000D_ Hyg_x000D_ His	URA3_KO_x000D_ ATG11_KO_x000D_ ATG2_3'
707	529	Δatg2::ATG2-S3-AID*(P88L)-TAP-tSYNTH8::CgHIS3-S2	His	ATG2	3'	pOS446	CgHIS3		tSYNTH8	AID*(P88L)-TAP			TAP	AID*(P88L)			w303_x000D_ 475_x000D_ 529_x000D_ 707	w303_x000D_ Δura3::pUAS_F_E_C_CORE1-OsTIR1-tCaADH1_x000D_ Δatg11::pATG8-mScarletI#1-Atg8-tATG8::hphNT1-S2_x000D_ Δatg2::ATG2-S3-AID*(P88L)-TAP-tSYNTH8::CgHIS3-S2	_x000D_ Hyg_x000D_ His	URA3_KO_x000D_ ATG11_KO_x000D_ ATG2_3'
708	529	Δatg18::ATG18-S3-GBP-tSYNTH8::CgTRP1-S2	Trp	ATG18	3'	pOS444	CgTRP1		tSYNTH8	GBP					GBP		w303_x000D_ 475_x000D_ 529_x000D_ 708	w303_x000D_ Δura3::pUAS_F_E_C_CORE1-OsTIR1-tCaADH1_x000D_ Δatg11::pATG8-mScarletI#1-Atg8-tATG8::hphNT1-S2_x000D_ Δatg18::ATG18-S3-GBP-tSYNTH8::CgTRP1-S2	_x000D_ Hyg_x000D_ Trp	URA3_KO_x000D_ ATG11_KO_x000D_ ATG18_3'
709	514	Δwhi5::S1::natNT2::pCUP1-S4-WHI5	Nat	WHI5	5'	pOS148	natNT2	pCUP1									w303_x000D_ 475_x000D_ 477_x000D_ 514_x000D_ 709	w303_x000D_ Δura3::pUAS_F_E_C_CORE1-OsTIR1-tCaADH1_x000D_ Δatg11::pATG8-mNG#3-Atg8-tATG8::hphNT1-S2_x000D_ Δatg2::ATG2-S3-AID*-TAP-tSYNTH8::CgHIS3-S2_x000D_ Δwhi5::S1::natNT2::pCUP1-S4-WHI5	_x000D_ Hyg_x000D_ His_x000D_ Nat	URA3_KO_x000D_ ATG11_KO_x000D_ ATG2_3'_x000D_ WHI5_5'
716	23	Δatg11::pATG8-mScarletI#1-Atg8-tATG8::hphNT1-S2	Hyg	ATG11	KO	pOS216	hphNT1	pATG8	tATG8	mScarletI#1-Atg8		mScarletI#1					SCY62_x000D_ 23_x000D_ 716	SCY62_x000D_ Δura3::pADH1-OsTIR1-9xMyc::URA3_x000D_ Δatg11::pATG8-mScarletI#1-Atg8-tATG8::hphNT1-S2	Ura_x000D_ Hyg	URA3_KO_x000D_ ATG11_KO
717	23	Δatg17::pATG8-mScarletI#1-Atg8-tATG8::hphNT1-S2	Hyg	ATG17	KO	pOS216	hphNT1	pATG8	tATG8	mScarletI#1-Atg8		mScarletI#1					SCY62_x000D_ 23_x000D_ 717	SCY62_x000D_ Δura3::pADH1-OsTIR1-9xMyc::URA3_x000D_ Δatg17::pATG8-mScarletI#1-Atg8-tATG8::hphNT1-S2	Ura_x000D_ Hyg	URA3_KO_x000D_ ATG17_KO
718	23	Δatg11::pATG8-mScarletI#1-flex-Atg8-tATG8::hphNT1-S2	Hyg	ATG11	KO	pOS449	hphNT1	pATG8	tATG8	mScarletI#1-flex-Atg8	flex	mScarletI#1					SCY62_x000D_ 23_x000D_ 718	SCY62_x000D_ Δura3::pADH1-OsTIR1-9xMyc::URA3_x000D_ Δatg11::pATG8-mScarletI#1-flex-Atg8-tATG8::hphNT1-S2	Ura_x000D_ Hyg	URA3_KO_x000D_ ATG11_KO
719	23	Δatg17::pATG8-mScarletI#1-flex-Atg8-tATG8::hphNT1-S2	Hyg	ATG17	KO	pOS449	hphNT1	pATG8	tATG8	mScarletI#1-flex-Atg8	flex	mScarletI#1					SCY62_x000D_ 23_x000D_ 719	SCY62_x000D_ Δura3::pADH1-OsTIR1-9xMyc::URA3_x000D_ Δatg17::pATG8-mScarletI#1-flex-Atg8-tATG8::hphNT1-S2	Ura_x000D_ Hyg	URA3_KO_x000D_ ATG17_KO
720	23	Δfba1::FBA1-S3-yeGFP(Y66A)-tSYNTH8::CgLEU2-S2	Leu	FBA1	3'	pOS396	CgLEU2		tSYNTH8	yeGFP(Y66A)					yeGFP(Y66A)		SCY62_x000D_ 23_x000D_ 720	SCY62_x000D_ Δura3::pADH1-OsTIR1-9xMyc::URA3_x000D_ Δfba1::FBA1-S3-yeGFP(Y66A)-tSYNTH8::CgLEU2-S2	Ura_x000D_ Leu	URA3_KO_x000D_ FBA1_3'
722	475	Δatg17::pATG8-mScarletI#1-Atg8-tATG8::hphNT1-S2	Hyg	ATG17	KO	pOS216	hphNT1	pATG8	tATG8	mScarletI#1-Atg8		mScarletI#1					w303_x000D_ 475_x000D_ 722	w303_x000D_ Δura3::pUAS_F_E_C_CORE1-OsTIR1-tCaADH1_x000D_ Δatg17::pATG8-mScarletI#1-Atg8-tATG8::hphNT1-S2	_x000D_ Hyg	URA3_KO_x000D_ ATG17_KO
723	475	Δatg11::pATG8-mScarletI#1-flex-Atg8-tATG8::hphNT1-S2	Hyg	ATG11	KO	pOS449	hphNT1	pATG8	tATG8	mScarletI#1-flex-Atg8	flex	mScarletI#1					w303_x000D_ 475_x000D_ 723	w303_x000D_ Δura3::pUAS_F_E_C_CORE1-OsTIR1-tCaADH1_x000D_ Δatg11::pATG8-mScarletI#1-flex-Atg8-tATG8::hphNT1-S2	_x000D_ Hyg	URA3_KO_x000D_ ATG11_KO
724	475	Δatg17::pATG8-mScarletI#1-flex-Atg8-tATG8::hphNT1-S2	Hyg	ATG17	KO	pOS449	hphNT1	pATG8	tATG8	mScarletI#1-flex-Atg8	flex	mScarletI#1					w303_x000D_ 475_x000D_ 724	w303_x000D_ Δura3::pUAS_F_E_C_CORE1-OsTIR1-tCaADH1_x000D_ Δatg17::pATG8-mScarletI#1-flex-Atg8-tATG8::hphNT1-S2	_x000D_ Hyg	URA3_KO_x000D_ ATG17_KO
725	475	Δfba1::FBA1-S3-yeGFP(Y66A)-tSYNTH8::CgLEU2-S2	Leu	FBA1	3'	pOS396	CgLEU2		tSYNTH8	yeGFP(Y66A)					yeGFP(Y66A)		w303_x000D_ 475_x000D_ 725	w303_x000D_ Δura3::pUAS_F_E_C_CORE1-OsTIR1-tCaADH1_x000D_ Δfba1::FBA1-S3-yeGFP(Y66A)-tSYNTH8::CgLEU2-S2	_x000D_ Leu	URA3_KO_x000D_ FBA1_3'
729	617	Δatg18::S1::natNT2-pCUP1(dim)-S4-ATG18	Nat	ATG18	5'	pOS268	natNT2	pCUP1(dim)									w303_x000D_ 475_x000D_ 477_x000D_ 617_x000D_ 729	w303_x000D_ Δura3::pUAS_F_E_C_CORE1-OsTIR1-tCaADH1_x000D_ Δatg11::pATG8-mNG#3-Atg8-tATG8::hphNT1-S2_x000D_ Δfba1::FBA1-S3-yeGFP-tSYNTH8::CgLEU2-S2_x000D_ Δatg18::S1::natNT2-pCUP1(dim)-S4-ATG18	_x000D_ Hyg_x000D_ Leu_x000D_ Nat	URA3_KO_x000D_ ATG11_KO_x000D_ FBA1_3'_x000D_ ATG18_5'
730	529	Δatg9::S1::natNT2-pCUP1(dim)-S4-ATG9	Nat	ATG9	5'	pOS268	natNT2	pCUP1(dim)									w303_x000D_ 475_x000D_ 529_x000D_ 730	w303_x000D_ Δura3::pUAS_F_E_C_CORE1-OsTIR1-tCaADH1_x000D_ Δatg11::pATG8-mScarletI#1-Atg8-tATG8::hphNT1-S2_x000D_ Δatg9::S1::natNT2-pCUP1(dim)-S4-ATG9	_x000D_ Hyg_x000D_ Nat	URA3_KO_x000D_ ATG11_KO_x000D_ ATG9_5'
731	529	Δwhi5::S1::natNT2-pCUP1(dim)-S4-WHI5	Nat	WHI5	5'	pOS268	natNT2	pCUP1(dim)									w303_x000D_ 475_x000D_ 529_x000D_ 731	w303_x000D_ Δura3::pUAS_F_E_C_CORE1-OsTIR1-tCaADH1_x000D_ Δatg11::pATG8-mScarletI#1-Atg8-tATG8::hphNT1-S2_x000D_ Δwhi5::S1::natNT2-pCUP1(dim)-S4-WHI5	_x000D_ Hyg_x000D_ Nat	URA3_KO_x000D_ ATG11_KO_x000D_ WHI5_5'
732	529	Δatg2::S1::natNT2-pCUP1(dim)-S4-ATG2	Nat	ATG2	5'	pOS268	natNT2	pCUP1(dim)									w303_x000D_ 475_x000D_ 529_x000D_ 732	w303_x000D_ Δura3::pUAS_F_E_C_CORE1-OsTIR1-tCaADH1_x000D_ Δatg11::pATG8-mScarletI#1-Atg8-tATG8::hphNT1-S2_x000D_ Δatg2::S1::natNT2-pCUP1(dim)-S4-ATG2	_x000D_ Hyg_x000D_ Nat	URA3_KO_x000D_ ATG11_KO_x000D_ ATG2_5'
733	529	Δatg9::S1::CgHIS3-S2	His	ATG9	KO	pOS334	CgHIS3										w303_x000D_ 475_x000D_ 529_x000D_ 733	w303_x000D_ Δura3::pUAS_F_E_C_CORE1-OsTIR1-tCaADH1_x000D_ Δatg11::pATG8-mScarletI#1-Atg8-tATG8::hphNT1-S2_x000D_ Δatg9::S1::CgHIS3-S2	_x000D_ Hyg_x000D_ His	URA3_KO_x000D_ ATG11_KO_x000D_ ATG9_KO
734	529	Δatg18::S1::CgHIS3-S2	His	ATG18	KO	pOS334	CgHIS3										w303_x000D_ 475_x000D_ 529_x000D_ 734	w303_x000D_ Δura3::pUAS_F_E_C_CORE1-OsTIR1-tCaADH1_x000D_ Δatg11::pATG8-mScarletI#1-Atg8-tATG8::hphNT1-S2_x000D_ Δatg18::S1::CgHIS3-S2	_x000D_ Hyg_x000D_ His	URA3_KO_x000D_ ATG11_KO_x000D_ ATG18_KO
735	631	Δatg18::S1::CgHIS3-S2	His	ATG18	KO	pOS334	CgHIS3										w303_x000D_ 475_x000D_ 477_x000D_ 631_x000D_ 735	w303_x000D_ Δura3::pUAS_F_E_C_CORE1-OsTIR1-tCaADH1_x000D_ Δatg11::pATG8-mNG#3-Atg8-tATG8::hphNT1-S2_x000D_ Δatg2::S1::natNT2-pCUP1(dim)-S4-ATG2_x000D_ Δatg18::S1::CgHIS3-S2	_x000D_ Hyg_x000D_ Nat_x000D_ His	URA3_KO_x000D_ ATG11_KO_x000D_ ATG2_5'_x000D_ ATG18_KO
736	631	Δatg9::S1::CgHIS3-S2	His	ATG9	KO	pOS334	CgHIS3										w303_x000D_ 475_x000D_ 477_x000D_ 631_x000D_ 736	w303_x000D_ Δura3::pUAS_F_E_C_CORE1-OsTIR1-tCaADH1_x000D_ Δatg11::pATG8-mNG#3-Atg8-tATG8::hphNT1-S2_x000D_ Δatg2::S1::natNT2-pCUP1(dim)-S4-ATG2_x000D_ Δatg9::S1::CgHIS3-S2	_x000D_ Hyg_x000D_ Nat_x000D_ His	URA3_KO_x000D_ ATG11_KO_x000D_ ATG2_5'_x000D_ ATG9_KO
737	675	Δatg9::S1::CgHIS3-S2	His	ATG9	KO	pOS334	CgHIS3										w303_x000D_ 475_x000D_ 477_x000D_ 675_x000D_ 737	w303_x000D_ Δura3::pUAS_F_E_C_CORE1-OsTIR1-tCaADH1_x000D_ Δatg11::pATG8-mNG#3-Atg8-tATG8::hphNT1-S2_x000D_ Δatg18::S1::natNT2-pCUP1(dim)-S4-ATG18_x000D_ Δatg9::S1::CgHIS3-S2	_x000D_ Hyg_x000D_ Nat_x000D_ His	URA3_KO_x000D_ ATG11_KO_x000D_ ATG18_5'_x000D_ ATG9_KO
738	675	Δatg2::ATG2-S3-AID*-TAP-tSYNTH8::CgHIS3-S2	His	ATG2	3'	pOS343	CgHIS3		tSYNTH8	AID*-TAP			TAP	AID*			w303_x000D_ 475_x000D_ 477_x000D_ 675_x000D_ 738	w303_x000D_ Δura3::pUAS_F_E_C_CORE1-OsTIR1-tCaADH1_x000D_ Δatg11::pATG8-mNG#3-Atg8-tATG8::hphNT1-S2_x000D_ Δatg18::S1::natNT2-pCUP1(dim)-S4-ATG18_x000D_ Δatg2::ATG2-S3-AID*-TAP-tSYNTH8::CgHIS3-S2	_x000D_ Hyg_x000D_ Nat_x000D_ His	URA3_KO_x000D_ ATG11_KO_x000D_ ATG18_5'_x000D_ ATG2_3'
739	675	Δatg2::S1::CgHIS3-S2	His	ATG2	KO	pOS334	CgHIS3										w303_x000D_ 475_x000D_ 477_x000D_ 675_x000D_ 739	w303_x000D_ Δura3::pUAS_F_E_C_CORE1-OsTIR1-tCaADH1_x000D_ Δatg11::pATG8-mNG#3-Atg8-tATG8::hphNT1-S2_x000D_ Δatg18::S1::natNT2-pCUP1(dim)-S4-ATG18_x000D_ Δatg2::S1::CgHIS3-S2	_x000D_ Hyg_x000D_ Nat_x000D_ His	URA3_KO_x000D_ ATG11_KO_x000D_ ATG18_5'_x000D_ ATG2_KO
740	529	Δatg1::ATG1-S3-TEVsite-mNG#1-tSYNTH8::CgHIS3-S2	His	ATG1	3'	pOS375	CgHIS3		tSYNTH8	TEVsite-mNG#1		mNG#1				TEVsite	w303_x000D_ 475_x000D_ 529_x000D_ 740	w303_x000D_ Δura3::pUAS_F_E_C_CORE1-OsTIR1-tCaADH1_x000D_ Δatg11::pATG8-mScarletI#1-Atg8-tATG8::hphNT1-S2_x000D_ Δatg1::ATG1-S3-TEVsite-mNG#1-tSYNTH8::CgHIS3-S2	_x000D_ Hyg_x000D_ His	URA3_KO_x000D_ ATG11_KO_x000D_ ATG1_3'
741	617	Δatg2::S1::CgHIS3-S2	His	ATG2	KO	pOS334	CgHIS3										w303_x000D_ 475_x000D_ 477_x000D_ 617_x000D_ 741	w303_x000D_ Δura3::pUAS_F_E_C_CORE1-OsTIR1-tCaADH1_x000D_ Δatg11::pATG8-mNG#3-Atg8-tATG8::hphNT1-S2_x000D_ Δfba1::FBA1-S3-yeGFP-tSYNTH8::CgLEU2-S2_x000D_ Δatg2::S1::CgHIS3-S2	_x000D_ Hyg_x000D_ Leu_x000D_ His	URA3_KO_x000D_ ATG11_KO_x000D_ FBA1_3'_x000D_ ATG2_KO
742	617	Δatg18::S1::CgHIS3-S2	His	ATG18	KO	pOS334	CgHIS3										w303_x000D_ 475_x000D_ 477_x000D_ 617_x000D_ 742	w303_x000D_ Δura3::pUAS_F_E_C_CORE1-OsTIR1-tCaADH1_x000D_ Δatg11::pATG8-mNG#3-Atg8-tATG8::hphNT1-S2_x000D_ Δfba1::FBA1-S3-yeGFP-tSYNTH8::CgLEU2-S2_x000D_ Δatg18::S1::CgHIS3-S2	_x000D_ Hyg_x000D_ Leu_x000D_ His	URA3_KO_x000D_ ATG11_KO_x000D_ FBA1_3'_x000D_ ATG18_KO
743	617	Δatg9::S1::CgHIS3-S2	His	ATG9	KO	pOS334	CgHIS3										w303_x000D_ 475_x000D_ 477_x000D_ 617_x000D_ 743	w303_x000D_ Δura3::pUAS_F_E_C_CORE1-OsTIR1-tCaADH1_x000D_ Δatg11::pATG8-mNG#3-Atg8-tATG8::hphNT1-S2_x000D_ Δfba1::FBA1-S3-yeGFP-tSYNTH8::CgLEU2-S2_x000D_ Δatg9::S1::CgHIS3-S2	_x000D_ Hyg_x000D_ Leu_x000D_ His	URA3_KO_x000D_ ATG11_KO_x000D_ FBA1_3'_x000D_ ATG9_KO
744	531	Δatg18::ATG18-S3-AID*-TAP-tSYNTH8::CgHIS3-S2	His	ATG18	3'	pOS343	CgHIS3		tSYNTH8	AID*-TAP			TAP	AID*			w303_x000D_ 475_x000D_ 531_x000D_ 744	w303_x000D_ Δura3::pUAS_F_E_C_CORE1-OsTIR1-tCaADH1_x000D_ Δatg11::pATG8-Envy-Atg8-tATG8::hphNT1-S2_x000D_ Δatg18::ATG18-S3-AID*-TAP-tSYNTH8::CgHIS3-S2	_x000D_ Hyg_x000D_ His	URA3_KO_x000D_ ATG11_KO_x000D_ ATG18_3'
745	708	Δatg2::S1::CgHIS3-S2	His	ATG2	KO	pOS334	CgHIS3										w303_x000D_ 475_x000D_ 529_x000D_ 708_x000D_ 745	w303_x000D_ Δura3::pUAS_F_E_C_CORE1-OsTIR1-tCaADH1_x000D_ Δatg11::pATG8-mScarletI#1-Atg8-tATG8::hphNT1-S2_x000D_ Δatg18::ATG18-S3-GBP-tSYNTH8::CgTRP1-S2_x000D_ Δatg2::S1::CgHIS3-S2	_x000D_ Hyg_x000D_ Trp_x000D_ His	URA3_KO_x000D_ ATG11_KO_x000D_ ATG18_3'_x000D_ ATG2_KO
746	708	Δatg2::ATG2-S3-AID*-TAP-tSYNTH8::CgHIS3-S2	His	ATG2	3'	pOS343	CgHIS3		tSYNTH8	AID*-TAP			TAP	AID*			w303_x000D_ 475_x000D_ 529_x000D_ 708_x000D_ 746	w303_x000D_ Δura3::pUAS_F_E_C_CORE1-OsTIR1-tCaADH1_x000D_ Δatg11::pATG8-mScarletI#1-Atg8-tATG8::hphNT1-S2_x000D_ Δatg18::ATG18-S3-GBP-tSYNTH8::CgTRP1-S2_x000D_ Δatg2::ATG2-S3-AID*-TAP-tSYNTH8::CgHIS3-S2	_x000D_ Hyg_x000D_ Trp_x000D_ His	URA3_KO_x000D_ ATG11_KO_x000D_ ATG18_3'_x000D_ ATG2_3'
747	631	Δatg18::ATG18-S3-AID*-TAP-tSYNTH8::CgHIS3-S2	His	ATG18	3'	pOS343	CgHIS3		tSYNTH8	AID*-TAP			TAP	AID*			w303_x000D_ 475_x000D_ 477_x000D_ 631_x000D_ 747	w303_x000D_ Δura3::pUAS_F_E_C_CORE1-OsTIR1-tCaADH1_x000D_ Δatg11::pATG8-mNG#3-Atg8-tATG8::hphNT1-S2_x000D_ Δatg2::S1::natNT2-pCUP1(dim)-S4-ATG2_x000D_ Δatg18::ATG18-S3-AID*-TAP-tSYNTH8::CgHIS3-S2	_x000D_ Hyg_x000D_ Nat_x000D_ His	URA3_KO_x000D_ ATG11_KO_x000D_ ATG2_5'_x000D_ ATG18_3'
748	631	Δatg9::ATG9-S3-AID*-TAP-tSYNTH8::CgHIS3-S2	His	ATG9	3'	pOS343	CgHIS3		tSYNTH8	AID*-TAP			TAP	AID*			w303_x000D_ 475_x000D_ 477_x000D_ 631_x000D_ 748	w303_x000D_ Δura3::pUAS_F_E_C_CORE1-OsTIR1-tCaADH1_x000D_ Δatg11::pATG8-mNG#3-Atg8-tATG8::hphNT1-S2_x000D_ Δatg2::S1::natNT2-pCUP1(dim)-S4-ATG2_x000D_ Δatg9::ATG9-S3-AID*-TAP-tSYNTH8::CgHIS3-S2	_x000D_ Hyg_x000D_ Nat_x000D_ His	URA3_KO_x000D_ ATG11_KO_x000D_ ATG2_5'_x000D_ ATG9_3'
749	529	Δatg18::S1::natNT2-pCUP1(dim)-S4-ATG18	Nat	ATG18	5'	pOS268	natNT2	pCUP1(dim)									w303_x000D_ 475_x000D_ 529_x000D_ 749	w303_x000D_ Δura3::pUAS_F_E_C_CORE1-OsTIR1-tCaADH1_x000D_ Δatg11::pATG8-mScarletI#1-Atg8-tATG8::hphNT1-S2_x000D_ Δatg18::S1::natNT2-pCUP1(dim)-S4-ATG18	_x000D_ Hyg_x000D_ Nat	URA3_KO_x000D_ ATG11_KO_x000D_ ATG18_5'
750	617	Δatg9::S1::natNT2-pCUP1(dim)-S4-ATG9	Nat	ATG9	5'	pOS268	natNT2	pCUP1(dim)									w303_x000D_ 475_x000D_ 477_x000D_ 617_x000D_ 750	w303_x000D_ Δura3::pUAS_F_E_C_CORE1-OsTIR1-tCaADH1_x000D_ Δatg11::pATG8-mNG#3-Atg8-tATG8::hphNT1-S2_x000D_ Δfba1::FBA1-S3-yeGFP-tSYNTH8::CgLEU2-S2_x000D_ Δatg9::S1::natNT2-pCUP1(dim)-S4-ATG9	_x000D_ Hyg_x000D_ Leu_x000D_ Nat	URA3_KO_x000D_ ATG11_KO_x000D_ FBA1_3'_x000D_ ATG9_5'
751	675	Δatg9::ATG9-S3-AID*-TAP-tSYNTH8::CgHIS3-S2	His	ATG9	3'	pOS343	CgHIS3		tSYNTH8	AID*-TAP			TAP	AID*			w303_x000D_ 475_x000D_ 477_x000D_ 675_x000D_ 751	w303_x000D_ Δura3::pUAS_F_E_C_CORE1-OsTIR1-tCaADH1_x000D_ Δatg11::pATG8-mNG#3-Atg8-tATG8::hphNT1-S2_x000D_ Δatg18::S1::natNT2-pCUP1(dim)-S4-ATG18_x000D_ Δatg9::ATG9-S3-AID*-TAP-tSYNTH8::CgHIS3-S2	_x000D_ Hyg_x000D_ Nat_x000D_ His	URA3_KO_x000D_ ATG11_KO_x000D_ ATG18_5'_x000D_ ATG9_3'
752	477	Δatg9::ATG9-S3-AID*-TAP-tSYNTH8::CgHIS3-S2	His	ATG9	3'	pOS343	CgHIS3		tSYNTH8	AID*-TAP			TAP	AID*			w303_x000D_ 475_x000D_ 477_x000D_ 752	w303_x000D_ Δura3::pUAS_F_E_C_CORE1-OsTIR1-tCaADH1_x000D_ Δatg11::pATG8-mNG#3-Atg8-tATG8::hphNT1-S2_x000D_ Δatg9::ATG9-S3-AID*-TAP-tSYNTH8::CgHIS3-S2	_x000D_ Hyg_x000D_ His	URA3_KO_x000D_ ATG11_KO_x000D_ ATG9_3'
753	617	Δatg8::S1::natNT2-pCUP1(dim)-S4-ATG8	Nat	ATG8	5'	pOS268	natNT2	pCUP1(dim)									w303_x000D_ 475_x000D_ 477_x000D_ 617_x000D_ 753	w303_x000D_ Δura3::pUAS_F_E_C_CORE1-OsTIR1-tCaADH1_x000D_ Δatg11::pATG8-mNG#3-Atg8-tATG8::hphNT1-S2_x000D_ Δfba1::FBA1-S3-yeGFP-tSYNTH8::CgLEU2-S2_x000D_ Δatg8::S1::natNT2-pCUP1(dim)-S4-ATG8	_x000D_ Hyg_x000D_ Leu_x000D_ Nat	URA3_KO_x000D_ ATG11_KO_x000D_ FBA1_3'_x000D_ ATG8_5'
754	617	Δatg2::S1::natNT2-pCUP1(dim)-S4-ATG2	Nat	ATG2	5'	pOS268	natNT2	pCUP1(dim)									w303_x000D_ 475_x000D_ 477_x000D_ 617_x000D_ 754	w303_x000D_ Δura3::pUAS_F_E_C_CORE1-OsTIR1-tCaADH1_x000D_ Δatg11::pATG8-mNG#3-Atg8-tATG8::hphNT1-S2_x000D_ Δfba1::FBA1-S3-yeGFP-tSYNTH8::CgLEU2-S2_x000D_ Δatg2::S1::natNT2-pCUP1(dim)-S4-ATG2	_x000D_ Hyg_x000D_ Leu_x000D_ Nat	URA3_KO_x000D_ ATG11_KO_x000D_ FBA1_3'_x000D_ ATG2_5'
755	531	Δatg2::S1::CgHIS3-S2	His	ATG2	KO	pOS334	CgHIS3										w303_x000D_ 475_x000D_ 531_x000D_ 755	w303_x000D_ Δura3::pUAS_F_E_C_CORE1-OsTIR1-tCaADH1_x000D_ Δatg11::pATG8-Envy-Atg8-tATG8::hphNT1-S2_x000D_ Δatg2::S1::CgHIS3-S2	_x000D_ Hyg_x000D_ His	URA3_KO_x000D_ ATG11_KO_x000D_ ATG2_KO
756	531	Δatg9::S1::CgHIS3-S2	His	ATG9	KO	pOS334	CgHIS3										w303_x000D_ 475_x000D_ 531_x000D_ 756	w303_x000D_ Δura3::pUAS_F_E_C_CORE1-OsTIR1-tCaADH1_x000D_ Δatg11::pATG8-Envy-Atg8-tATG8::hphNT1-S2_x000D_ Δatg9::S1::CgHIS3-S2	_x000D_ Hyg_x000D_ His	URA3_KO_x000D_ ATG11_KO_x000D_ ATG9_KO
757	531	Δatg18::S1::CgHIS3-S2	His	ATG18	KO	pOS334	CgHIS3										w303_x000D_ 475_x000D_ 531_x000D_ 757	w303_x000D_ Δura3::pUAS_F_E_C_CORE1-OsTIR1-tCaADH1_x000D_ Δatg11::pATG8-Envy-Atg8-tATG8::hphNT1-S2_x000D_ Δatg18::S1::CgHIS3-S2	_x000D_ Hyg_x000D_ His	URA3_KO_x000D_ ATG11_KO_x000D_ ATG18_KO
758	531	Δatg9::ATG9-S3-AID*-TAP-tSYNTH8::CgHIS3-S2	His	ATG9	3'	pOS343	CgHIS3		tSYNTH8	AID*-TAP			TAP	AID*			w303_x000D_ 475_x000D_ 531_x000D_ 758	w303_x000D_ Δura3::pUAS_F_E_C_CORE1-OsTIR1-tCaADH1_x000D_ Δatg11::pATG8-Envy-Atg8-tATG8::hphNT1-S2_x000D_ Δatg9::ATG9-S3-AID*-TAP-tSYNTH8::CgHIS3-S2	_x000D_ Hyg_x000D_ His	URA3_KO_x000D_ ATG11_KO_x000D_ ATG9_3'
759	617	Δatg18::ATG18-S3-AID*-TAP-tSYNTH8::CgHIS3-S2	His	ATG18	3'	pOS343	CgHIS3		tSYNTH8	AID*-TAP			TAP	AID*			w303_x000D_ 475_x000D_ 477_x000D_ 617_x000D_ 759	w303_x000D_ Δura3::pUAS_F_E_C_CORE1-OsTIR1-tCaADH1_x000D_ Δatg11::pATG8-mNG#3-Atg8-tATG8::hphNT1-S2_x000D_ Δfba1::FBA1-S3-yeGFP-tSYNTH8::CgLEU2-S2_x000D_ Δatg18::ATG18-S3-AID*-TAP-tSYNTH8::CgHIS3-S2	_x000D_ Hyg_x000D_ Leu_x000D_ His	URA3_KO_x000D_ ATG11_KO_x000D_ FBA1_3'_x000D_ ATG18_3'
760	617	Δatg9::ATG9-S3-AID*-TAP-tSYNTH8::CgHIS3-S2	His	ATG9	3'	pOS343	CgHIS3		tSYNTH8	AID*-TAP			TAP	AID*			w303_x000D_ 475_x000D_ 477_x000D_ 617_x000D_ 760	w303_x000D_ Δura3::pUAS_F_E_C_CORE1-OsTIR1-tCaADH1_x000D_ Δatg11::pATG8-mNG#3-Atg8-tATG8::hphNT1-S2_x000D_ Δfba1::FBA1-S3-yeGFP-tSYNTH8::CgLEU2-S2_x000D_ Δatg9::ATG9-S3-AID*-TAP-tSYNTH8::CgHIS3-S2	_x000D_ Hyg_x000D_ Leu_x000D_ His	URA3_KO_x000D_ ATG11_KO_x000D_ FBA1_3'_x000D_ ATG9_3'
761	617	Δatg1::ATG1-S3-TEVsite-mNG#1-tSYNTH8::CgHIS3-S2	His	ATG1	3'	pOS375	CgHIS3		tSYNTH8	TEVsite-mNG#1		mNG#1				TEVsite	w303_x000D_ 475_x000D_ 477_x000D_ 617_x000D_ 761	w303_x000D_ Δura3::pUAS_F_E_C_CORE1-OsTIR1-tCaADH1_x000D_ Δatg11::pATG8-mNG#3-Atg8-tATG8::hphNT1-S2_x000D_ Δfba1::FBA1-S3-yeGFP-tSYNTH8::CgLEU2-S2_x000D_ Δatg1::ATG1-S3-TEVsite-mNG#1-tSYNTH8::CgHIS3-S2	_x000D_ Hyg_x000D_ Leu_x000D_ His	URA3_KO_x000D_ ATG11_KO_x000D_ FBA1_3'_x000D_ ATG1_3'
762	529	Δatg2::S1::CgHIS3-S2	His	ATG2	KO	pOS334	CgHIS3										w303_x000D_ 475_x000D_ 529_x000D_ 762	w303_x000D_ Δura3::pUAS_F_E_C_CORE1-OsTIR1-tCaADH1_x000D_ Δatg11::pATG8-mScarletI#1-Atg8-tATG8::hphNT1-S2_x000D_ Δatg2::S1::CgHIS3-S2	_x000D_ Hyg_x000D_ His	URA3_KO_x000D_ ATG11_KO_x000D_ ATG2_KO
763	718	Δatg2::S1::CgHIS3-S2	His	ATG2	KO	pOS334	CgHIS3										SCY62_x000D_ 23_x000D_ 718_x000D_ 763	SCY62_x000D_ Δura3::pADH1-OsTIR1-9xMyc::URA3_x000D_ Δatg11::pATG8-mScarletI#1-flex-Atg8-tATG8::hphNT1-S2_x000D_ Δatg2::S1::CgHIS3-S2	Ura_x000D_ Hyg_x000D_ His	URA3_KO_x000D_ ATG11_KO_x000D_ ATG2_KO
764	718	Δatg9::S1::CgHIS3-S2	His	ATG9	KO	pOS334	CgHIS3										SCY62_x000D_ 23_x000D_ 718_x000D_ 764	SCY62_x000D_ Δura3::pADH1-OsTIR1-9xMyc::URA3_x000D_ Δatg11::pATG8-mScarletI#1-flex-Atg8-tATG8::hphNT1-S2_x000D_ Δatg9::S1::CgHIS3-S2	Ura_x000D_ Hyg_x000D_ His	URA3_KO_x000D_ ATG11_KO_x000D_ ATG9_KO
765	718	Δatg18::S1::CgHIS3-S2	His	ATG18	KO	pOS334	CgHIS3										SCY62_x000D_ 23_x000D_ 718_x000D_ 765	SCY62_x000D_ Δura3::pADH1-OsTIR1-9xMyc::URA3_x000D_ Δatg11::pATG8-mScarletI#1-flex-Atg8-tATG8::hphNT1-S2_x000D_ Δatg18::S1::CgHIS3-S2	Ura_x000D_ Hyg_x000D_ His	URA3_KO_x000D_ ATG11_KO_x000D_ ATG18_KO
766	718	Δatg2::ATG2-S3-AID*-6xHA-tSYNTH8::CgHIS3-S2	His	ATG2	3'	pOS367	CgHIS3		tSYNTH8	AID*-6xHA			6xHA	AID*			SCY62_x000D_ 23_x000D_ 718_x000D_ 766	SCY62_x000D_ Δura3::pADH1-OsTIR1-9xMyc::URA3_x000D_ Δatg11::pATG8-mScarletI#1-flex-Atg8-tATG8::hphNT1-S2_x000D_ Δatg2::ATG2-S3-AID*-6xHA-tSYNTH8::CgHIS3-S2	Ura_x000D_ Hyg_x000D_ His	URA3_KO_x000D_ ATG11_KO_x000D_ ATG2_3'
767	718	Δatg9::ATG9-S3-AID*-6xHA-tSYNTH8::CgHIS3-S2	His	ATG9	3'	pOS367	CgHIS3		tSYNTH8	AID*-6xHA			6xHA	AID*			SCY62_x000D_ 23_x000D_ 718_x000D_ 767	SCY62_x000D_ Δura3::pADH1-OsTIR1-9xMyc::URA3_x000D_ Δatg11::pATG8-mScarletI#1-flex-Atg8-tATG8::hphNT1-S2_x000D_ Δatg9::ATG9-S3-AID*-6xHA-tSYNTH8::CgHIS3-S2	Ura_x000D_ Hyg_x000D_ His	URA3_KO_x000D_ ATG11_KO_x000D_ ATG9_3'
768	718	Δatg18::ATG18-S3-AID*-6xHA-tSYNTH8::CgHIS3-S2	His	ATG18	3'	pOS367	CgHIS3		tSYNTH8	AID*-6xHA			6xHA	AID*			SCY62_x000D_ 23_x000D_ 718_x000D_ 768	SCY62_x000D_ Δura3::pADH1-OsTIR1-9xMyc::URA3_x000D_ Δatg11::pATG8-mScarletI#1-flex-Atg8-tATG8::hphNT1-S2_x000D_ Δatg18::ATG18-S3-AID*-6xHA-tSYNTH8::CgHIS3-S2	Ura_x000D_ Hyg_x000D_ His	URA3_KO_x000D_ ATG11_KO_x000D_ ATG18_3'
769	718	Δatg2::ATG2-S3-AID*-6xHA-mNG#1-tSYNTH8::CgHIS3-S2	His	ATG2	3'	pOS400	CgHIS3		tSYNTH8	AID*-6xHA-mNG#1		mNG#1	6xHA	AID*			SCY62_x000D_ 23_x000D_ 718_x000D_ 769	SCY62_x000D_ Δura3::pADH1-OsTIR1-9xMyc::URA3_x000D_ Δatg11::pATG8-mScarletI#1-flex-Atg8-tATG8::hphNT1-S2_x000D_ Δatg2::ATG2-S3-AID*-6xHA-mNG#1-tSYNTH8::CgHIS3-S2	Ura_x000D_ Hyg_x000D_ His	URA3_KO_x000D_ ATG11_KO_x000D_ ATG2_3'
770	718	Δatg9::ATG9-S3-AID*-6xHA-mNG#1-tSYNTH8::CgHIS3-S2	His	ATG9	3'	pOS400	CgHIS3		tSYNTH8	AID*-6xHA-mNG#1		mNG#1	6xHA	AID*			SCY62_x000D_ 23_x000D_ 718_x000D_ 770	SCY62_x000D_ Δura3::pADH1-OsTIR1-9xMyc::URA3_x000D_ Δatg11::pATG8-mScarletI#1-flex-Atg8-tATG8::hphNT1-S2_x000D_ Δatg9::ATG9-S3-AID*-6xHA-mNG#1-tSYNTH8::CgHIS3-S2	Ura_x000D_ Hyg_x000D_ His	URA3_KO_x000D_ ATG11_KO_x000D_ ATG9_3'
771	718	Δatg18::ATG18-S3-AID*-6xHA-mNG#1-tSYNTH8::CgHIS3-S2	His	ATG18	3'	pOS400	CgHIS3		tSYNTH8	AID*-6xHA-mNG#1		mNG#1	6xHA	AID*			SCY62_x000D_ 23_x000D_ 718_x000D_ 771	SCY62_x000D_ Δura3::pADH1-OsTIR1-9xMyc::URA3_x000D_ Δatg11::pATG8-mScarletI#1-flex-Atg8-tATG8::hphNT1-S2_x000D_ Δatg18::ATG18-S3-AID*-6xHA-mNG#1-tSYNTH8::CgHIS3-S2	Ura_x000D_ Hyg_x000D_ His	URA3_KO_x000D_ ATG11_KO_x000D_ ATG18_3'
772	671	Δatg2::ATG2-S3-AID*-6xHA-mNG#1-tSYNTH8::CgHIS3-S2	His	ATG2	3'	pOS400	CgHIS3		tSYNTH8	AID*-6xHA-mNG#1		mNG#1	6xHA	AID*			w303_x000D_ 475_x000D_ 529_x000D_ 671_x000D_ 772	w303_x000D_ Δura3::pUAS_F_E_C_CORE1-OsTIR1-tCaADH1_x000D_ Δatg11::pATG8-mScarletI#1-Atg8-tATG8::hphNT1-S2_x000D_ Δatg2::S1::natNT2::pCUP1-S4-ATG2_x000D_-S3-AID*-6xHA-mNG#1-tSYNTH8::CgHIS3-S2	_x000D_ Hyg_x000D_ Nat_x000D_ His	URA3_KO_x000D_ ATG11_KO_x000D_ ATG2_5'_x000D_ ATG2_3'
773	720	Δatg2::ATG2-S3-AID*-6xHA-tSYNTH8::CgHIS3-S2	His	ATG2	3'	pOS367	CgHIS3		tSYNTH8	AID*-6xHA			6xHA	AID*			SCY62_x000D_ 23_x000D_ 720_x000D_ 773	SCY62_x000D_ Δura3::pADH1-OsTIR1-9xMyc::URA3_x000D_ Δfba1::FBA1-S3-yeGFP(Y66A)-tSYNTH8::CgLEU2-S2_x000D_ Δatg2::ATG2-S3-AID*-6xHA-tSYNTH8::CgHIS3-S2	Ura_x000D_ Leu_x000D_ His	URA3_KO_x000D_ FBA1_3'_x000D_ ATG2_3'
774	720	Δatg2::S1::CgHIS3-S2	His	ATG2	KO	pOS334	CgHIS3										SCY62_x000D_ 23_x000D_ 720_x000D_ 774	SCY62_x000D_ Δura3::pADH1-OsTIR1-9xMyc::URA3_x000D_ Δfba1::FBA1-S3-yeGFP(Y66A)-tSYNTH8::CgLEU2-S2_x000D_ Δatg2::S1::CgHIS3-S2	Ura_x000D_ Leu_x000D_ His	URA3_KO_x000D_ FBA1_3'_x000D_ ATG2_KO
775	719	Δape1::S1::natNT2-pTDH3-S4-APE1	Nat	APE1	5'	pOS169	natNT2	pTDH3									SCY62_x000D_ 23_x000D_ 719_x000D_ 775	SCY62_x000D_ Δura3::pADH1-OsTIR1-9xMyc::URA3_x000D_ Δatg17::pATG8-mScarletI#1-flex-Atg8-tATG8::hphNT1-S2_x000D_ Δape1::S1::natNT2-pTDH3-S4-APE1	Ura_x000D_ Hyg_x000D_ Nat	URA3_KO_x000D_ ATG17_KO_x000D_ APE1_5'
776	695	Δatg11::pATG8-mNG#3-Atg8-tATG8::hphNT1-S2	Hyg	ATG11	KO	pOS222	hphNT1	pATG8	tATG8	mNG#3-Atg8		mNG#3					SCY62_x000D_ 23_x000D_ 695_x000D_ 776	SCY62_x000D_ Δura3::pADH1-OsTIR1-9xMyc::URA3_x000D_ Δpdr5::S1::kanMX4-S2_x000D_ Δatg11::pATG8-mNG#3-Atg8-tATG8::hphNT1-S2	Ura_x000D_ Kan_x000D_ Hyg	URA3_KO_x000D_ PDR5_KO_x000D_ ATG11_KO
778	695	Δatg17::pATG8-mNG#3-Atg8-tATG8::hphNT1-S2	Hyg	ATG17	KO	pOS222	hphNT1	pATG8	tATG8	mNG#3-Atg8		mNG#3					SCY62_x000D_ 23_x000D_ 695_x000D_ 778	SCY62_x000D_ Δura3::pADH1-OsTIR1-9xMyc::URA3_x000D_ Δpdr5::S1::kanMX4-S2_x000D_ Δatg17::pATG8-mNG#3-Atg8-tATG8::hphNT1-S2	Ura_x000D_ Kan_x000D_ Hyg	URA3_KO_x000D_ PDR5_KO_x000D_ ATG17_KO
780	720	Δatg1::S1::CgHIS3-S2	His	ATG1	KO	pOS334	CgHIS3										SCY62_x000D_ 23_x000D_ 720_x000D_ 780	SCY62_x000D_ Δura3::pADH1-OsTIR1-9xMyc::URA3_x000D_ Δfba1::FBA1-S3-yeGFP(Y66A)-tSYNTH8::CgLEU2-S2_x000D_ Δatg1::S1::CgHIS3-S2	Ura_x000D_ Leu_x000D_ His	URA3_KO_x000D_ FBA1_3'_x000D_ ATG1_KO
781	720	Δatg5::S1::CgHIS3-S2	His	ATG5	KO	pOS334	CgHIS3										SCY62_x000D_ 23_x000D_ 720_x000D_ 781	SCY62_x000D_ Δura3::pADH1-OsTIR1-9xMyc::URA3_x000D_ Δfba1::FBA1-S3-yeGFP(Y66A)-tSYNTH8::CgLEU2-S2_x000D_ Δatg5::S1::CgHIS3-S2	Ura_x000D_ Leu_x000D_ His	URA3_KO_x000D_ FBA1_3'_x000D_ ATG5_KO
782	720	Δatg9::S1::CgHIS3-S2	His	ATG9	KO	pOS334	CgHIS3										SCY62_x000D_ 23_x000D_ 720_x000D_ 782	SCY62_x000D_ Δura3::pADH1-OsTIR1-9xMyc::URA3_x000D_ Δfba1::FBA1-S3-yeGFP(Y66A)-tSYNTH8::CgLEU2-S2_x000D_ Δatg9::S1::CgHIS3-S2	Ura_x000D_ Leu_x000D_ His	URA3_KO_x000D_ FBA1_3'_x000D_ ATG9_KO
783	720	Δatg11::S1::CgHIS3-S2	His	ATG11	KO	pOS334	CgHIS3										SCY62_x000D_ 23_x000D_ 720_x000D_ 783	SCY62_x000D_ Δura3::pADH1-OsTIR1-9xMyc::URA3_x000D_ Δfba1::FBA1-S3-yeGFP(Y66A)-tSYNTH8::CgLEU2-S2_x000D_ Δatg11::S1::CgHIS3-S2	Ura_x000D_ Leu_x000D_ His	URA3_KO_x000D_ FBA1_3'_x000D_ ATG11_KO
784	720	Δatg14::S1::CgHIS3-S2	His	ATG14	KO	pOS334	CgHIS3										SCY62_x000D_ 23_x000D_ 720_x000D_ 784	SCY62_x000D_ Δura3::pADH1-OsTIR1-9xMyc::URA3_x000D_ Δfba1::FBA1-S3-yeGFP(Y66A)-tSYNTH8::CgLEU2-S2_x000D_ Δatg14::S1::CgHIS3-S2	Ura_x000D_ Leu_x000D_ His	URA3_KO_x000D_ FBA1_3'_x000D_ ATG14_KO
785	720	Δatg15::S1::CgHIS3-S2	His	ATG15	KO	pOS334	CgHIS3										SCY62_x000D_ 23_x000D_ 720_x000D_ 785	SCY62_x000D_ Δura3::pADH1-OsTIR1-9xMyc::URA3_x000D_ Δfba1::FBA1-S3-yeGFP(Y66A)-tSYNTH8::CgLEU2-S2_x000D_ Δatg15::S1::CgHIS3-S2	Ura_x000D_ Leu_x000D_ His	URA3_KO_x000D_ FBA1_3'_x000D_ ATG15_KO
787	720	Δatg19::S1::CgHIS3-S2	His	ATG19	KO	pOS334	CgHIS3										SCY62_x000D_ 23_x000D_ 720_x000D_ 787	SCY62_x000D_ Δura3::pADH1-OsTIR1-9xMyc::URA3_x000D_ Δfba1::FBA1-S3-yeGFP(Y66A)-tSYNTH8::CgLEU2-S2_x000D_ Δatg19::S1::CgHIS3-S2	Ura_x000D_ Leu_x000D_ His	URA3_KO_x000D_ FBA1_3'_x000D_ ATG19_KO
788	720	Δpho8::S1::CgHIS3-S2	His	PHO8	KO	pOS334	CgHIS3										SCY62_x000D_ 23_x000D_ 720_x000D_ 788	SCY62_x000D_ Δura3::pADH1-OsTIR1-9xMyc::URA3_x000D_ Δfba1::FBA1-S3-yeGFP(Y66A)-tSYNTH8::CgLEU2-S2_x000D_ Δpho8::S1::CgHIS3-S2	Ura_x000D_ Leu_x000D_ His	URA3_KO_x000D_ FBA1_3'_x000D_ PHO8_KO
789	720	Δrny1::S1::CgHIS3-S2	His	RNY1	KO	pOS334	CgHIS3										SCY62_x000D_ 23_x000D_ 720_x000D_ 789	SCY62_x000D_ Δura3::pADH1-OsTIR1-9xMyc::URA3_x000D_ Δfba1::FBA1-S3-yeGFP(Y66A)-tSYNTH8::CgLEU2-S2_x000D_ Δrny1::S1::CgHIS3-S2	Ura_x000D_ Leu_x000D_ His	URA3_KO_x000D_ FBA1_3'_x000D_ RNY1_KO
791	695	Δmup1::MUP1-S3-TAP-mNG#1-DogTag-tSYNTH8::CgHIS3-S2	His	MUP1	3'	pOS353	CgHIS3		tSYNTH8	TAP-mNG#1-DogTag		mNG#1	TAP		DogTag		SCY62_x000D_ 23_x000D_ 695_x000D_ 791	SCY62_x000D_ Δura3::pADH1-OsTIR1-9xMyc::URA3_x000D_ Δpdr5::S1::kanMX4-S2_x000D_ Δmup1::MUP1-S3-TAP-mNG#1-DogTag-tSYNTH8::CgHIS3-S2	Ura_x000D_ Kan_x000D_ His	URA3_KO_x000D_ PDR5_KO_x000D_ MUP1_3'
792	695	Δmup1::MUP1-S3-TAP-mNG#1-SpyTag-tSYNTH8::CgHIS3-S2	His	MUP1	3'	pOS354	CgHIS3		tSYNTH8	TAP-mNG#1-SpyTag		mNG#1	TAP		SpyTag		SCY62_x000D_ 23_x000D_ 695_x000D_ 792	SCY62_x000D_ Δura3::pADH1-OsTIR1-9xMyc::URA3_x000D_ Δpdr5::S1::kanMX4-S2_x000D_ Δmup1::MUP1-S3-TAP-mNG#1-SpyTag-tSYNTH8::CgHIS3-S2	Ura_x000D_ Kan_x000D_ His	URA3_KO_x000D_ PDR5_KO_x000D_ MUP1_3'
793	695	Δmup1::MUP1-S3-TAP-mScarletI#1-Ubc9ts-tSYNTH8::CgHIS3-S2	His	MUP1	3'	pOS356	CgHIS3		tSYNTH8	TAP-mScarletI#1-Ubc9ts		mScarletI#1	TAP		Ubc9ts		SCY62_x000D_ 23_x000D_ 695_x000D_ 793	SCY62_x000D_ Δura3::pADH1-OsTIR1-9xMyc::URA3_x000D_ Δpdr5::S1::kanMX4-S2_x000D_ Δmup1::MUP1-S3-TAP-mScarletI#1-Ubc9ts-tSYNTH8::CgHIS3-S2	Ura_x000D_ Kan_x000D_ His	URA3_KO_x000D_ PDR5_KO_x000D_ MUP1_3'
794	695	Δmup1::MUP1-S3-TAP-mScarletI#1-GAI(1-92)-tSYNTH8::CgHIS3-S2	His	MUP1	3'	pOS362	CgHIS3		tSYNTH8	TAP-mScarletI#1-GAI(1-92)		mScarletI#1	TAP		GAI(1-92)		SCY62_x000D_ 23_x000D_ 695_x000D_ 794	SCY62_x000D_ Δura3::pADH1-OsTIR1-9xMyc::URA3_x000D_ Δpdr5::S1::kanMX4-S2_x000D_ Δmup1::MUP1-S3-TAP-mScarletI#1-GAI(1-92)-tSYNTH8::CgHIS3-S2	Ura_x000D_ Kan_x000D_ His	URA3_KO_x000D_ PDR5_KO_x000D_ MUP1_3'
795	695	Δmup1::MUP1-S3-TAP-mNG#1-GBP-tSYNTH8::CgTRP1-S2	Trp	MUP1	3'	pOS405	CgTRP1		tSYNTH8	TAP-mNG#1-GBP		mNG#1	TAP		GBP		SCY62_x000D_ 23_x000D_ 695_x000D_ 795	SCY62_x000D_ Δura3::pADH1-OsTIR1-9xMyc::URA3_x000D_ Δpdr5::S1::kanMX4-S2_x000D_ Δmup1::MUP1-S3-TAP-mNG#1-GBP-tSYNTH8::CgTRP1-S2	Ura_x000D_ Kan_x000D_ Trp	URA3_KO_x000D_ PDR5_KO_x000D_ MUP1_3'
796	695	Δmup1::MUP1-S3-TAP-mScarletI#1-SpyCatcher002-tSYNTH8::CgTRP1-S2	Trp	MUP1	3'	pOS428	CgTRP1		tSYNTH8	TAP-mScarletI#1-SpyCatcher002		mScarletI#1	TAP		SpyCatcher002		SCY62_x000D_ 23_x000D_ 695_x000D_ 796	SCY62_x000D_ Δura3::pADH1-OsTIR1-9xMyc::URA3_x000D_ Δpdr5::S1::kanMX4-S2_x000D_ Δmup1::MUP1-S3-TAP-mScarletI#1-SpyCatcher002-tSYNTH8::CgTRP1-S2	Ura_x000D_ Kan_x000D_ Trp	URA3_KO_x000D_ PDR5_KO_x000D_ MUP1_3'
797	695	Δsec61::SEC61-S3-TAP-mScarletI#1-SpyCatcher002-tSYNTH8::CgTRP1-S2	Trp	SEC61	3'	pOS428	CgTRP1		tSYNTH8	TAP-mScarletI#1-SpyCatcher002		mScarletI#1	TAP		SpyCatcher002		SCY62_x000D_ 23_x000D_ 695_x000D_ 797	SCY62_x000D_ Δura3::pADH1-OsTIR1-9xMyc::URA3_x000D_ Δpdr5::S1::kanMX4-S2_x000D_ Δsec61::SEC61-S3-TAP-mScarletI#1-SpyCatcher002-tSYNTH8::CgTRP1-S2	Ura_x000D_ Kan_x000D_ Trp	URA3_KO_x000D_ PDR5_KO_x000D_ SEC61_3'
799	477	Δatg3::S1::natNT2::pCUP1-S4-ATG3	Nat	ATG3	5'	pOS148	natNT2	pCUP1									w303_x000D_ 475_x000D_ 477_x000D_ 799	w303_x000D_ Δura3::pUAS_F_E_C_CORE1-OsTIR1-tCaADH1_x000D_ Δatg11::pATG8-mNG#3-Atg8-tATG8::hphNT1-S2_x000D_ Δatg3::S1::natNT2::pCUP1-S4-ATG3	_x000D_ Hyg_x000D_ Nat	URA3_KO_x000D_ ATG11_KO_x000D_ ATG3_5'
801	514	Δatg3::S1::natNT2::pCUP1-S4-ATG3	Nat	ATG3	5'	pOS148	natNT2	pCUP1									w303_x000D_ 475_x000D_ 477_x000D_ 514_x000D_ 801	w303_x000D_ Δura3::pUAS_F_E_C_CORE1-OsTIR1-tCaADH1_x000D_ Δatg11::pATG8-mNG#3-Atg8-tATG8::hphNT1-S2_x000D_ Δatg2::ATG2-S3-AID*-TAP-tSYNTH8::CgHIS3-S2_x000D_ Δatg3::S1::natNT2::pCUP1-S4-ATG3	_x000D_ Hyg_x000D_ His_x000D_ Nat	URA3_KO_x000D_ ATG11_KO_x000D_ ATG2_3'_x000D_ ATG3_5'
802	477	Δatg3::S1::natNT2-pCUP1(dim)-S4-ATG3	Nat	ATG3	5'	pOS268	natNT2	pCUP1(dim)									w303_x000D_ 475_x000D_ 477_x000D_ 802	w303_x000D_ Δura3::pUAS_F_E_C_CORE1-OsTIR1-tCaADH1_x000D_ Δatg11::pATG8-mNG#3-Atg8-tATG8::hphNT1-S2_x000D_ Δatg3::S1::natNT2-pCUP1(dim)-S4-ATG3	_x000D_ Hyg_x000D_ Nat	URA3_KO_x000D_ ATG11_KO_x000D_ ATG3_5'
803	497	Δatg3::S1::natNT2-pCUP1(dim)-S4-ATG3	Nat	ATG3	5'	pOS268	natNT2	pCUP1(dim)									w303_x000D_ 475_x000D_ 477_x000D_ 497_x000D_ 803	w303_x000D_ Δura3::pUAS_F_E_C_CORE1-OsTIR1-tCaADH1_x000D_ Δatg11::pATG8-mNG#3-Atg8-tATG8::hphNT1-S2_x000D_ Δatg2::S1::CgHIS3-S2_x000D_ Δatg3::S1::natNT2-pCUP1(dim)-S4-ATG3	_x000D_ Hyg_x000D_ His_x000D_ Nat	URA3_KO_x000D_ ATG11_KO_x000D_ ATG2_KO_x000D_ ATG3_5'
804	514	Δatg3::S1::natNT2-pCUP1(dim)-S4-ATG3	Nat	ATG3	5'	pOS268	natNT2	pCUP1(dim)									w303_x000D_ 475_x000D_ 477_x000D_ 514_x000D_ 804	w303_x000D_ Δura3::pUAS_F_E_C_CORE1-OsTIR1-tCaADH1_x000D_ Δatg11::pATG8-mNG#3-Atg8-tATG8::hphNT1-S2_x000D_ Δatg2::ATG2-S3-AID*-TAP-tSYNTH8::CgHIS3-S2_x000D_ Δatg3::S1::natNT2-pCUP1(dim)-S4-ATG3	_x000D_ Hyg_x000D_ His_x000D_ Nat	URA3_KO_x000D_ ATG11_KO_x000D_ ATG2_3'_x000D_ ATG3_5'
807	776	Δatg18::S1::CgHIS3-S2	His	ATG18	KO	pOS334	CgHIS3										SCY62_x000D_ 23_x000D_ 695_x000D_ 776_x000D_ 807	SCY62_x000D_ Δura3::pADH1-OsTIR1-9xMyc::URA3_x000D_ Δpdr5::S1::kanMX4-S2_x000D_ Δatg11::pATG8-mNG#3-Atg8-tATG8::hphNT1-S2_x000D_ Δatg18::S1::CgHIS3-S2	Ura_x000D_ Kan_x000D_ Hyg_x000D_ His	URA3_KO_x000D_ PDR5_KO_x000D_ ATG11_KO_x000D_ ATG18_KO
808	776	Δatg18::ATG18-S3-AID*-TAP-tSYNTH8::CgHIS3-S2	His	ATG18	3'	pOS343	CgHIS3		tSYNTH8	AID*-TAP			TAP	AID*			SCY62_x000D_ 23_x000D_ 695_x000D_ 776_x000D_ 808	SCY62_x000D_ Δura3::pADH1-OsTIR1-9xMyc::URA3_x000D_ Δpdr5::S1::kanMX4-S2_x000D_ Δatg11::pATG8-mNG#3-Atg8-tATG8::hphNT1-S2_x000D_ Δatg18::ATG18-S3-AID*-TAP-tSYNTH8::CgHIS3-S2	Ura_x000D_ Kan_x000D_ Hyg_x000D_ His	URA3_KO_x000D_ PDR5_KO_x000D_ ATG11_KO_x000D_ ATG18_3'
809	778	Δape1::S1::natNT2-pTDH3-S4-APE1	Nat	APE1	5'	pOS169	natNT2	pTDH3									SCY62_x000D_ 23_x000D_ 695_x000D_ 778_x000D_ 809	SCY62_x000D_ Δura3::pADH1-OsTIR1-9xMyc::URA3_x000D_ Δpdr5::S1::kanMX4-S2_x000D_ Δatg17::pATG8-mNG#3-Atg8-tATG8::hphNT1-S2_x000D_ Δape1::S1::natNT2-pTDH3-S4-APE1	Ura_x000D_ Kan_x000D_ Hyg_x000D_ Nat	URA3_KO_x000D_ PDR5_KO_x000D_ ATG17_KO_x000D_ APE1_5'
810	776	Δatg2::ATG2-S3-HaloTag7-tSYNTH8::CgHIS3-S2	His	ATG2	3'	pOS442	CgHIS3		tSYNTH8	HaloTag7		HaloTag7					SCY62_x000D_ 23_x000D_ 695_x000D_ 776_x000D_ 810	SCY62_x000D_ Δura3::pADH1-OsTIR1-9xMyc::URA3_x000D_ Δpdr5::S1::kanMX4-S2_x000D_ Δatg11::pATG8-mNG#3-Atg8-tATG8::hphNT1-S2_x000D_ Δatg2::ATG2-S3-HaloTag7-tSYNTH8::CgHIS3-S2	Ura_x000D_ Kan_x000D_ Hyg_x000D_ His	URA3_KO_x000D_ PDR5_KO_x000D_ ATG11_KO_x000D_ ATG2_3'
811	776	Δatg5::ATG5-S3-HaloTag7-tSYNTH8::CgHIS3-S2	His	ATG5	3'	pOS442	CgHIS3		tSYNTH8	HaloTag7		HaloTag7					SCY62_x000D_ 23_x000D_ 695_x000D_ 776_x000D_ 811	SCY62_x000D_ Δura3::pADH1-OsTIR1-9xMyc::URA3_x000D_ Δpdr5::S1::kanMX4-S2_x000D_ Δatg11::pATG8-mNG#3-Atg8-tATG8::hphNT1-S2_x000D_ Δatg5::ATG5-S3-HaloTag7-tSYNTH8::CgHIS3-S2	Ura_x000D_ Kan_x000D_ Hyg_x000D_ His	URA3_KO_x000D_ PDR5_KO_x000D_ ATG11_KO_x000D_ ATG5_3'
812	776	Δfba1::FBA1-S3-HaloTag7-tSYNTH8::CgHIS3-S2	His	FBA1	3'	pOS442	CgHIS3		tSYNTH8	HaloTag7		HaloTag7					SCY62_x000D_ 23_x000D_ 695_x000D_ 776_x000D_ 812	SCY62_x000D_ Δura3::pADH1-OsTIR1-9xMyc::URA3_x000D_ Δpdr5::S1::kanMX4-S2_x000D_ Δatg11::pATG8-mNG#3-Atg8-tATG8::hphNT1-S2_x000D_ Δfba1::FBA1-S3-HaloTag7-tSYNTH8::CgHIS3-S2	Ura_x000D_ Kan_x000D_ Hyg_x000D_ His	URA3_KO_x000D_ PDR5_KO_x000D_ ATG11_KO_x000D_ FBA1_3'
813	776	Δsec61::SEC61-S3-HaloTag7-tSYNTH8::CgHIS3-S2	His	SEC61	3'	pOS442	CgHIS3		tSYNTH8	HaloTag7		HaloTag7					SCY62_x000D_ 23_x000D_ 695_x000D_ 776_x000D_ 813	SCY62_x000D_ Δura3::pADH1-OsTIR1-9xMyc::URA3_x000D_ Δpdr5::S1::kanMX4-S2_x000D_ Δatg11::pATG8-mNG#3-Atg8-tATG8::hphNT1-S2_x000D_ Δsec61::SEC61-S3-HaloTag7-tSYNTH8::CgHIS3-S2	Ura_x000D_ Kan_x000D_ Hyg_x000D_ His	URA3_KO_x000D_ PDR5_KO_x000D_ ATG11_KO_x000D_ SEC61_3'
814	776	Δtom70::TOM70-S3-HaloTag7-tSYNTH8::CgHIS3-S2	His	TOM70	3'	pOS442	CgHIS3		tSYNTH8	HaloTag7		HaloTag7					SCY62_x000D_ 23_x000D_ 695_x000D_ 776_x000D_ 814	SCY62_x000D_ Δura3::pADH1-OsTIR1-9xMyc::URA3_x000D_ Δpdr5::S1::kanMX4-S2_x000D_ Δatg11::pATG8-mNG#3-Atg8-tATG8::hphNT1-S2_x000D_ Δtom70::TOM70-S3-HaloTag7-tSYNTH8::CgHIS3-S2	Ura_x000D_ Kan_x000D_ Hyg_x000D_ His	URA3_KO_x000D_ PDR5_KO_x000D_ ATG11_KO_x000D_ SEC61_3'
817	718	Δatg1::ATG1-F5-flex#2-mNG#2-tSYNTH8::CgTRP1-S2	Trp	ATG1	3'	pOS453	CgTRP1		tSYNTH8	flex#2-mNG#2	flex#2	mNG#2					SCY62_x000D_ 23_x000D_ 718_x000D_ 817	SCY62_x000D_ Δura3::pADH1-OsTIR1-9xMyc::URA3_x000D_ Δatg11::pATG8-mScarletI#1-flex-Atg8-tATG8::hphNT1-S2_x000D_ Δatg1::ATG1-F5-flex#2-mNG#2-tSYNTH8::CgTRP1-S2	Ura_x000D_ Hyg_x000D_ Trp	URA3_KO_x000D_ ATG11_KO_x000D_ ATG1_3'
818	718	Δatg2::ATG2-F5-flex#2-mNG#2-tSYNTH8::CgTRP1-S2	Trp	ATG2	3'	pOS453	CgTRP1		tSYNTH8	flex#2-mNG#2	flex#2	mNG#2					SCY62_x000D_ 23_x000D_ 718_x000D_ 818	SCY62_x000D_ Δura3::pADH1-OsTIR1-9xMyc::URA3_x000D_ Δatg11::pATG8-mScarletI#1-flex-Atg8-tATG8::hphNT1-S2_x000D_ Δatg2::ATG2-F5-flex#2-mNG#2-tSYNTH8::CgTRP1-S2	Ura_x000D_ Hyg_x000D_ Trp	URA3_KO_x000D_ ATG11_KO_x000D_ ATG2_3'
819	718	Δatg5::ATG5-F5-flex#2-mNG#2-tSYNTH8::CgTRP1-S2	Trp	ATG5	3'	pOS453	CgTRP1		tSYNTH8	flex#2-mNG#2	flex#2	mNG#2					SCY62_x000D_ 23_x000D_ 718_x000D_ 819	SCY62_x000D_ Δura3::pADH1-OsTIR1-9xMyc::URA3_x000D_ Δatg11::pATG8-mScarletI#1-flex-Atg8-tATG8::hphNT1-S2_x000D_ Δatg5::ATG5-F5-flex#2-mNG#2-tSYNTH8::CgTRP1-S2	Ura_x000D_ Hyg_x000D_ Trp	URA3_KO_x000D_ ATG11_KO_x000D_ ATG5_3'
820	718	Δatg9::ATG9-F5-flex#2-mNG#2-tSYNTH8::CgTRP1-S2	Trp	ATG9	3'	pOS453	CgTRP1		tSYNTH8	flex#2-mNG#2	flex#2	mNG#2					SCY62_x000D_ 23_x000D_ 718_x000D_ 820	SCY62_x000D_ Δura3::pADH1-OsTIR1-9xMyc::URA3_x000D_ Δatg11::pATG8-mScarletI#1-flex-Atg8-tATG8::hphNT1-S2_x000D_ Δatg9::ATG9-F5-flex#2-mNG#2-tSYNTH8::CgTRP1-S2	Ura_x000D_ Hyg_x000D_ Trp	URA3_KO_x000D_ ATG11_KO_x000D_ ATG9_3'
821	718	Δatg14::ATG14-F5-flex#2-mNG#2-tSYNTH8::CgTRP1-S2	Trp	ATG14	3'	pOS453	CgTRP1		tSYNTH8	flex#2-mNG#2	flex#2	mNG#2					SCY62_x000D_ 23_x000D_ 718_x000D_ 821	SCY62_x000D_ Δura3::pADH1-OsTIR1-9xMyc::URA3_x000D_ Δatg11::pATG8-mScarletI#1-flex-Atg8-tATG8::hphNT1-S2_x000D_ Δatg14::ATG14-F5-flex#2-mNG#2-tSYNTH8::CgTRP1-S2	Ura_x000D_ Hyg_x000D_ Trp	URA3_KO_x000D_ ATG11_KO_x000D_ ATG14_3'
822	718	Δatg18::ATG18-F5-flex#2-mNG#2-tSYNTH8::CgTRP1-S2	Trp	ATG18	3'	pOS453	CgTRP1		tSYNTH8	flex#2-mNG#2	flex#2	mNG#2					SCY62_x000D_ 23_x000D_ 718_x000D_ 822	SCY62_x000D_ Δura3::pADH1-OsTIR1-9xMyc::URA3_x000D_ Δatg11::pATG8-mScarletI#1-flex-Atg8-tATG8::hphNT1-S2_x000D_ Δatg18::ATG18-F5-flex#2-mNG#2-tSYNTH8::CgTRP1-S2	Ura_x000D_ Hyg_x000D_ Trp	URA3_KO_x000D_ ATG11_KO_x000D_ ATG18_3'
823	775	Δatg1::ATG1-F5-flex#2-mNG#2-tSYNTH8::CgTRP1-S2	Trp	ATG1	3'	pOS453	CgTRP1		tSYNTH8	flex#2-mNG#2	flex#2	mNG#2					SCY62_x000D_ 23_x000D_ 719_x000D_ 775_x000D_ 823	SCY62_x000D_ Δura3::pADH1-OsTIR1-9xMyc::URA3_x000D_ Δatg17::pATG8-mScarletI#1-flex-Atg8-tATG8::hphNT1-S2_x000D_ Δape1::S1::natNT2-pTDH3-S4-APE1_x000D_ Δatg1::ATG1-F5-flex#2-mNG#2-tSYNTH8::CgTRP1-S2	Ura_x000D_ Hyg_x000D_ Nat_x000D_ Trp	URA3_KO_x000D_ ATG17_KO_x000D_ APE1_5'_x000D_ ATG1_3'
824	775	Δatg2::ATG2-F5-flex#2-mNG#2-tSYNTH8::CgTRP1-S2	Trp	ATG2	3'	pOS453	CgTRP1		tSYNTH8	flex#2-mNG#2	flex#2	mNG#2					SCY62_x000D_ 23_x000D_ 719_x000D_ 775_x000D_ 824	SCY62_x000D_ Δura3::pADH1-OsTIR1-9xMyc::URA3_x000D_ Δatg17::pATG8-mScarletI#1-flex-Atg8-tATG8::hphNT1-S2_x000D_ Δape1::S1::natNT2-pTDH3-S4-APE1_x000D_ Δatg2::ATG2-F5-flex#2-mNG#2-tSYNTH8::CgTRP1-S2	Ura_x000D_ Hyg_x000D_ Nat_x000D_ Trp	URA3_KO_x000D_ ATG17_KO_x000D_ APE1_5'_x000D_ ATG2_3'
825	775	Δatg5::ATG5-F5-flex#2-mNG#2-tSYNTH8::CgTRP1-S2	Trp	ATG5	3'	pOS453	CgTRP1		tSYNTH8	flex#2-mNG#2	flex#2	mNG#2					SCY62_x000D_ 23_x000D_ 719_x000D_ 775_x000D_ 825	SCY62_x000D_ Δura3::pADH1-OsTIR1-9xMyc::URA3_x000D_ Δatg17::pATG8-mScarletI#1-flex-Atg8-tATG8::hphNT1-S2_x000D_ Δape1::S1::natNT2-pTDH3-S4-APE1_x000D_ Δatg5::ATG5-F5-flex#2-mNG#2-tSYNTH8::CgTRP1-S2	Ura_x000D_ Hyg_x000D_ Nat_x000D_ Trp	URA3_KO_x000D_ ATG17_KO_x000D_ APE1_5'_x000D_ ATG5_3'
826	775	Δatg9::ATG9-F5-flex#2-mNG#2-tSYNTH8::CgTRP1-S2	Trp	ATG9	3'	pOS453	CgTRP1		tSYNTH8	flex#2-mNG#2	flex#2	mNG#2					SCY62_x000D_ 23_x000D_ 719_x000D_ 775_x000D_ 826	SCY62_x000D_ Δura3::pADH1-OsTIR1-9xMyc::URA3_x000D_ Δatg17::pATG8-mScarletI#1-flex-Atg8-tATG8::hphNT1-S2_x000D_ Δape1::S1::natNT2-pTDH3-S4-APE1_x000D_ Δatg9::ATG9-F5-flex#2-mNG#2-tSYNTH8::CgTRP1-S2	Ura_x000D_ Hyg_x000D_ Nat_x000D_ Trp	URA3_KO_x000D_ ATG17_KO_x000D_ APE1_5'_x000D_ ATG9_3'
827	775	Δatg14::ATG14-F5-flex#2-mNG#2-tSYNTH8::CgTRP1-S2	Trp	ATG14	3'	pOS453	CgTRP1		tSYNTH8	flex#2-mNG#2	flex#2	mNG#2					SCY62_x000D_ 23_x000D_ 719_x000D_ 775_x000D_ 827	SCY62_x000D_ Δura3::pADH1-OsTIR1-9xMyc::URA3_x000D_ Δatg17::pATG8-mScarletI#1-flex-Atg8-tATG8::hphNT1-S2_x000D_ Δape1::S1::natNT2-pTDH3-S4-APE1_x000D_ Δatg14::ATG14-F5-flex#2-mNG#2-tSYNTH8::CgTRP1-S2	Ura_x000D_ Hyg_x000D_ Nat_x000D_ Trp	URA3_KO_x000D_ ATG17_KO_x000D_ APE1_5'_x000D_ ATG14_3'
828	775	Δatg18::ATG18-F5-flex#2-mNG#2-tSYNTH8::CgTRP1-S2	Trp	ATG18	3'	pOS453	CgTRP1		tSYNTH8	flex#2-mNG#2	flex#2	mNG#2					SCY62_x000D_ 23_x000D_ 719_x000D_ 775_x000D_ 828	SCY62_x000D_ Δura3::pADH1-OsTIR1-9xMyc::URA3_x000D_ Δatg17::pATG8-mScarletI#1-flex-Atg8-tATG8::hphNT1-S2_x000D_ Δape1::S1::natNT2-pTDH3-S4-APE1_x000D_ Δatg18::ATG18-F5-flex#2-mNG#2-tSYNTH8::CgTRP1-S2	Ura_x000D_ Hyg_x000D_ Nat_x000D_ Trp	URA3_KO_x000D_ ATG17_KO_x000D_ APE1_5'_x000D_ ATG18_3'
829	776	Δatg2::S1::CgHIS3-S2	His	ATG2	KO	pOS334	CgHIS3										SCY62_x000D_ 23_x000D_ 695_x000D_ 776_x000D_ 829	SCY62_x000D_ Δura3::pADH1-OsTIR1-9xMyc::URA3_x000D_ Δpdr5::S1::kanMX4-S2_x000D_ Δatg11::pATG8-mNG#3-Atg8-tATG8::hphNT1-S2_x000D_ Δatg2::S1::CgHIS3-S2	Ura_x000D_ Kan_x000D_ Hyg_x000D_ His	URA3_KO_x000D_ PDR5_KO_x000D_ ATG11_KO_x000D_ ATG2_KO
830	776	Δatg9::S1::CgHIS3-S2	His	ATG9	KO	pOS334	CgHIS3										SCY62_x000D_ 23_x000D_ 695_x000D_ 776_x000D_ 830	SCY62_x000D_ Δura3::pADH1-OsTIR1-9xMyc::URA3_x000D_ Δpdr5::S1::kanMX4-S2_x000D_ Δatg11::pATG8-mNG#3-Atg8-tATG8::hphNT1-S2_x000D_ Δatg9::S1::CgHIS3-S2	Ura_x000D_ Kan_x000D_ Hyg_x000D_ His	URA3_KO_x000D_ PDR5_KO_x000D_ ATG11_KO_x000D_ ATG9_KO
831	776	Δatg2::ATG2-S3-AID*-TAP-tSYNTH8::CgHIS3-S2	His	ATG2	3'	pOS343	CgHIS3		tSYNTH8	AID*-TAP			TAP	AID*			SCY62_x000D_ 23_x000D_ 695_x000D_ 776_x000D_ 831	SCY62_x000D_ Δura3::pADH1-OsTIR1-9xMyc::URA3_x000D_ Δpdr5::S1::kanMX4-S2_x000D_ Δatg11::pATG8-mNG#3-Atg8-tATG8::hphNT1-S2_x000D_ Δatg2::ATG2-S3-AID*-TAP-tSYNTH8::CgHIS3-S2	Ura_x000D_ Kan_x000D_ Hyg_x000D_ His	URA3_KO_x000D_ PDR5_KO_x000D_ ATG11_KO_x000D_ ATG2_3'
832	776	Δatg9::ATG9-S3-AID*-TAP-tSYNTH8::CgHIS3-S2	His	ATG9	3'	pOS343	CgHIS3		tSYNTH8	AID*-TAP			TAP	AID*			SCY62_x000D_ 23_x000D_ 695_x000D_ 776_x000D_ 832	SCY62_x000D_ Δura3::pADH1-OsTIR1-9xMyc::URA3_x000D_ Δpdr5::S1::kanMX4-S2_x000D_ Δatg11::pATG8-mNG#3-Atg8-tATG8::hphNT1-S2_x000D_ Δatg9::ATG9-S3-AID*-TAP-tSYNTH8::CgHIS3-S2	Ura_x000D_ Kan_x000D_ Hyg_x000D_ His	URA3_KO_x000D_ PDR5_KO_x000D_ ATG11_KO_x000D_ ATG9_3'
834	776	Δatg2::S1::natNT2::pCUP1-S4-ATG2	Nat	ATG2	5'	pOS148	natNT2	pCUP1									SCY62_x000D_ 23_x000D_ 695_x000D_ 776_x000D_ 834	SCY62_x000D_ Δura3::pADH1-OsTIR1-9xMyc::URA3_x000D_ Δpdr5::S1::kanMX4-S2_x000D_ Δatg11::pATG8-mNG#3-Atg8-tATG8::hphNT1-S2_x000D_ Δatg2::S1::natNT2::pCUP1-S4-ATG2	Ura_x000D_ Kan_x000D_ Hyg_x000D_ Nat	URA3_KO_x000D_ PDR5_KO_x000D_ ATG11_KO_x000D_ ATG2_5'
835	807	Δatg2::S1::natNT2::pCUP1-S4-ATG2	Nat	ATG2	5'	pOS148	natNT2	pCUP1									SCY62_x000D_ 23_x000D_ 695_x000D_ 776_x000D_ 807_x000D_ 835	SCY62_x000D_ Δura3::pADH1-OsTIR1-9xMyc::URA3_x000D_ Δpdr5::S1::kanMX4-S2_x000D_ Δatg11::pATG8-mNG#3-Atg8-tATG8::hphNT1-S2_x000D_ Δatg18::S1::CgHIS3-S2_x000D_ Δatg2::S1::natNT2::pCUP1-S4-ATG2	Ura_x000D_ Kan_x000D_ Hyg_x000D_ His_x000D_ Nat	URA3_KO_x000D_ PDR5_KO_x000D_ ATG11_KO_x000D_ ATG18_KO_x000D_ ATG2_5'
836	808	Δatg2::S1::natNT2::pCUP1-S4-ATG2	Nat	ATG2	5'	pOS148	natNT2	pCUP1									SCY62_x000D_ 23_x000D_ 695_x000D_ 776_x000D_ 808_x000D_ 836	SCY62_x000D_ Δura3::pADH1-OsTIR1-9xMyc::URA3_x000D_ Δpdr5::S1::kanMX4-S2_x000D_ Δatg11::pATG8-mNG#3-Atg8-tATG8::hphNT1-S2_x000D_ Δatg18::ATG18-S3-AID*-TAP-tSYNTH8::CgHIS3-S2_x000D_ Δatg2::S1::natNT2::pCUP1-S4-ATG2	Ura_x000D_ Kan_x000D_ Hyg_x000D_ His_x000D_ Nat	URA3_KO_x000D_ PDR5_KO_x000D_ ATG11_KO_x000D_ ATG18_3'_x000D_ ATG2_5'
841	776	Δatg18::ATG18-S3-AID*-mRuby3-tSYNTH8::CgHIS3-S2	His	ATG18	3'	pOS466	CgHIS3		tSYNTH8	AID*-mRuby3		mRuby3		AID*			SCY62_x000D_ 23_x000D_ 695_x000D_ 776_x000D_ 841	SCY62_x000D_ Δura3::pADH1-OsTIR1-9xMyc::URA3_x000D_ Δpdr5::S1::kanMX4-S2_x000D_ Δatg11::pATG8-mNG#3-Atg8-tATG8::hphNT1-S2_x000D_ Δatg18::ATG18-S3-AID*-mRuby3-tSYNTH8::CgHIS3-S2	Ura_x000D_ Kan_x000D_ Hyg_x000D_ His	URA3_KO_x000D_ PDR5_KO_x000D_ ATG11_KO_x000D_ ATG18_3'
842	776	Δatg18::ATG18-S3-AID*-sfTq2-tSYNTH8::CgHIS3-S2	His	ATG18	3'	pOS467	CgHIS3		tSYNTH8	AID*-sfTq2		sfTq2		AID*			SCY62_x000D_ 23_x000D_ 695_x000D_ 776_x000D_ 842	SCY62_x000D_ Δura3::pADH1-OsTIR1-9xMyc::URA3_x000D_ Δpdr5::S1::kanMX4-S2_x000D_ Δatg11::pATG8-mNG#3-Atg8-tATG8::hphNT1-S2_x000D_ Δatg18::ATG18-S3-AID*-sfTq2-tSYNTH8::CgHIS3-S2	Ura_x000D_ Kan_x000D_ Hyg_x000D_ His	URA3_KO_x000D_ PDR5_KO_x000D_ ATG11_KO_x000D_ ATG18_3'
843	776	Δatg18::ATG18-S3-AID*(P88L)-mRuby3-tSYNTH8::CgHIS3-S2	His	ATG18	3'	pOS468	CgHIS3		tSYNTH8	AID*(P88L)-mRuby3		mRuby3		AID*(P88L)			SCY62_x000D_ 23_x000D_ 695_x000D_ 776_x000D_ 843	SCY62_x000D_ Δura3::pADH1-OsTIR1-9xMyc::URA3_x000D_ Δpdr5::S1::kanMX4-S2_x000D_ Δatg11::pATG8-mNG#3-Atg8-tATG8::hphNT1-S2_x000D_ Δatg18::ATG18-S3-AID*(P88L)-mRuby3-tSYNTH8::CgHIS3-S2	Ura_x000D_ Kan_x000D_ Hyg_x000D_ His	URA3_KO_x000D_ PDR5_KO_x000D_ ATG11_KO_x000D_ ATG18_3'
844	776	Δatg18::ATG18-S3-AID*(P88L)-sfTq2-tSYNTH8::CgHIS3-S2	His	ATG18	3'	pOS469	CgHIS3		tSYNTH8	AID*(P88L)-sfTq2		sfTq2		AID*(P88L)			SCY62_x000D_ 23_x000D_ 695_x000D_ 776_x000D_ 844	SCY62_x000D_ Δura3::pADH1-OsTIR1-9xMyc::URA3_x000D_ Δpdr5::S1::kanMX4-S2_x000D_ Δatg11::pATG8-mNG#3-Atg8-tATG8::hphNT1-S2_x000D_ Δatg18::ATG18-S3-AID*(P88L)-sfTq2-tSYNTH8::CgHIS3-S2	Ura_x000D_ Kan_x000D_ Hyg_x000D_ His	URA3_KO_x000D_ PDR5_KO_x000D_ ATG11_KO_x000D_ ATG18_3'
845	695	Δatg11::pATG8-mRuby3-Atg8-tATG8::hphNT1-S2	Hyg	ATG11	KO	pOS470	hphNT1	pATG8	tATG8	mRuby3-Atg8		mRuby3					SCY62_x000D_ 23_x000D_ 695_x000D_ 845	SCY62_x000D_ Δura3::pADH1-OsTIR1-9xMyc::URA3_x000D_ Δpdr5::S1::kanMX4-S2_x000D_ Δatg11::pATG8-mRuby3-Atg8-tATG8::hphNT1-S2	Ura_x000D_ Kan_x000D_ Hyg	URA3_KO_x000D_ PDR5_KO_x000D_ ATG11_KO
846	695	Δatg11::pATG8-sfTq2-Atg8-tATG8::hphNT1-S2	Hyg	ATG11	KO	pOS471	hphNT1	pATG8	tATG8	sfTq2-Atg8		sfTq2					SCY62_x000D_ 23_x000D_ 695_x000D_ 846	SCY62_x000D_ Δura3::pADH1-OsTIR1-9xMyc::URA3_x000D_ Δpdr5::S1::kanMX4-S2_x000D_ Δatg11::pATG8-sfTq2-Atg8-tATG8::hphNT1-S2	Ura_x000D_ Kan_x000D_ Hyg	URA3_KO_x000D_ PDR5_KO_x000D_ ATG11_KO
855	846	Δatg2::ATG2-S3-AID*-mScarletI#2-tSYNTH8::CgHIS3-S2	His	ATG2	3'	pOS472	CgHIS3		tSYNTH8	AID*-mScarletI#2		mScarletI#2		AID*			SCY62_x000D_ 23_x000D_ 695_x000D_ 846_x000D_ 855	SCY62_x000D_ Δura3::pADH1-OsTIR1-9xMyc::URA3_x000D_ Δpdr5::S1::kanMX4-S2_x000D_ Δatg11::pATG8-sfTq2-Atg8-tATG8::hphNT1-S2_x000D_ Δatg2::ATG2-S3-AID*-mScarletI#2-tSYNTH8::CgHIS3-S2	Ura_x000D_ Kan_x000D_ Hyg_x000D_ His	URA3_KO_x000D_ PDR5_KO_x000D_ ATG11_KO_x000D_ ATG2_3'
856	846	Δatg18::ATG18-S3-AID*-mScarletI#2-tSYNTH8::CgHIS3-S2	His	ATG18	3'	pOS472	CgHIS3		tSYNTH8	AID*-mScarletI#2		mScarletI#2		AID*			SCY62_x000D_ 23_x000D_ 695_x000D_ 846_x000D_ 856	SCY62_x000D_ Δura3::pADH1-OsTIR1-9xMyc::URA3_x000D_ Δpdr5::S1::kanMX4-S2_x000D_ Δatg11::pATG8-sfTq2-Atg8-tATG8::hphNT1-S2_x000D_ Δatg18::ATG18-S3-AID*-mScarletI#2-tSYNTH8::CgHIS3-S2	Ura_x000D_ Kan_x000D_ Hyg_x000D_ His	URA3_KO_x000D_ PDR5_KO_x000D_ ATG11_KO_x000D_ ATG18_3'
859	846	Δatg2::S1::CgHIS3-S2	His	ATG2	KO	pOS334	CgHIS3										SCY62_x000D_ 23_x000D_ 695_x000D_ 846_x000D_ 859	SCY62_x000D_ Δura3::pADH1-OsTIR1-9xMyc::URA3_x000D_ Δpdr5::S1::kanMX4-S2_x000D_ Δatg11::pATG8-sfTq2-Atg8-tATG8::hphNT1-S2_x000D_ Δatg2::S1::CgHIS3-S2	Ura_x000D_ Kan_x000D_ Hyg_x000D_ His	URA3_KO_x000D_ PDR5_KO_x000D_ ATG11_KO_x000D_ ATG2_KO
860	846	Δatg18::S1::CgHIS3-S2	His	ATG18	KO	pOS334	CgHIS3										SCY62_x000D_ 23_x000D_ 695_x000D_ 846_x000D_ 860	SCY62_x000D_ Δura3::pADH1-OsTIR1-9xMyc::URA3_x000D_ Δpdr5::S1::kanMX4-S2_x000D_ Δatg11::pATG8-sfTq2-Atg8-tATG8::hphNT1-S2_x000D_ Δatg18::S1::CgHIS3-S2	Ura_x000D_ Kan_x000D_ Hyg_x000D_ His	URA3_KO_x000D_ PDR5_KO_x000D_ ATG11_KO_x000D_ ATG18_KO
861	846	Δume6::S1::CgHIS3-S2	His	UME6	KO	pOS334	CgHIS3										SCY62_x000D_ 23_x000D_ 695_x000D_ 846_x000D_ 861	SCY62_x000D_ Δura3::pADH1-OsTIR1-9xMyc::URA3_x000D_ Δpdr5::S1::kanMX4-S2_x000D_ Δatg11::pATG8-sfTq2-Atg8-tATG8::hphNT1-S2_x000D_ Δume6::S1::CgHIS3-S2	Ura_x000D_ Kan_x000D_ Hyg_x000D_ His	URA3_KO_x000D_ PDR5_KO_x000D_ ATG11_KO_x000D_ UME6_KO
862	846	Δatg1::ATG1-F5-flex#2-mNG#2-tSYNTH8::CgTRP1-S2	Trp	ATG1	3'	pOS453	CgTRP1		tSYNTH8	flex#2-mNG#2	flex#2	mNG#2					SCY62_x000D_ 23_x000D_ 695_x000D_ 846_x000D_ 862	SCY62_x000D_ Δura3::pADH1-OsTIR1-9xMyc::URA3_x000D_ Δpdr5::S1::kanMX4-S2_x000D_ Δatg11::pATG8-sfTq2-Atg8-tATG8::hphNT1-S2_x000D_ Δatg1::ATG1-F5-flex#2-mNG#2-tSYNTH8::CgTRP1-S2	Ura_x000D_ Kan_x000D_ Hyg_x000D_ Trp	URA3_KO_x000D_ PDR5_KO_x000D_ ATG11_KO_x000D_ ATG1_3'
863	846	Δatg2::ATG2-F5-flex#2-mNG#2-tSYNTH8::CgTRP1-S2	Trp	ATG2	3'	pOS453	CgTRP1		tSYNTH8	flex#2-mNG#2	flex#2	mNG#2					SCY62_x000D_ 23_x000D_ 695_x000D_ 846_x000D_ 863	SCY62_x000D_ Δura3::pADH1-OsTIR1-9xMyc::URA3_x000D_ Δpdr5::S1::kanMX4-S2_x000D_ Δatg11::pATG8-sfTq2-Atg8-tATG8::hphNT1-S2_x000D_ Δatg2::ATG2-F5-flex#2-mNG#2-tSYNTH8::CgTRP1-S2	Ura_x000D_ Kan_x000D_ Hyg_x000D_ Trp	URA3_KO_x000D_ PDR5_KO_x000D_ ATG11_KO_x000D_ ATG2_3'
864	846	Δatg5::ATG5-F5-flex#2-mNG#2-tSYNTH8::CgTRP1-S2	Trp	ATG5	3'	pOS453	CgTRP1		tSYNTH8	flex#2-mNG#2	flex#2	mNG#2					SCY62_x000D_ 23_x000D_ 695_x000D_ 846_x000D_ 864	SCY62_x000D_ Δura3::pADH1-OsTIR1-9xMyc::URA3_x000D_ Δpdr5::S1::kanMX4-S2_x000D_ Δatg11::pATG8-sfTq2-Atg8-tATG8::hphNT1-S2_x000D_ Δatg5::ATG5-F5-flex#2-mNG#2-tSYNTH8::CgTRP1-S2	Ura_x000D_ Kan_x000D_ Hyg_x000D_ Trp	URA3_KO_x000D_ PDR5_KO_x000D_ ATG11_KO_x000D_ ATG5_3'
865	846	Δatg9::ATG9-F5-flex#2-mNG#2-tSYNTH8::CgTRP1-S2	Trp	ATG9	3'	pOS453	CgTRP1		tSYNTH8	flex#2-mNG#2	flex#2	mNG#2					SCY62_x000D_ 23_x000D_ 695_x000D_ 846_x000D_ 865	SCY62_x000D_ Δura3::pADH1-OsTIR1-9xMyc::URA3_x000D_ Δpdr5::S1::kanMX4-S2_x000D_ Δatg11::pATG8-sfTq2-Atg8-tATG8::hphNT1-S2_x000D_ Δatg9::ATG9-F5-flex#2-mNG#2-tSYNTH8::CgTRP1-S2	Ura_x000D_ Kan_x000D_ Hyg_x000D_ Trp	URA3_KO_x000D_ PDR5_KO_x000D_ ATG11_KO_x000D_ ATG9_3'
866	846	Δatg14::ATG14-F5-flex#2-mNG#2-tSYNTH8::CgTRP1-S2	Trp	ATG14	3'	pOS453	CgTRP1		tSYNTH8	flex#2-mNG#2	flex#2	mNG#2					SCY62_x000D_ 23_x000D_ 695_x000D_ 846_x000D_ 866	SCY62_x000D_ Δura3::pADH1-OsTIR1-9xMyc::URA3_x000D_ Δpdr5::S1::kanMX4-S2_x000D_ Δatg11::pATG8-sfTq2-Atg8-tATG8::hphNT1-S2_x000D_ Δatg14::ATG14-F5-flex#2-mNG#2-tSYNTH8::CgTRP1-S2	Ura_x000D_ Kan_x000D_ Hyg_x000D_ Trp	URA3_KO_x000D_ PDR5_KO_x000D_ ATG11_KO_x000D_ ATG14_3'
867	846	Δatg18::ATG18-F5-flex#2-mNG#2-tSYNTH8::CgTRP1-S2	Trp	ATG18	3'	pOS453	CgTRP1		tSYNTH8	flex#2-mNG#2	flex#2	mNG#2					SCY62_x000D_ 23_x000D_ 695_x000D_ 846_x000D_ 867	SCY62_x000D_ Δura3::pADH1-OsTIR1-9xMyc::URA3_x000D_ Δpdr5::S1::kanMX4-S2_x000D_ Δatg11::pATG8-sfTq2-Atg8-tATG8::hphNT1-S2_x000D_ Δatg18::ATG18-F5-flex#2-mNG#2-tSYNTH8::CgTRP1-S2	Ura_x000D_ Kan_x000D_ Hyg_x000D_ Trp	URA3_KO_x000D_ PDR5_KO_x000D_ ATG11_KO_x000D_ ATG18_3'
868	695	Δatg17::pATG8-sfTq2-Atg8-tATG8::hphNT1-S2	Hyg	ATG17	KO	pOS471	hphNT1	pATG8	tATG8	sfTq2-Atg8		sfTq2					SCY62_x000D_ 23_x000D_ 695_x000D_ 868	SCY62_x000D_ Δura3::pADH1-OsTIR1-9xMyc::URA3_x000D_ Δpdr5::S1::kanMX4-S2_x000D_ Δatg17::pATG8-sfTq2-Atg8-tATG8::hphNT1-S2	Ura_x000D_ Kan_x000D_ Hyg	URA3_KO_x000D_ PDR5_KO_x000D_ ATG17_KO
870	776	Δatg5::ATG5-S3-6xV5-MiniTurboID-tSYNTH8::CgHIS3-S2	His	ATG5	3'	pOS480	CgHIS3		tSYNTH8	6xV5-MiniTurboID			6xV5			MiniTurboID	SCY62_x000D_ 23_x000D_ 695_x000D_ 776_x000D_ 870	SCY62_x000D_ Δura3::pADH1-OsTIR1-9xMyc::URA3_x000D_ Δpdr5::S1::kanMX4-S2_x000D_ Δatg11::pATG8-mNG#3-Atg8-tATG8::hphNT1-S2_x000D_ Δatg5::ATG5-S3-6xV5-MiniTurboID-tSYNTH8::CgHIS3-S2	Ura_x000D_ Kan_x000D_ Hyg_x000D_ His	URA3_KO_x000D_ PDR5_KO_x000D_ ATG11_KO_x000D_ ATG5_3'
872	862	Δatg2::ATG2-S3-AID*-6xHA-tSYNTH8::CgHIS3-S2	His	ATG2	3'	pOS367	CgHIS3		tSYNTH8	AID*-6xHA			6xHA	AID*			SCY62_x000D_ 23_x000D_ 695_x000D_ 846_x000D_ 862_x000D_ 872	SCY62_x000D_ Δura3::pADH1-OsTIR1-9xMyc::URA3_x000D_ Δpdr5::S1::kanMX4-S2_x000D_ Δatg11::pATG8-sfTq2-Atg8-tATG8::hphNT1-S2_x000D_ Δatg1::ATG1-F5-flex#2-mNG#2-tSYNTH8::CgTRP1-S2_x000D_ Δatg2::ATG2-S3-AID*-6xHA-tSYNTH8::CgHIS3-S2	Ura_x000D_ Kan_x000D_ Hyg_x000D_ Trp_x000D_ His	URA3_KO_x000D_ PDR5_KO_x000D_ ATG11_KO_x000D_ ATG1_3'_x000D_ ATG2_3'
873	864	Δatg2::ATG2-S3-AID*-6xHA-tSYNTH8::CgHIS3-S2	His	ATG2	3'	pOS367	CgHIS3		tSYNTH8	AID*-6xHA			6xHA	AID*			SCY62_x000D_ 23_x000D_ 695_x000D_ 846_x000D_ 864_x000D_ 873	SCY62_x000D_ Δura3::pADH1-OsTIR1-9xMyc::URA3_x000D_ Δpdr5::S1::kanMX4-S2_x000D_ Δatg11::pATG8-sfTq2-Atg8-tATG8::hphNT1-S2_x000D_ Δatg5::ATG5-F5-flex#2-mNG#2-tSYNTH8::CgTRP1-S2_x000D_ Δatg2::ATG2-S3-AID*-6xHA-tSYNTH8::CgHIS3-S2	Ura_x000D_ Kan_x000D_ Hyg_x000D_ Trp_x000D_ His	URA3_KO_x000D_ PDR5_KO_x000D_ ATG11_KO_x000D_ ATG5_3'_x000D_ ATG2_3'
874	865	Δatg2::ATG2-S3-AID*-6xHA-tSYNTH8::CgHIS3-S2	His	ATG2	3'	pOS367	CgHIS3		tSYNTH8	AID*-6xHA			6xHA	AID*			SCY62_x000D_ 23_x000D_ 695_x000D_ 846_x000D_ 865_x000D_ 874	SCY62_x000D_ Δura3::pADH1-OsTIR1-9xMyc::URA3_x000D_ Δpdr5::S1::kanMX4-S2_x000D_ Δatg11::pATG8-sfTq2-Atg8-tATG8::hphNT1-S2_x000D_ Δatg9::ATG9-F5-flex#2-mNG#2-tSYNTH8::CgTRP1-S2_x000D_ Δatg2::ATG2-S3-AID*-6xHA-tSYNTH8::CgHIS3-S2	Ura_x000D_ Kan_x000D_ Hyg_x000D_ Trp_x000D_ His	URA3_KO_x000D_ PDR5_KO_x000D_ ATG11_KO_x000D_ ATG9_3'_x000D_ ATG2_3'
875	866	Δatg2::ATG2-S3-AID*-6xHA-tSYNTH8::CgHIS3-S2	His	ATG2	3'	pOS367	CgHIS3		tSYNTH8	AID*-6xHA			6xHA	AID*			SCY62_x000D_ 23_x000D_ 695_x000D_ 846_x000D_ 866_x000D_ 875	SCY62_x000D_ Δura3::pADH1-OsTIR1-9xMyc::URA3_x000D_ Δpdr5::S1::kanMX4-S2_x000D_ Δatg11::pATG8-sfTq2-Atg8-tATG8::hphNT1-S2_x000D_ Δatg14::ATG14-F5-flex#2-mNG#2-tSYNTH8::CgTRP1-S2_x000D_ Δatg2::ATG2-S3-AID*-6xHA-tSYNTH8::CgHIS3-S2	Ura_x000D_ Kan_x000D_ Hyg_x000D_ Trp_x000D_ His	URA3_KO_x000D_ PDR5_KO_x000D_ ATG11_KO_x000D_ ATG14_3'_x000D_ ATG2_3'
876	867	Δatg2::ATG2-S3-AID*-6xHA-tSYNTH8::CgHIS3-S2	His	ATG2	3'	pOS367	CgHIS3		tSYNTH8	AID*-6xHA			6xHA	AID*			SCY62_x000D_ 23_x000D_ 695_x000D_ 846_x000D_ 867_x000D_ 876	SCY62_x000D_ Δura3::pADH1-OsTIR1-9xMyc::URA3_x000D_ Δpdr5::S1::kanMX4-S2_x000D_ Δatg11::pATG8-sfTq2-Atg8-tATG8::hphNT1-S2_x000D_ Δatg18::ATG18-F5-flex#2-mNG#2-tSYNTH8::CgTRP1-S2_x000D_ Δatg2::ATG2-S3-AID*-6xHA-tSYNTH8::CgHIS3-S2	Ura_x000D_ Kan_x000D_ Hyg_x000D_ Trp_x000D_ His	URA3_KO_x000D_ PDR5_KO_x000D_ ATG11_KO_x000D_ ATG18_3'_x000D_ ATG2_3'
877	862	Δatg18::ATG18-S3-AID*-6xHA-tSYNTH8::CgHIS3-S2	His	ATG18	3'	pOS367	CgHIS3		tSYNTH8	AID*-6xHA			6xHA	AID*			SCY62_x000D_ 23_x000D_ 695_x000D_ 846_x000D_ 862_x000D_ 877	SCY62_x000D_ Δura3::pADH1-OsTIR1-9xMyc::URA3_x000D_ Δpdr5::S1::kanMX4-S2_x000D_ Δatg11::pATG8-sfTq2-Atg8-tATG8::hphNT1-S2_x000D_ Δatg1::ATG1-F5-flex#2-mNG#2-tSYNTH8::CgTRP1-S2_x000D_ Δatg18::ATG18-S3-AID*-6xHA-tSYNTH8::CgHIS3-S2	Ura_x000D_ Kan_x000D_ Hyg_x000D_ Trp_x000D_ His	URA3_KO_x000D_ PDR5_KO_x000D_ ATG11_KO_x000D_ ATG1_3'_x000D_ ATG18_3'
878	864	Δatg18::ATG18-S3-AID*-6xHA-tSYNTH8::CgHIS3-S2	His	ATG18	3'	pOS367	CgHIS3		tSYNTH8	AID*-6xHA			6xHA	AID*			SCY62_x000D_ 23_x000D_ 695_x000D_ 846_x000D_ 864_x000D_ 878	SCY62_x000D_ Δura3::pADH1-OsTIR1-9xMyc::URA3_x000D_ Δpdr5::S1::kanMX4-S2_x000D_ Δatg11::pATG8-sfTq2-Atg8-tATG8::hphNT1-S2_x000D_ Δatg5::ATG5-F5-flex#2-mNG#2-tSYNTH8::CgTRP1-S2_x000D_ Δatg18::ATG18-S3-AID*-6xHA-tSYNTH8::CgHIS3-S2	Ura_x000D_ Kan_x000D_ Hyg_x000D_ Trp_x000D_ His	URA3_KO_x000D_ PDR5_KO_x000D_ ATG11_KO_x000D_ ATG5_3'_x000D_ ATG18_3'
879	865	Δatg18::ATG18-S3-AID*-6xHA-tSYNTH8::CgHIS3-S2	His	ATG18	3'	pOS367	CgHIS3		tSYNTH8	AID*-6xHA			6xHA	AID*			SCY62_x000D_ 23_x000D_ 695_x000D_ 846_x000D_ 865_x000D_ 879	SCY62_x000D_ Δura3::pADH1-OsTIR1-9xMyc::URA3_x000D_ Δpdr5::S1::kanMX4-S2_x000D_ Δatg11::pATG8-sfTq2-Atg8-tATG8::hphNT1-S2_x000D_ Δatg9::ATG9-F5-flex#2-mNG#2-tSYNTH8::CgTRP1-S2_x000D_ Δatg18::ATG18-S3-AID*-6xHA-tSYNTH8::CgHIS3-S2	Ura_x000D_ Kan_x000D_ Hyg_x000D_ Trp_x000D_ His	URA3_KO_x000D_ PDR5_KO_x000D_ ATG11_KO_x000D_ ATG9_3'_x000D_ ATG18_3'
880	866	Δatg18::ATG18-S3-AID*-6xHA-tSYNTH8::CgHIS3-S2	His	ATG18	3'	pOS367	CgHIS3		tSYNTH8	AID*-6xHA			6xHA	AID*			SCY62_x000D_ 23_x000D_ 695_x000D_ 846_x000D_ 866_x000D_ 880	SCY62_x000D_ Δura3::pADH1-OsTIR1-9xMyc::URA3_x000D_ Δpdr5::S1::kanMX4-S2_x000D_ Δatg11::pATG8-sfTq2-Atg8-tATG8::hphNT1-S2_x000D_ Δatg14::ATG14-F5-flex#2-mNG#2-tSYNTH8::CgTRP1-S2_x000D_ Δatg18::ATG18-S3-AID*-6xHA-tSYNTH8::CgHIS3-S2	Ura_x000D_ Kan_x000D_ Hyg_x000D_ Trp_x000D_ His	URA3_KO_x000D_ PDR5_KO_x000D_ ATG11_KO_x000D_ ATG14_3'_x000D_ ATG18_3'
881	863	Δatg18::ATG18-S3-AID*-6xHA-tSYNTH8::CgHIS3-S2	His	ATG18	3'	pOS367	CgHIS3		tSYNTH8	AID*-6xHA			6xHA	AID*			SCY62_x000D_ 23_x000D_ 695_x000D_ 846_x000D_ 863_x000D_ 881	SCY62_x000D_ Δura3::pADH1-OsTIR1-9xMyc::URA3_x000D_ Δpdr5::S1::kanMX4-S2_x000D_ Δatg11::pATG8-sfTq2-Atg8-tATG8::hphNT1-S2_x000D_ Δatg2::ATG2-F5-flex#2-mNG#2-tSYNTH8::CgTRP1-S2_x000D_ Δatg18::ATG18-S3-AID*-6xHA-tSYNTH8::CgHIS3-S2	Ura_x000D_ Kan_x000D_ Hyg_x000D_ Trp_x000D_ His	URA3_KO_x000D_ PDR5_KO_x000D_ ATG11_KO_x000D_ ATG2_3'_x000D_ ATG18_3'
882	862	Δatg2::S1::CgHIS3-S2	His	ATG2	KO	pOS334	CgHIS3										SCY62_x000D_ 23_x000D_ 695_x000D_ 846_x000D_ 862_x000D_ 882	SCY62_x000D_ Δura3::pADH1-OsTIR1-9xMyc::URA3_x000D_ Δpdr5::S1::kanMX4-S2_x000D_ Δatg11::pATG8-sfTq2-Atg8-tATG8::hphNT1-S2_x000D_ Δatg1::ATG1-F5-flex#2-mNG#2-tSYNTH8::CgTRP1-S2_x000D_ Δatg2::S1::CgHIS3-S2	Ura_x000D_ Kan_x000D_ Hyg_x000D_ Trp_x000D_ His	URA3_KO_x000D_ PDR5_KO_x000D_ ATG11_KO_x000D_ ATG1_3'_x000D_ ATG2_KO
883	864	Δatg2::S1::CgHIS3-S2	His	ATG2	KO	pOS334	CgHIS3										SCY62_x000D_ 23_x000D_ 695_x000D_ 846_x000D_ 864_x000D_ 883	SCY62_x000D_ Δura3::pADH1-OsTIR1-9xMyc::URA3_x000D_ Δpdr5::S1::kanMX4-S2_x000D_ Δatg11::pATG8-sfTq2-Atg8-tATG8::hphNT1-S2_x000D_ Δatg5::ATG5-F5-flex#2-mNG#2-tSYNTH8::CgTRP1-S2_x000D_ Δatg2::S1::CgHIS3-S2	Ura_x000D_ Kan_x000D_ Hyg_x000D_ Trp_x000D_ His	URA3_KO_x000D_ PDR5_KO_x000D_ ATG11_KO_x000D_ ATG5_3'_x000D_ ATG2_KO
884	865	Δatg2::S1::CgHIS3-S2	His	ATG2	KO	pOS334	CgHIS3										SCY62_x000D_ 23_x000D_ 695_x000D_ 846_x000D_ 865_x000D_ 884	SCY62_x000D_ Δura3::pADH1-OsTIR1-9xMyc::URA3_x000D_ Δpdr5::S1::kanMX4-S2_x000D_ Δatg11::pATG8-sfTq2-Atg8-tATG8::hphNT1-S2_x000D_ Δatg9::ATG9-F5-flex#2-mNG#2-tSYNTH8::CgTRP1-S2_x000D_ Δatg2::S1::CgHIS3-S2	Ura_x000D_ Kan_x000D_ Hyg_x000D_ Trp_x000D_ His	URA3_KO_x000D_ PDR5_KO_x000D_ ATG11_KO_x000D_ ATG9_3'_x000D_ ATG2_KO
885	866	Δatg2::S1::CgHIS3-S2	His	ATG2	KO	pOS334	CgHIS3										SCY62_x000D_ 23_x000D_ 695_x000D_ 846_x000D_ 866_x000D_ 885	SCY62_x000D_ Δura3::pADH1-OsTIR1-9xMyc::URA3_x000D_ Δpdr5::S1::kanMX4-S2_x000D_ Δatg11::pATG8-sfTq2-Atg8-tATG8::hphNT1-S2_x000D_ Δatg14::ATG14-F5-flex#2-mNG#2-tSYNTH8::CgTRP1-S2_x000D_ Δatg2::S1::CgHIS3-S2	Ura_x000D_ Kan_x000D_ Hyg_x000D_ Trp_x000D_ His	URA3_KO_x000D_ PDR5_KO_x000D_ ATG11_KO_x000D_ ATG14_3'_x000D_ ATG2_KO
886	867	Δatg2::S1::CgHIS3-S2	His	ATG2	KO	pOS334	CgHIS3										SCY62_x000D_ 23_x000D_ 695_x000D_ 846_x000D_ 867_x000D_ 886	SCY62_x000D_ Δura3::pADH1-OsTIR1-9xMyc::URA3_x000D_ Δpdr5::S1::kanMX4-S2_x000D_ Δatg11::pATG8-sfTq2-Atg8-tATG8::hphNT1-S2_x000D_ Δatg18::ATG18-F5-flex#2-mNG#2-tSYNTH8::CgTRP1-S2_x000D_ Δatg2::S1::CgHIS3-S2	Ura_x000D_ Kan_x000D_ Hyg_x000D_ Trp_x000D_ His	URA3_KO_x000D_ PDR5_KO_x000D_ ATG11_KO_x000D_ ATG18_3'_x000D_ ATG2_KO
887	862	Δatg18::S1::CgHIS3-S2	His	ATG18	KO	pOS334	CgHIS3										SCY62_x000D_ 23_x000D_ 695_x000D_ 846_x000D_ 862_x000D_ 887	SCY62_x000D_ Δura3::pADH1-OsTIR1-9xMyc::URA3_x000D_ Δpdr5::S1::kanMX4-S2_x000D_ Δatg11::pATG8-sfTq2-Atg8-tATG8::hphNT1-S2_x000D_ Δatg1::ATG1-F5-flex#2-mNG#2-tSYNTH8::CgTRP1-S2_x000D_ Δatg18::S1::CgHIS3-S2	Ura_x000D_ Kan_x000D_ Hyg_x000D_ Trp_x000D_ His	URA3_KO_x000D_ PDR5_KO_x000D_ ATG11_KO_x000D_ ATG1_3'_x000D_ ATG18_KO
888	864	Δatg18::S1::CgHIS3-S2	His	ATG18	KO	pOS334	CgHIS3										SCY62_x000D_ 23_x000D_ 695_x000D_ 846_x000D_ 864_x000D_ 888	SCY62_x000D_ Δura3::pADH1-OsTIR1-9xMyc::URA3_x000D_ Δpdr5::S1::kanMX4-S2_x000D_ Δatg11::pATG8-sfTq2-Atg8-tATG8::hphNT1-S2_x000D_ Δatg5::ATG5-F5-flex#2-mNG#2-tSYNTH8::CgTRP1-S2_x000D_ Δatg18::S1::CgHIS3-S2	Ura_x000D_ Kan_x000D_ Hyg_x000D_ Trp_x000D_ His	URA3_KO_x000D_ PDR5_KO_x000D_ ATG11_KO_x000D_ ATG5_3'_x000D_ ATG18_KO
889	865	Δatg18::S1::CgHIS3-S2	His	ATG18	KO	pOS334	CgHIS3										SCY62_x000D_ 23_x000D_ 695_x000D_ 846_x000D_ 865_x000D_ 889	SCY62_x000D_ Δura3::pADH1-OsTIR1-9xMyc::URA3_x000D_ Δpdr5::S1::kanMX4-S2_x000D_ Δatg11::pATG8-sfTq2-Atg8-tATG8::hphNT1-S2_x000D_ Δatg9::ATG9-F5-flex#2-mNG#2-tSYNTH8::CgTRP1-S2_x000D_ Δatg18::S1::CgHIS3-S2	Ura_x000D_ Kan_x000D_ Hyg_x000D_ Trp_x000D_ His	URA3_KO_x000D_ PDR5_KO_x000D_ ATG11_KO_x000D_ ATG9_3'_x000D_ ATG18_KO
890	866	Δatg18::S1::CgHIS3-S2	His	ATG18	KO	pOS334	CgHIS3										SCY62_x000D_ 23_x000D_ 695_x000D_ 846_x000D_ 866_x000D_ 890	SCY62_x000D_ Δura3::pADH1-OsTIR1-9xMyc::URA3_x000D_ Δpdr5::S1::kanMX4-S2_x000D_ Δatg11::pATG8-sfTq2-Atg8-tATG8::hphNT1-S2_x000D_ Δatg14::ATG14-F5-flex#2-mNG#2-tSYNTH8::CgTRP1-S2_x000D_ Δatg18::S1::CgHIS3-S2	Ura_x000D_ Kan_x000D_ Hyg_x000D_ Trp_x000D_ His	URA3_KO_x000D_ PDR5_KO_x000D_ ATG11_KO_x000D_ ATG14_3'_x000D_ ATG18_KO
891	863	Δatg18::S1::CgHIS3-S2	His	ATG18	KO	pOS334	CgHIS3										SCY62_x000D_ 23_x000D_ 695_x000D_ 846_x000D_ 863_x000D_ 891	SCY62_x000D_ Δura3::pADH1-OsTIR1-9xMyc::URA3_x000D_ Δpdr5::S1::kanMX4-S2_x000D_ Δatg11::pATG8-sfTq2-Atg8-tATG8::hphNT1-S2_x000D_ Δatg2::ATG2-F5-flex#2-mNG#2-tSYNTH8::CgTRP1-S2_x000D_ Δatg18::S1::CgHIS3-S2	Ura_x000D_ Kan_x000D_ Hyg_x000D_ Trp_x000D_ His	URA3_KO_x000D_ PDR5_KO_x000D_ ATG11_KO_x000D_ ATG2_3'_x000D_ ATG18_KO
892	831	Δatg1::S1::CgLEU2-S2	Leu	ATG1	KO	pOS336	CgLEU2										SCY62_x000D_ 23_x000D_ 695_x000D_ 776_x000D_ 831_x000D_ 892	SCY62_x000D_ Δura3::pADH1-OsTIR1-9xMyc::URA3_x000D_ Δpdr5::S1::kanMX4-S2_x000D_ Δatg11::pATG8-mNG#3-Atg8-tATG8::hphNT1-S2_x000D_ Δatg2::ATG2-S3-AID*-TAP-tSYNTH8::CgHIS3-S2_x000D_ Δatg1::S1::CgLEU2-S2	Ura_x000D_ Kan_x000D_ Hyg_x000D_ His_x000D_ Leu	URA3_KO_x000D_ PDR5_KO_x000D_ ATG11_KO_x000D_ ATG2_3'_x000D_ ATG1_KO
893	831	Δatg5::S1::CgLEU2-S2	Leu	ATG5	KO	pOS336	CgLEU2										SCY62_x000D_ 23_x000D_ 695_x000D_ 776_x000D_ 831_x000D_ 893	SCY62_x000D_ Δura3::pADH1-OsTIR1-9xMyc::URA3_x000D_ Δpdr5::S1::kanMX4-S2_x000D_ Δatg11::pATG8-mNG#3-Atg8-tATG8::hphNT1-S2_x000D_ Δatg2::ATG2-S3-AID*-TAP-tSYNTH8::CgHIS3-S2_x000D_ Δatg5::S1::CgLEU2-S2	Ura_x000D_ Kan_x000D_ Hyg_x000D_ His_x000D_ Leu	URA3_KO_x000D_ PDR5_KO_x000D_ ATG11_KO_x000D_ ATG2_3'_x000D_ ATG5_KO
894	831	Δatg9::S1::CgLEU2-S2	Leu	ATG9	KO	pOS336	CgLEU2										SCY62_x000D_ 23_x000D_ 695_x000D_ 776_x000D_ 831_x000D_ 894	SCY62_x000D_ Δura3::pADH1-OsTIR1-9xMyc::URA3_x000D_ Δpdr5::S1::kanMX4-S2_x000D_ Δatg11::pATG8-mNG#3-Atg8-tATG8::hphNT1-S2_x000D_ Δatg2::ATG2-S3-AID*-TAP-tSYNTH8::CgHIS3-S2_x000D_ Δatg9::S1::CgLEU2-S2	Ura_x000D_ Kan_x000D_ Hyg_x000D_ His_x000D_ Leu	URA3_KO_x000D_ PDR5_KO_x000D_ ATG11_KO_x000D_ ATG2_3'_x000D_ ATG9_KO
895	831	Δatg14::S1::CgLEU2-S2	Leu	ATG14	KO	pOS336	CgLEU2										SCY62_x000D_ 23_x000D_ 695_x000D_ 776_x000D_ 831_x000D_ 895	SCY62_x000D_ Δura3::pADH1-OsTIR1-9xMyc::URA3_x000D_ Δpdr5::S1::kanMX4-S2_x000D_ Δatg11::pATG8-mNG#3-Atg8-tATG8::hphNT1-S2_x000D_ Δatg2::ATG2-S3-AID*-TAP-tSYNTH8::CgHIS3-S2_x000D_ Δatg14::S1::CgLEU2-S2	Ura_x000D_ Kan_x000D_ Hyg_x000D_ His_x000D_ Leu	URA3_KO_x000D_ PDR5_KO_x000D_ ATG11_KO_x000D_ ATG2_3'_x000D_ ATG14_KO
896	831	Δatg18::S1::CgLEU2-S2	Leu	ATG18	KO	pOS336	CgLEU2										SCY62_x000D_ 23_x000D_ 695_x000D_ 776_x000D_ 831_x000D_ 896	SCY62_x000D_ Δura3::pADH1-OsTIR1-9xMyc::URA3_x000D_ Δpdr5::S1::kanMX4-S2_x000D_ Δatg11::pATG8-mNG#3-Atg8-tATG8::hphNT1-S2_x000D_ Δatg2::ATG2-S3-AID*-TAP-tSYNTH8::CgHIS3-S2_x000D_ Δatg18::S1::CgLEU2-S2	Ura_x000D_ Kan_x000D_ Hyg_x000D_ His_x000D_ Leu	URA3_KO_x000D_ PDR5_KO_x000D_ ATG11_KO_x000D_ ATG2_3'_x000D_ ATG18_KO
897	831	Δatg18::ATG18-S3-AID*-6xV5-tSYNTH8::CgTRP1-S2	Trp	ATG18	3'	pOS408	CgTRP1		tSYNTH8	AID*-6xV5			6xV5	AID*			SCY62_x000D_ 23_x000D_ 695_x000D_ 776_x000D_ 831_x000D_ 897	SCY62_x000D_ Δura3::pADH1-OsTIR1-9xMyc::URA3_x000D_ Δpdr5::S1::kanMX4-S2_x000D_ Δatg11::pATG8-mNG#3-Atg8-tATG8::hphNT1-S2_x000D_ Δatg2::ATG2-S3-AID*-TAP-tSYNTH8::CgHIS3-S2_x000D_ Δatg18::ATG18-S3-AID*-6xV5-tSYNTH8::CgTRP1-S2	Ura_x000D_ Kan_x000D_ Hyg_x000D_ His_x000D_ Trp	URA3_KO_x000D_ PDR5_KO_x000D_ ATG11_KO_x000D_ ATG2_3'_x000D_ ATG18_3'
898	829	Δpgk1::PGK1-S3-yeGFP(Y66A)-tSYNTH8::CgLEU2-S2	Leu	PGK1	3'	pOS396	CgLEU2		tSYNTH8	yeGFP(Y66A)					yeGFP(Y66A)		SCY62_x000D_ 23_x000D_ 695_x000D_ 776_x000D_ 829_x000D_ 898	SCY62_x000D_ Δura3::pADH1-OsTIR1-9xMyc::URA3_x000D_ Δpdr5::S1::kanMX4-S2_x000D_ Δatg11::pATG8-mNG#3-Atg8-tATG8::hphNT1-S2_x000D_ Δatg2::S1::CgHIS3-S2_x000D_ Δpgk1::PGK1-S3-yeGFP(Y66A)-tSYNTH8::CgLEU2-S2	Ura_x000D_ Kan_x000D_ Hyg_x000D_ His_x000D_ Leu	URA3_KO_x000D_ PDR5_KO_x000D_ ATG11_KO_x000D_ ATG2_KO_x000D_ PGK1_3'
899	829	Δatg18::ATG18-S3-AID*-6xV5-tSYNTH8::CgTRP1-S2	Trp	ATG18	3'	pOS408	CgTRP1		tSYNTH8	AID*-6xV5			6xV5	AID*			SCY62_x000D_ 23_x000D_ 695_x000D_ 776_x000D_ 829_x000D_ 899	SCY62_x000D_ Δura3::pADH1-OsTIR1-9xMyc::URA3_x000D_ Δpdr5::S1::kanMX4-S2_x000D_ Δatg11::pATG8-mNG#3-Atg8-tATG8::hphNT1-S2_x000D_ Δatg2::S1::CgHIS3-S2_x000D_ Δatg18::ATG18-S3-AID*-6xV5-tSYNTH8::CgTRP1-S2	Ura_x000D_ Kan_x000D_ Hyg_x000D_ His_x000D_ Trp	URA3_KO_x000D_ PDR5_KO_x000D_ ATG11_KO_x000D_ ATG2_KO_x000D_ ATG18_3'
900	776	Δpgk1::PGK1-S3-yeGFP(Y66A)-tSYNTH8::CgLEU2-S2	Leu	PGK1	3'	pOS396	CgLEU2		tSYNTH8	yeGFP(Y66A)					yeGFP(Y66A)		SCY62_x000D_ 23_x000D_ 695_x000D_ 776_x000D_ 900	SCY62_x000D_ Δura3::pADH1-OsTIR1-9xMyc::URA3_x000D_ Δpdr5::S1::kanMX4-S2_x000D_ Δatg11::pATG8-mNG#3-Atg8-tATG8::hphNT1-S2_x000D_ Δpgk1::PGK1-S3-yeGFP(Y66A)-tSYNTH8::CgLEU2-S2	Ura_x000D_ Kan_x000D_ Hyg_x000D_ Leu	URA3_KO_x000D_ PDR5_KO_x000D_ ATG11_KO_x000D_ PGK1_3'
901	776	Δatg18::ATG18-S3-AID*-6xV5-tSYNTH8::CgTRP1-S2	Trp	ATG18	3'	pOS408	CgTRP1		tSYNTH8	AID*-6xV5			6xV5	AID*			SCY62_x000D_ 23_x000D_ 695_x000D_ 776_x000D_ 901	SCY62_x000D_ Δura3::pADH1-OsTIR1-9xMyc::URA3_x000D_ Δpdr5::S1::kanMX4-S2_x000D_ Δatg11::pATG8-mNG#3-Atg8-tATG8::hphNT1-S2_x000D_ Δatg18::ATG18-S3-AID*-6xV5-tSYNTH8::CgTRP1-S2	Ura_x000D_ Kan_x000D_ Hyg_x000D_ Trp	URA3_KO_x000D_ PDR5_KO_x000D_ ATG11_KO_x000D_ ATG18_3'
902	870	Δatg1::S1::CgLEU2-S2	Leu	ATG1	KO	pOS336	CgLEU2										SCY62_x000D_ 23_x000D_ 695_x000D_ 776_x000D_ 870_x000D_ 902	SCY62_x000D_ Δura3::pADH1-OsTIR1-9xMyc::URA3_x000D_ Δpdr5::S1::kanMX4-S2_x000D_ Δatg11::pATG8-mNG#3-Atg8-tATG8::hphNT1-S2_x000D_ Δatg5::ATG5-S3-6xV5-MiniTurboID-tSYNTH8::CgHIS3-S2_x000D_ Δatg1::S1::CgLEU2-S2	Ura_x000D_ Kan_x000D_ Hyg_x000D_ His_x000D_ Leu	URA3_KO_x000D_ PDR5_KO_x000D_ ATG11_KO_x000D_ ATG5_3'_x000D_ ATG1_KO
903	870	Δatg9::S1::CgLEU2-S2	Leu	ATG9	KO	pOS336	CgLEU2										SCY62_x000D_ 23_x000D_ 695_x000D_ 776_x000D_ 870_x000D_ 903	SCY62_x000D_ Δura3::pADH1-OsTIR1-9xMyc::URA3_x000D_ Δpdr5::S1::kanMX4-S2_x000D_ Δatg11::pATG8-mNG#3-Atg8-tATG8::hphNT1-S2_x000D_ Δatg5::ATG5-S3-6xV5-MiniTurboID-tSYNTH8::CgHIS3-S2_x000D_ Δatg9::S1::CgLEU2-S2	Ura_x000D_ Kan_x000D_ Hyg_x000D_ His_x000D_ Leu	URA3_KO_x000D_ PDR5_KO_x000D_ ATG11_KO_x000D_ ATG5_3'_x000D_ ATG9_KO
904	870	Δatg14::S1::CgLEU2-S2	Leu	ATG14	KO	pOS336	CgLEU2										SCY62_x000D_ 23_x000D_ 695_x000D_ 776_x000D_ 870_x000D_ 904	SCY62_x000D_ Δura3::pADH1-OsTIR1-9xMyc::URA3_x000D_ Δpdr5::S1::kanMX4-S2_x000D_ Δatg11::pATG8-mNG#3-Atg8-tATG8::hphNT1-S2_x000D_ Δatg5::ATG5-S3-6xV5-MiniTurboID-tSYNTH8::CgHIS3-S2_x000D_ Δatg14::S1::CgLEU2-S2	Ura_x000D_ Kan_x000D_ Hyg_x000D_ His_x000D_ Leu	URA3_KO_x000D_ PDR5_KO_x000D_ ATG11_KO_x000D_ ATG5_3'_x000D_ ATG14_KO
905	870	Δatg2::ATG2-S3-AID*-6xV5-tSYNTH8::CgTRP1-S2	Trp	ATG2	3'	pOS408	CgTRP1		tSYNTH8	AID*-6xV5			6xV5	AID*			SCY62_x000D_ 23_x000D_ 695_x000D_ 776_x000D_ 870_x000D_ 905	SCY62_x000D_ Δura3::pADH1-OsTIR1-9xMyc::URA3_x000D_ Δpdr5::S1::kanMX4-S2_x000D_ Δatg11::pATG8-mNG#3-Atg8-tATG8::hphNT1-S2_x000D_ Δatg5::ATG5-S3-6xV5-MiniTurboID-tSYNTH8::CgHIS3-S2_x000D_ Δatg2::ATG2-S3-AID*-6xV5-tSYNTH8::CgTRP1-S2	Ura_x000D_ Kan_x000D_ Hyg_x000D_ His_x000D_ Trp	URA3_KO_x000D_ PDR5_KO_x000D_ ATG11_KO_x000D_ ATG5_3'_x000D_ ATG2_3'
906	870	Δatg2::S1::CgLEU2-S2	Leu	ATG2	KO	pOS336	CgLEU2										SCY62_x000D_ 23_x000D_ 695_x000D_ 776_x000D_ 870_x000D_ 906	SCY62_x000D_ Δura3::pADH1-OsTIR1-9xMyc::URA3_x000D_ Δpdr5::S1::kanMX4-S2_x000D_ Δatg11::pATG8-mNG#3-Atg8-tATG8::hphNT1-S2_x000D_ Δatg5::ATG5-S3-6xV5-MiniTurboID-tSYNTH8::CgHIS3-S2_x000D_ Δatg2::S1::CgLEU2-S2	Ura_x000D_ Kan_x000D_ Hyg_x000D_ His_x000D_ Leu	URA3_KO_x000D_ PDR5_KO_x000D_ ATG11_KO_x000D_ ATG5_3'_x000D_ ATG2_KO
907	868	Δape1::S1::natNT2-pTDH3-S4-APE1	Nat	APE1	5'	pOS169	natNT2	pTDH3									SCY62_x000D_ 23_x000D_ 695_x000D_ 868_x000D_ 907	SCY62_x000D_ Δura3::pADH1-OsTIR1-9xMyc::URA3_x000D_ Δpdr5::S1::kanMX4-S2_x000D_ Δatg17::pATG8-sfTq2-Atg8-tATG8::hphNT1-S2_x000D_ Δape1::S1::natNT2-pTDH3-S4-APE1	Ura_x000D_ Kan_x000D_ Hyg_x000D_ Nat	URA3_KO_x000D_ PDR5_KO_x000D_ ATG17_KO_x000D_ APE1_5'
908	900	Δatg1::ATG1-S3-AID*-6xHA-tSYNTH8::CgHIS3-S2	His	ATG1	3'	pOS367	CgHIS3		tSYNTH8	AID*-6xHA			6xHA	AID*			SCY62_x000D_ 23_x000D_ 695_x000D_ 776_x000D_ 900_x000D_ 908	SCY62_x000D_ Δura3::pADH1-OsTIR1-9xMyc::URA3_x000D_ Δpdr5::S1::kanMX4-S2_x000D_ Δatg11::pATG8-mNG#3-Atg8-tATG8::hphNT1-S2_x000D_ Δpgk1::PGK1-S3-yeGFP(Y66A)-tSYNTH8::CgLEU2-S2_x000D_ Δatg1::ATG1-S3-AID*-6xHA-tSYNTH8::CgHIS3-S2	Ura_x000D_ Kan_x000D_ Hyg_x000D_ Leu_x000D_ His	URA3_KO_x000D_ PDR5_KO_x000D_ ATG11_KO_x000D_ PGK1_3'_x000D_ ATG1_3'
909	900	Δatg2::ATG2-S3-AID*-6xHA-tSYNTH8::CgHIS3-S2	His	ATG2	3'	pOS367	CgHIS3		tSYNTH8	AID*-6xHA			6xHA	AID*			SCY62_x000D_ 23_x000D_ 695_x000D_ 776_x000D_ 900_x000D_ 909	SCY62_x000D_ Δura3::pADH1-OsTIR1-9xMyc::URA3_x000D_ Δpdr5::S1::kanMX4-S2_x000D_ Δatg11::pATG8-mNG#3-Atg8-tATG8::hphNT1-S2_x000D_ Δpgk1::PGK1-S3-yeGFP(Y66A)-tSYNTH8::CgLEU2-S2_x000D_ Δatg2::ATG2-S3-AID*-6xHA-tSYNTH8::CgHIS3-S2	Ura_x000D_ Kan_x000D_ Hyg_x000D_ Leu_x000D_ His	URA3_KO_x000D_ PDR5_KO_x000D_ ATG11_KO_x000D_ PGK1_3'_x000D_ ATG2_3'
910	900	Δatg5::ATG5-S3-AID*-6xHA-tSYNTH8::CgHIS3-S2	His	ATG5	3'	pOS367	CgHIS3		tSYNTH8	AID*-6xHA			6xHA	AID*			SCY62_x000D_ 23_x000D_ 695_x000D_ 776_x000D_ 900_x000D_ 910	SCY62_x000D_ Δura3::pADH1-OsTIR1-9xMyc::URA3_x000D_ Δpdr5::S1::kanMX4-S2_x000D_ Δatg11::pATG8-mNG#3-Atg8-tATG8::hphNT1-S2_x000D_ Δpgk1::PGK1-S3-yeGFP(Y66A)-tSYNTH8::CgLEU2-S2_x000D_ Δatg5::ATG5-S3-AID*-6xHA-tSYNTH8::CgHIS3-S2	Ura_x000D_ Kan_x000D_ Hyg_x000D_ Leu_x000D_ His	URA3_KO_x000D_ PDR5_KO_x000D_ ATG11_KO_x000D_ PGK1_3'_x000D_ ATG5_3'
911	900	Δatg9::ATG9-S3-AID*-6xHA-tSYNTH8::CgHIS3-S2	His	ATG9	3'	pOS367	CgHIS3		tSYNTH8	AID*-6xHA			6xHA	AID*			SCY62_x000D_ 23_x000D_ 695_x000D_ 776_x000D_ 900_x000D_ 911	SCY62_x000D_ Δura3::pADH1-OsTIR1-9xMyc::URA3_x000D_ Δpdr5::S1::kanMX4-S2_x000D_ Δatg11::pATG8-mNG#3-Atg8-tATG8::hphNT1-S2_x000D_ Δpgk1::PGK1-S3-yeGFP(Y66A)-tSYNTH8::CgLEU2-S2_x000D_ Δatg9::ATG9-S3-AID*-6xHA-tSYNTH8::CgHIS3-S2	Ura_x000D_ Kan_x000D_ Hyg_x000D_ Leu_x000D_ His	URA3_KO_x000D_ PDR5_KO_x000D_ ATG11_KO_x000D_ PGK1_3'_x000D_ ATG9_3'
912	900	Δatg18::ATG18-S3-AID*-6xHA-tSYNTH8::CgHIS3-S2	His	ATG18	3'	pOS367	CgHIS3		tSYNTH8	AID*-6xHA			6xHA	AID*			SCY62_x000D_ 23_x000D_ 695_x000D_ 776_x000D_ 900_x000D_ 912	SCY62_x000D_ Δura3::pADH1-OsTIR1-9xMyc::URA3_x000D_ Δpdr5::S1::kanMX4-S2_x000D_ Δatg11::pATG8-mNG#3-Atg8-tATG8::hphNT1-S2_x000D_ Δpgk1::PGK1-S3-yeGFP(Y66A)-tSYNTH8::CgLEU2-S2_x000D_ Δatg18::ATG18-S3-AID*-6xHA-tSYNTH8::CgHIS3-S2	Ura_x000D_ Kan_x000D_ Hyg_x000D_ Leu_x000D_ His	URA3_KO_x000D_ PDR5_KO_x000D_ ATG11_KO_x000D_ PGK1_3'_x000D_ ATG18_3'
913	900	Δatg1::ATG1-S3-AID*(P88L)-6xHA-tSYNTH8::CgHIS3-S2	His	ATG1	3'	pOS447	CgHIS3		tSYNTH8	AID*(P88L)-6xHA			6xHA	AID*(P88L)			SCY62_x000D_ 23_x000D_ 695_x000D_ 776_x000D_ 900_x000D_ 913	SCY62_x000D_ Δura3::pADH1-OsTIR1-9xMyc::URA3_x000D_ Δpdr5::S1::kanMX4-S2_x000D_ Δatg11::pATG8-mNG#3-Atg8-tATG8::hphNT1-S2_x000D_ Δpgk1::PGK1-S3-yeGFP(Y66A)-tSYNTH8::CgLEU2-S2_x000D_ Δatg1::ATG1-S3-AID*(P88L)-6xHA-tSYNTH8::CgHIS3-S2	Ura_x000D_ Kan_x000D_ Hyg_x000D_ Leu_x000D_ His	URA3_KO_x000D_ PDR5_KO_x000D_ ATG11_KO_x000D_ PGK1_3'_x000D_ ATG1_3'
914	900	Δatg2::ATG2-S3-AID*(P88L)-6xHA-tSYNTH8::CgHIS3-S2	His	ATG2	3'	pOS447	CgHIS3		tSYNTH8	AID*(P88L)-6xHA			6xHA	AID*(P88L)			SCY62_x000D_ 23_x000D_ 695_x000D_ 776_x000D_ 900_x000D_ 914	SCY62_x000D_ Δura3::pADH1-OsTIR1-9xMyc::URA3_x000D_ Δpdr5::S1::kanMX4-S2_x000D_ Δatg11::pATG8-mNG#3-Atg8-tATG8::hphNT1-S2_x000D_ Δpgk1::PGK1-S3-yeGFP(Y66A)-tSYNTH8::CgLEU2-S2_x000D_ Δatg2::ATG2-S3-AID*(P88L)-6xHA-tSYNTH8::CgHIS3-S2	Ura_x000D_ Kan_x000D_ Hyg_x000D_ Leu_x000D_ His	URA3_KO_x000D_ PDR5_KO_x000D_ ATG11_KO_x000D_ PGK1_3'_x000D_ ATG2_3'
915	900	Δatg5::ATG5-S3-AID*(P88L)-6xHA-tSYNTH8::CgHIS3-S2	His	ATG5	3'	pOS447	CgHIS3		tSYNTH8	AID*(P88L)-6xHA			6xHA	AID*(P88L)			SCY62_x000D_ 23_x000D_ 695_x000D_ 776_x000D_ 900_x000D_ 915	SCY62_x000D_ Δura3::pADH1-OsTIR1-9xMyc::URA3_x000D_ Δpdr5::S1::kanMX4-S2_x000D_ Δatg11::pATG8-mNG#3-Atg8-tATG8::hphNT1-S2_x000D_ Δpgk1::PGK1-S3-yeGFP(Y66A)-tSYNTH8::CgLEU2-S2_x000D_ Δatg5::ATG5-S3-AID*(P88L)-6xHA-tSYNTH8::CgHIS3-S2	Ura_x000D_ Kan_x000D_ Hyg_x000D_ Leu_x000D_ His	URA3_KO_x000D_ PDR5_KO_x000D_ ATG11_KO_x000D_ PGK1_3'_x000D_ ATG5_3'
916	900	Δatg9::ATG9-S3-AID*(P88L)-6xHA-tSYNTH8::CgHIS3-S2	His	ATG9	3'	pOS447	CgHIS3		tSYNTH8	AID*(P88L)-6xHA			6xHA	AID*(P88L)			SCY62_x000D_ 23_x000D_ 695_x000D_ 776_x000D_ 900_x000D_ 916	SCY62_x000D_ Δura3::pADH1-OsTIR1-9xMyc::URA3_x000D_ Δpdr5::S1::kanMX4-S2_x000D_ Δatg11::pATG8-mNG#3-Atg8-tATG8::hphNT1-S2_x000D_ Δpgk1::PGK1-S3-yeGFP(Y66A)-tSYNTH8::CgLEU2-S2_x000D_ Δatg9::ATG9-S3-AID*(P88L)-6xHA-tSYNTH8::CgHIS3-S2	Ura_x000D_ Kan_x000D_ Hyg_x000D_ Leu_x000D_ His	URA3_KO_x000D_ PDR5_KO_x000D_ ATG11_KO_x000D_ PGK1_3'_x000D_ ATG9_3'
917	900	Δatg18::ATG18-S3-AID*(P88L)-6xHA-tSYNTH8::CgHIS3-S2	His	ATG18	3'	pOS447	CgHIS3		tSYNTH8	AID*(P88L)-6xHA			6xHA	AID*(P88L)			SCY62_x000D_ 23_x000D_ 695_x000D_ 776_x000D_ 900_x000D_ 917	SCY62_x000D_ Δura3::pADH1-OsTIR1-9xMyc::URA3_x000D_ Δpdr5::S1::kanMX4-S2_x000D_ Δatg11::pATG8-mNG#3-Atg8-tATG8::hphNT1-S2_x000D_ Δpgk1::PGK1-S3-yeGFP(Y66A)-tSYNTH8::CgLEU2-S2_x000D_ Δatg18::ATG18-S3-AID*(P88L)-6xHA-tSYNTH8::CgHIS3-S2	Ura_x000D_ Kan_x000D_ Hyg_x000D_ Leu_x000D_ His	URA3_KO_x000D_ PDR5_KO_x000D_ ATG11_KO_x000D_ PGK1_3'_x000D_ ATG18_3'
918	900	Δatg1::S1::CgHIS3-S2	His	ATG1	KO	pOS334	CgHIS3										SCY62_x000D_ 23_x000D_ 695_x000D_ 776_x000D_ 900_x000D_ 918	SCY62_x000D_ Δura3::pADH1-OsTIR1-9xMyc::URA3_x000D_ Δpdr5::S1::kanMX4-S2_x000D_ Δatg11::pATG8-mNG#3-Atg8-tATG8::hphNT1-S2_x000D_ Δpgk1::PGK1-S3-yeGFP(Y66A)-tSYNTH8::CgLEU2-S2_x000D_ Δatg1::S1::CgHIS3-S2	Ura_x000D_ Kan_x000D_ Hyg_x000D_ Leu_x000D_ His	URA3_KO_x000D_ PDR5_KO_x000D_ ATG11_KO_x000D_ PGK1_3'_x000D_ ATG1_KO
919	900	Δatg5::S1::CgHIS3-S2	His	ATG5	KO	pOS334	CgHIS3										SCY62_x000D_ 23_x000D_ 695_x000D_ 776_x000D_ 900_x000D_ 919	SCY62_x000D_ Δura3::pADH1-OsTIR1-9xMyc::URA3_x000D_ Δpdr5::S1::kanMX4-S2_x000D_ Δatg11::pATG8-mNG#3-Atg8-tATG8::hphNT1-S2_x000D_ Δpgk1::PGK1-S3-yeGFP(Y66A)-tSYNTH8::CgLEU2-S2_x000D_ Δatg5::S1::CgHIS3-S2	Ura_x000D_ Kan_x000D_ Hyg_x000D_ Leu_x000D_ His	URA3_KO_x000D_ PDR5_KO_x000D_ ATG11_KO_x000D_ PGK1_3'_x000D_ ATG5_KO
920	900	Δatg18::S1::CgHIS3-S2	His	ATG18	KO	pOS334	CgHIS3										SCY62_x000D_ 23_x000D_ 695_x000D_ 776_x000D_ 900_x000D_ 920	SCY62_x000D_ Δura3::pADH1-OsTIR1-9xMyc::URA3_x000D_ Δpdr5::S1::kanMX4-S2_x000D_ Δatg11::pATG8-mNG#3-Atg8-tATG8::hphNT1-S2_x000D_ Δpgk1::PGK1-S3-yeGFP(Y66A)-tSYNTH8::CgLEU2-S2_x000D_ Δatg18::S1::CgHIS3-S2	Ura_x000D_ Kan_x000D_ Hyg_x000D_ Leu_x000D_ His	URA3_KO_x000D_ PDR5_KO_x000D_ ATG11_KO_x000D_ PGK1_3'_x000D_ ATG18_KO
921	900	Δatg2::S1::natNT2-pCUP1(dim)-S4-ATG2	Nat	ATG2	5'	pOS268	natNT2	pCUP1(dim)									SCY62_x000D_ 23_x000D_ 695_x000D_ 776_x000D_ 900_x000D_ 921	SCY62_x000D_ Δura3::pADH1-OsTIR1-9xMyc::URA3_x000D_ Δpdr5::S1::kanMX4-S2_x000D_ Δatg11::pATG8-mNG#3-Atg8-tATG8::hphNT1-S2_x000D_ Δpgk1::PGK1-S3-yeGFP(Y66A)-tSYNTH8::CgLEU2-S2_x000D_ Δatg2::S1::natNT2-pCUP1(dim)-S4-ATG2	Ura_x000D_ Kan_x000D_ Hyg_x000D_ Leu_x000D_ Nat	URA3_KO_x000D_ PDR5_KO_x000D_ ATG11_KO_x000D_ PGK1_3'_x000D_ ATG2_5'
922	900	Δatg18::S1::natNT2-pCUP1(dim)-S4-ATG18	Nat	ATG18	5'	pOS268	natNT2	pCUP1(dim)									SCY62_x000D_ 23_x000D_ 695_x000D_ 776_x000D_ 900_x000D_ 922	SCY62_x000D_ Δura3::pADH1-OsTIR1-9xMyc::URA3_x000D_ Δpdr5::S1::kanMX4-S2_x000D_ Δatg11::pATG8-mNG#3-Atg8-tATG8::hphNT1-S2_x000D_ Δpgk1::PGK1-S3-yeGFP(Y66A)-tSYNTH8::CgLEU2-S2_x000D_ Δatg18::S1::natNT2-pCUP1(dim)-S4-ATG18	Ura_x000D_ Kan_x000D_ Hyg_x000D_ Leu_x000D_ Nat	URA3_KO_x000D_ PDR5_KO_x000D_ ATG11_KO_x000D_ PGK1_3'_x000D_ ATG18_5'
923	900	Δatg2::ATG2-S3-AID*-TAP-tSYNTH8::CgHIS3-S2	His	ATG2	3'	pOS343	CgHIS3		tSYNTH8	AID*-TAP			TAP	AID*			SCY62_x000D_ 23_x000D_ 695_x000D_ 776_x000D_ 900_x000D_ 923	SCY62_x000D_ Δura3::pADH1-OsTIR1-9xMyc::URA3_x000D_ Δpdr5::S1::kanMX4-S2_x000D_ Δatg11::pATG8-mNG#3-Atg8-tATG8::hphNT1-S2_x000D_ Δpgk1::PGK1-S3-yeGFP(Y66A)-tSYNTH8::CgLEU2-S2_x000D_ Δatg2::ATG2-S3-AID*-TAP-tSYNTH8::CgHIS3-S2	Ura_x000D_ Kan_x000D_ Hyg_x000D_ Leu_x000D_ His	URA3_KO_x000D_ PDR5_KO_x000D_ ATG11_KO_x000D_ PGK1_3'_x000D_ ATG2_3'
924	846	Δsec61::SEC61-S3-TAP-HaloTag7-tSYNTH8::CgLEU2-S2	Leu	SEC61	3'	pOS360	CgLEU2		tSYNTH8	TAP-HaloTag7		HaloTag7	TAP				SCY62_x000D_ 23_x000D_ 695_x000D_ 846_x000D_ 924	SCY62_x000D_ Δura3::pADH1-OsTIR1-9xMyc::URA3_x000D_ Δpdr5::S1::kanMX4-S2_x000D_ Δatg11::pATG8-sfTq2-Atg8-tATG8::hphNT1-S2_x000D_ Δsec61::SEC61-S3-TAP-HaloTag7-tSYNTH8::CgLEU2-S2	Ura_x000D_ Kan_x000D_ Hyg_x000D_ Leu	URA3_KO_x000D_ PDR5_KO_x000D_ ATG11_KO_x000D_ SEC61_3'
925	831	Δsec61::SEC61-S3-TAP-HaloTag7-tSYNTH8::CgLEU2-S2	Leu	SEC61	3'	pOS360	CgLEU2		tSYNTH8	TAP-HaloTag7		HaloTag7	TAP				SCY62_x000D_ 23_x000D_ 695_x000D_ 776_x000D_ 831_x000D_ 925	SCY62_x000D_ Δura3::pADH1-OsTIR1-9xMyc::URA3_x000D_ Δpdr5::S1::kanMX4-S2_x000D_ Δatg11::pATG8-mNG#3-Atg8-tATG8::hphNT1-S2_x000D_ Δatg2::ATG2-S3-AID*-TAP-tSYNTH8::CgHIS3-S2_x000D_ Δsec61::SEC61-S3-TAP-HaloTag7-tSYNTH8::CgLEU2-S2	Ura_x000D_ Kan_x000D_ Hyg_x000D_ His_x000D_ Leu	URA3_KO_x000D_ PDR5_KO_x000D_ ATG11_KO_x000D_ ATG2_3'_x000D_ SEC61_3'
926	881	Δsec61::SEC61-S3-TAP-HaloTag7-tSYNTH8::CgLEU2-S2	Leu	SEC61	3'	pOS360	CgLEU2		tSYNTH8	TAP-HaloTag7		HaloTag7	TAP				SCY62_x000D_ 23_x000D_ 695_x000D_ 846_x000D_ 863_x000D_ 881_x000D_ 926	SCY62_x000D_ Δura3::pADH1-OsTIR1-9xMyc::URA3_x000D_ Δpdr5::S1::kanMX4-S2_x000D_ Δatg11::pATG8-sfTq2-Atg8-tATG8::hphNT1-S2_x000D_ Δatg2::ATG2-F5-flex#2-mNG#2-tSYNTH8::CgTRP1-S2_x000D_ Δatg18::ATG18-S3-AID*-6xHA-tSYNTH8::CgHIS3-S2_x000D_ Δsec61::SEC61-S3-TAP-HaloTag7-tSYNTH8::CgLEU2-S2	Ura_x000D_ Kan_x000D_ Hyg_x000D_ Trp_x000D_ His_x000D_ Leu	URA3_KO_x000D_ PDR5_KO_x000D_ ATG11_KO_x000D_ ATG2_3'_x000D_ ATG18_3'_x000D_ SEC61_3'
927	891	Δsec61::SEC61-S3-TAP-HaloTag7-tSYNTH8::CgLEU2-S2	Leu	SEC61	3'	pOS360	CgLEU2		tSYNTH8	TAP-HaloTag7		HaloTag7	TAP				SCY62_x000D_ 23_x000D_ 695_x000D_ 846_x000D_ 863_x000D_ 891_x000D_ 927	SCY62_x000D_ Δura3::pADH1-OsTIR1-9xMyc::URA3_x000D_ Δpdr5::S1::kanMX4-S2_x000D_ Δatg11::pATG8-sfTq2-Atg8-tATG8::hphNT1-S2_x000D_ Δatg2::ATG2-F5-flex#2-mNG#2-tSYNTH8::CgTRP1-S2_x000D_ Δatg18::S1::CgHIS3-S2_x000D_ Δsec61::SEC61-S3-TAP-HaloTag7-tSYNTH8::CgLEU2-S2	Ura_x000D_ Kan_x000D_ Hyg_x000D_ Trp_x000D_ His_x000D_ Leu	URA3_KO_x000D_ PDR5_KO_x000D_ ATG11_KO_x000D_ ATG2_3'_x000D_ ATG18_KO_x000D_ SEC61_3'
928	846	Δtom70::TOM70-S3-TAP-HaloTag7-tSYNTH8::CgLEU2-S2	Leu	TOM70	3'	pOS360	CgLEU2		tSYNTH8	TAP-HaloTag7		HaloTag7	TAP				SCY62_x000D_ 23_x000D_ 695_x000D_ 846_x000D_ 928	SCY62_x000D_ Δura3::pADH1-OsTIR1-9xMyc::URA3_x000D_ Δpdr5::S1::kanMX4-S2_x000D_ Δatg11::pATG8-sfTq2-Atg8-tATG8::hphNT1-S2_x000D_ Δtom70::TOM70-S3-TAP-HaloTag7-tSYNTH8::CgLEU2-S2	Ura_x000D_ Kan_x000D_ Hyg_x000D_ Leu	URA3_KO_x000D_ PDR5_KO_x000D_ ATG11_KO_x000D_ TOM70_3'
929	831	Δtom70::TOM70-S3-TAP-HaloTag7-tSYNTH8::CgLEU2-S2	Leu	TOM70	3'	pOS360	CgLEU2		tSYNTH8	TAP-HaloTag7		HaloTag7	TAP				SCY62_x000D_ 23_x000D_ 695_x000D_ 776_x000D_ 831_x000D_ 929	SCY62_x000D_ Δura3::pADH1-OsTIR1-9xMyc::URA3_x000D_ Δpdr5::S1::kanMX4-S2_x000D_ Δatg11::pATG8-mNG#3-Atg8-tATG8::hphNT1-S2_x000D_ Δatg2::ATG2-S3-AID*-TAP-tSYNTH8::CgHIS3-S2_x000D_ Δtom70::TOM70-S3-TAP-HaloTag7-tSYNTH8::CgLEU2-S2	Ura_x000D_ Kan_x000D_ Hyg_x000D_ His_x000D_ Leu	URA3_KO_x000D_ PDR5_KO_x000D_ ATG11_KO_x000D_ ATG2_3'_x000D_ TOM70_3'
930	881	Δtom70::TOM70-S3-TAP-HaloTag7-tSYNTH8::CgLEU2-S2	Leu	TOM70	3'	pOS360	CgLEU2		tSYNTH8	TAP-HaloTag7		HaloTag7	TAP				SCY62_x000D_ 23_x000D_ 695_x000D_ 846_x000D_ 863_x000D_ 881_x000D_ 930	SCY62_x000D_ Δura3::pADH1-OsTIR1-9xMyc::URA3_x000D_ Δpdr5::S1::kanMX4-S2_x000D_ Δatg11::pATG8-sfTq2-Atg8-tATG8::hphNT1-S2_x000D_ Δatg2::ATG2-F5-flex#2-mNG#2-tSYNTH8::CgTRP1-S2_x000D_ Δatg18::ATG18-S3-AID*-6xHA-tSYNTH8::CgHIS3-S2_x000D_ Δtom70::TOM70-S3-TAP-HaloTag7-tSYNTH8::CgLEU2-S2	Ura_x000D_ Kan_x000D_ Hyg_x000D_ Trp_x000D_ His_x000D_ Leu	URA3_KO_x000D_ PDR5_KO_x000D_ ATG11_KO_x000D_ ATG2_3'_x000D_ ATG18_3'_x000D_ TOM70_3'
931	891	Δtom70::TOM70-S3-TAP-HaloTag7-tSYNTH8::CgLEU2-S2	Leu	TOM70	3'	pOS360	CgLEU2		tSYNTH8	TAP-HaloTag7		HaloTag7	TAP				SCY62_x000D_ 23_x000D_ 695_x000D_ 846_x000D_ 863_x000D_ 891_x000D_ 931	SCY62_x000D_ Δura3::pADH1-OsTIR1-9xMyc::URA3_x000D_ Δpdr5::S1::kanMX4-S2_x000D_ Δatg11::pATG8-sfTq2-Atg8-tATG8::hphNT1-S2_x000D_ Δatg2::ATG2-F5-flex#2-mNG#2-tSYNTH8::CgTRP1-S2_x000D_ Δatg18::S1::CgHIS3-S2_x000D_ Δtom70::TOM70-S3-TAP-HaloTag7-tSYNTH8::CgLEU2-S2	Ura_x000D_ Kan_x000D_ Hyg_x000D_ Trp_x000D_ His_x000D_ Leu	URA3_KO_x000D_ PDR5_KO_x000D_ ATG11_KO_x000D_ ATG2_3'_x000D_ ATG18_KO_x000D_ TOM70_3'
932	901	Δatg1::S1::CgLEU2-S2	Leu	ATG1	KO	pOS336	CgLEU2										SCY62_x000D_ 23_x000D_ 695_x000D_ 776_x000D_ 901_x000D_ 932	SCY62_x000D_ Δura3::pADH1-OsTIR1-9xMyc::URA3_x000D_ Δpdr5::S1::kanMX4-S2_x000D_ Δatg11::pATG8-mNG#3-Atg8-tATG8::hphNT1-S2_x000D_ Δatg18::ATG18-S3-AID*-6xV5-tSYNTH8::CgTRP1-S2_x000D_ Δatg1::S1::CgLEU2-S2	Ura_x000D_ Kan_x000D_ Hyg_x000D_ Trp_x000D_ Leu	URA3_KO_x000D_ PDR5_KO_x000D_ ATG11_KO_x000D_ ATG18_3'_x000D_ ATG1_KO
933	901	Δatg5::S1::CgLEU2-S2	Leu	ATG5	KO	pOS336	CgLEU2										SCY62_x000D_ 23_x000D_ 695_x000D_ 776_x000D_ 901_x000D_ 933	SCY62_x000D_ Δura3::pADH1-OsTIR1-9xMyc::URA3_x000D_ Δpdr5::S1::kanMX4-S2_x000D_ Δatg11::pATG8-mNG#3-Atg8-tATG8::hphNT1-S2_x000D_ Δatg18::ATG18-S3-AID*-6xV5-tSYNTH8::CgTRP1-S2_x000D_ Δatg5::S1::CgLEU2-S2	Ura_x000D_ Kan_x000D_ Hyg_x000D_ Trp_x000D_ Leu	URA3_KO_x000D_ PDR5_KO_x000D_ ATG11_KO_x000D_ ATG18_3'_x000D_ ATG5_KO
934	901	Δatg9::S1::CgLEU2-S2	Leu	ATG9	KO	pOS336	CgLEU2										SCY62_x000D_ 23_x000D_ 695_x000D_ 776_x000D_ 901_x000D_ 934	SCY62_x000D_ Δura3::pADH1-OsTIR1-9xMyc::URA3_x000D_ Δpdr5::S1::kanMX4-S2_x000D_ Δatg11::pATG8-mNG#3-Atg8-tATG8::hphNT1-S2_x000D_ Δatg18::ATG18-S3-AID*-6xV5-tSYNTH8::CgTRP1-S2_x000D_ Δatg9::S1::CgLEU2-S2	Ura_x000D_ Kan_x000D_ Hyg_x000D_ Trp_x000D_ Leu	URA3_KO_x000D_ PDR5_KO_x000D_ ATG11_KO_x000D_ ATG18_3'_x000D_ ATG9_KO
935	901	Δatg14::S1::CgLEU2-S2	Leu	ATG14	KO	pOS336	CgLEU2										SCY62_x000D_ 23_x000D_ 695_x000D_ 776_x000D_ 901_x000D_ 935	SCY62_x000D_ Δura3::pADH1-OsTIR1-9xMyc::URA3_x000D_ Δpdr5::S1::kanMX4-S2_x000D_ Δatg11::pATG8-mNG#3-Atg8-tATG8::hphNT1-S2_x000D_ Δatg18::ATG18-S3-AID*-6xV5-tSYNTH8::CgTRP1-S2_x000D_ Δatg14::S1::CgLEU2-S2	Ura_x000D_ Kan_x000D_ Hyg_x000D_ Trp_x000D_ Leu	URA3_KO_x000D_ PDR5_KO_x000D_ ATG11_KO_x000D_ ATG18_3'_x000D_ ATG14_KO
936	901	Δpgk1::PGK1-S3-yeGFP(Y66A)-tSYNTH8::CgLEU2-S2	Leu	PGK1	3'	pOS396	CgLEU2		tSYNTH8	yeGFP(Y66A)					yeGFP(Y66A)		SCY62_x000D_ 23_x000D_ 695_x000D_ 776_x000D_ 901_x000D_ 936	SCY62_x000D_ Δura3::pADH1-OsTIR1-9xMyc::URA3_x000D_ Δpdr5::S1::kanMX4-S2_x000D_ Δatg11::pATG8-mNG#3-Atg8-tATG8::hphNT1-S2_x000D_ Δatg18::ATG18-S3-AID*-6xV5-tSYNTH8::CgTRP1-S2_x000D_ Δpgk1::PGK1-S3-yeGFP(Y66A)-tSYNTH8::CgLEU2-S2	Ura_x000D_ Kan_x000D_ Hyg_x000D_ Trp_x000D_ Leu	URA3_KO_x000D_ PDR5_KO_x000D_ ATG11_KO_x000D_ ATG18_3'_x000D_ PGK1_3'
937	900	Δatg9::S1::CgHIS3-S2	His	ATG9	KO	pOS334	CgHIS3										SCY62_x000D_ 23_x000D_ 695_x000D_ 776_x000D_ 900_x000D_ 937	SCY62_x000D_ Δura3::pADH1-OsTIR1-9xMyc::URA3_x000D_ Δpdr5::S1::kanMX4-S2_x000D_ Δatg11::pATG8-mNG#3-Atg8-tATG8::hphNT1-S2_x000D_ Δpgk1::PGK1-S3-yeGFP(Y66A)-tSYNTH8::CgLEU2-S2_x000D_ Δatg9::S1::CgHIS3-S2	Ura_x000D_ Kan_x000D_ Hyg_x000D_ Leu_x000D_ His	URA3_KO_x000D_ PDR5_KO_x000D_ ATG11_KO_x000D_ PGK1_3'_x000D_ ATG9_KO
938	898	Δgpt2::S1::natMX4-S2	Nat	GPT2	KO	pFA6-natMX4	natMX4										SCY62_x000D_ 23_x000D_ 695_x000D_ 776_x000D_ 829_x000D_ 898_x000D_ 938	SCY62_x000D_ Δura3::pADH1-OsTIR1-9xMyc::URA3_x000D_ Δpdr5::S1::kanMX4-S2_x000D_ Δatg11::pATG8-mNG#3-Atg8-tATG8::hphNT1-S2_x000D_ Δatg2::S1::CgHIS3-S2_x000D_ Δpgk1::PGK1-S3-yeGFP(Y66A)-tSYNTH8::CgLEU2-S2_x000D_ Δgpt2::S1::natMX4-S2	Ura_x000D_ Kan_x000D_ Hyg_x000D_ His_x000D_ Leu_x000D_ Nat	URA3_KO_x000D_ PDR5_KO_x000D_ ATG11_KO_x000D_ ATG2_KO_x000D_ PGK1_3'_x000D_ GPT2_KO
939	900	Δgpt2::S1::natMX4-S2	Nat	GPT2	KO	pFA6-natMX4	natMX4										SCY62_x000D_ 23_x000D_ 695_x000D_ 776_x000D_ 900_x000D_ 939	SCY62_x000D_ Δura3::pADH1-OsTIR1-9xMyc::URA3_x000D_ Δpdr5::S1::kanMX4-S2_x000D_ Δatg11::pATG8-mNG#3-Atg8-tATG8::hphNT1-S2_x000D_ Δpgk1::PGK1-S3-yeGFP(Y66A)-tSYNTH8::CgLEU2-S2_x000D_ Δgpt2::S1::natMX4-S2	Ura_x000D_ Kan_x000D_ Hyg_x000D_ Leu_x000D_ Nat	URA3_KO_x000D_ PDR5_KO_x000D_ ATG11_KO_x000D_ PGK1_3'_x000D_ GPT2_KO
940	909	Δgpt2::S1::natMX4-S2	Nat	GPT2	KO	pFA6-natMX4	natMX4										SCY62_x000D_ 23_x000D_ 695_x000D_ 776_x000D_ 900_x000D_ 909_x000D_ 940	SCY62_x000D_ Δura3::pADH1-OsTIR1-9xMyc::URA3_x000D_ Δpdr5::S1::kanMX4-S2_x000D_ Δatg11::pATG8-mNG#3-Atg8-tATG8::hphNT1-S2_x000D_ Δpgk1::PGK1-S3-yeGFP(Y66A)-tSYNTH8::CgLEU2-S2_x000D_ Δatg2::ATG2-S3-AID*-6xHA-tSYNTH8::CgHIS3-S2_x000D_ Δgpt2::S1::natMX4-S2	Ura_x000D_ Kan_x000D_ Hyg_x000D_ Leu_x000D_ His_x000D_ Nat	URA3_KO_x000D_ PDR5_KO_x000D_ ATG11_KO_x000D_ PGK1_3'_x000D_ ATG2_3'_x000D_ GPT2_KO
941	912	Δgpt2::S1::natMX4-S2	Nat	GPT2	KO	pFA6-natMX4	natMX4										SCY62_x000D_ 23_x000D_ 695_x000D_ 776_x000D_ 900_x000D_ 912_x000D_ 941	SCY62_x000D_ Δura3::pADH1-OsTIR1-9xMyc::URA3_x000D_ Δpdr5::S1::kanMX4-S2_x000D_ Δatg11::pATG8-mNG#3-Atg8-tATG8::hphNT1-S2_x000D_ Δpgk1::PGK1-S3-yeGFP(Y66A)-tSYNTH8::CgLEU2-S2_x000D_ Δatg18::ATG18-S3-AID*-6xHA-tSYNTH8::CgHIS3-S2_x000D_ Δgpt2::S1::natMX4-S2	Ura_x000D_ Kan_x000D_ Hyg_x000D_ Leu_x000D_ His_x000D_ Nat	URA3_KO_x000D_ PDR5_KO_x000D_ ATG11_KO_x000D_ PGK1_3'_x000D_ ATG18_3'_x000D_ GPT2_KO
942	914	Δgpt2::S1::natMX4-S2	Nat	GPT2	KO	pFA6-natMX4	natMX4										SCY62_x000D_ 23_x000D_ 695_x000D_ 776_x000D_ 900_x000D_ 914_x000D_ 942	SCY62_x000D_ Δura3::pADH1-OsTIR1-9xMyc::URA3_x000D_ Δpdr5::S1::kanMX4-S2_x000D_ Δatg11::pATG8-mNG#3-Atg8-tATG8::hphNT1-S2_x000D_ Δpgk1::PGK1-S3-yeGFP(Y66A)-tSYNTH8::CgLEU2-S2_x000D_ Δatg2::ATG2-S3-AID*(P88L)-6xHA-tSYNTH8::CgHIS3-S2_x000D_ Δgpt2::S1::natMX4-S2	Ura_x000D_ Kan_x000D_ Hyg_x000D_ Leu_x000D_ His_x000D_ Nat	URA3_KO_x000D_ PDR5_KO_x000D_ ATG11_KO_x000D_ PGK1_3'_x000D_ ATG2_3'_x000D_ GPT2_KO
943	917	Δgpt2::S1::natMX4-S2	Nat	GPT2	KO	pFA6-natMX4	natMX4										SCY62_x000D_ 23_x000D_ 695_x000D_ 776_x000D_ 900_x000D_ 917_x000D_ 943	SCY62_x000D_ Δura3::pADH1-OsTIR1-9xMyc::URA3_x000D_ Δpdr5::S1::kanMX4-S2_x000D_ Δatg11::pATG8-mNG#3-Atg8-tATG8::hphNT1-S2_x000D_ Δpgk1::PGK1-S3-yeGFP(Y66A)-tSYNTH8::CgLEU2-S2_x000D_ Δatg18::ATG18-S3-AID*(P88L)-6xHA-tSYNTH8::CgHIS3-S2_x000D_ Δgpt2::S1::natMX4-S2	Ura_x000D_ Kan_x000D_ Hyg_x000D_ Leu_x000D_ His_x000D_ Nat	URA3_KO_x000D_ PDR5_KO_x000D_ ATG11_KO_x000D_ PGK1_3'_x000D_ ATG18_3'_x000D_ GPT2_KO
944	920	Δgpt2::S1::natMX4-S2	Nat	GPT2	KO	pFA6-natMX4	natMX4										SCY62_x000D_ 23_x000D_ 695_x000D_ 776_x000D_ 900_x000D_ 920_x000D_ 944	SCY62_x000D_ Δura3::pADH1-OsTIR1-9xMyc::URA3_x000D_ Δpdr5::S1::kanMX4-S2_x000D_ Δatg11::pATG8-mNG#3-Atg8-tATG8::hphNT1-S2_x000D_ Δpgk1::PGK1-S3-yeGFP(Y66A)-tSYNTH8::CgLEU2-S2_x000D_ Δatg18::S1::CgHIS3-S2_x000D_ Δgpt2::S1::natMX4-S2	Ura_x000D_ Kan_x000D_ Hyg_x000D_ Leu_x000D_ His_x000D_ Nat	URA3_KO_x000D_ PDR5_KO_x000D_ ATG11_KO_x000D_ PGK1_3'_x000D_ ATG18_KO_x000D_ GPT2_KO
945	898	Δwhi5::S1::natNT2::pCUP1-S4-WHI5	Nat	WHI5	5'	pOS148	natNT2	pCUP1									SCY62_x000D_ 23_x000D_ 695_x000D_ 776_x000D_ 829_x000D_ 898_x000D_ 945	SCY62_x000D_ Δura3::pADH1-OsTIR1-9xMyc::URA3_x000D_ Δpdr5::S1::kanMX4-S2_x000D_ Δatg11::pATG8-mNG#3-Atg8-tATG8::hphNT1-S2_x000D_ Δatg2::S1::CgHIS3-S2_x000D_ Δpgk1::PGK1-S3-yeGFP(Y66A)-tSYNTH8::CgLEU2-S2_x000D_ Δwhi5::S1::natNT2::pCUP1-S4-WHI5	Ura_x000D_ Kan_x000D_ Hyg_x000D_ His_x000D_ Leu_x000D_ Nat	URA3_KO_x000D_ PDR5_KO_x000D_ ATG11_KO_x000D_ ATG2_KO_x000D_ PGK1_3'_x000D_ WHI5_5'
946	900	Δwhi5::S1::natNT2::pCUP1-S4-WHI5	Nat	WHI5	5'	pOS148	natNT2	pCUP1									SCY62_x000D_ 23_x000D_ 695_x000D_ 776_x000D_ 900_x000D_ 946	SCY62_x000D_ Δura3::pADH1-OsTIR1-9xMyc::URA3_x000D_ Δpdr5::S1::kanMX4-S2_x000D_ Δatg11::pATG8-mNG#3-Atg8-tATG8::hphNT1-S2_x000D_ Δpgk1::PGK1-S3-yeGFP(Y66A)-tSYNTH8::CgLEU2-S2_x000D_ Δwhi5::S1::natNT2::pCUP1-S4-WHI5	Ura_x000D_ Kan_x000D_ Hyg_x000D_ Leu_x000D_ Nat	URA3_KO_x000D_ PDR5_KO_x000D_ ATG11_KO_x000D_ PGK1_3'_x000D_ WHI5_5'
947	909	Δwhi5::S1::natNT2::pCUP1-S4-WHI5	Nat	WHI5	5'	pOS148	natNT2	pCUP1									SCY62_x000D_ 23_x000D_ 695_x000D_ 776_x000D_ 900_x000D_ 909_x000D_ 947	SCY62_x000D_ Δura3::pADH1-OsTIR1-9xMyc::URA3_x000D_ Δpdr5::S1::kanMX4-S2_x000D_ Δatg11::pATG8-mNG#3-Atg8-tATG8::hphNT1-S2_x000D_ Δpgk1::PGK1-S3-yeGFP(Y66A)-tSYNTH8::CgLEU2-S2_x000D_ Δatg2::ATG2-S3-AID*-6xHA-tSYNTH8::CgHIS3-S2_x000D_ Δwhi5::S1::natNT2::pCUP1-S4-WHI5	Ura_x000D_ Kan_x000D_ Hyg_x000D_ Leu_x000D_ His_x000D_ Nat	URA3_KO_x000D_ PDR5_KO_x000D_ ATG11_KO_x000D_ PGK1_3'_x000D_ ATG2_3'_x000D_ WHI5_5'
948	912	Δwhi5::S1::natNT2::pCUP1-S4-WHI5	Nat	WHI5	5'	pOS148	natNT2	pCUP1									SCY62_x000D_ 23_x000D_ 695_x000D_ 776_x000D_ 900_x000D_ 912_x000D_ 948	SCY62_x000D_ Δura3::pADH1-OsTIR1-9xMyc::URA3_x000D_ Δpdr5::S1::kanMX4-S2_x000D_ Δatg11::pATG8-mNG#3-Atg8-tATG8::hphNT1-S2_x000D_ Δpgk1::PGK1-S3-yeGFP(Y66A)-tSYNTH8::CgLEU2-S2_x000D_ Δatg18::ATG18-S3-AID*-6xHA-tSYNTH8::CgHIS3-S2_x000D_ Δwhi5::S1::natNT2::pCUP1-S4-WHI5	Ura_x000D_ Kan_x000D_ Hyg_x000D_ Leu_x000D_ His_x000D_ Nat	URA3_KO_x000D_ PDR5_KO_x000D_ ATG11_KO_x000D_ PGK1_3'_x000D_ ATG18_3'_x000D_ WHI5_5'
949	914	Δwhi5::S1::natNT2::pCUP1-S4-WHI5	Nat	WHI5	5'	pOS148	natNT2	pCUP1									SCY62_x000D_ 23_x000D_ 695_x000D_ 776_x000D_ 900_x000D_ 914_x000D_ 949	SCY62_x000D_ Δura3::pADH1-OsTIR1-9xMyc::URA3_x000D_ Δpdr5::S1::kanMX4-S2_x000D_ Δatg11::pATG8-mNG#3-Atg8-tATG8::hphNT1-S2_x000D_ Δpgk1::PGK1-S3-yeGFP(Y66A)-tSYNTH8::CgLEU2-S2_x000D_ Δatg2::ATG2-S3-AID*(P88L)-6xHA-tSYNTH8::CgHIS3-S2_x000D_ Δwhi5::S1::natNT2::pCUP1-S4-WHI5	Ura_x000D_ Kan_x000D_ Hyg_x000D_ Leu_x000D_ His_x000D_ Nat	URA3_KO_x000D_ PDR5_KO_x000D_ ATG11_KO_x000D_ PGK1_3'_x000D_ ATG2_3'_x000D_ WHI5_5'
950	917	Δwhi5::S1::natNT2::pCUP1-S4-WHI5	Nat	WHI5	5'	pOS148	natNT2	pCUP1									SCY62_x000D_ 23_x000D_ 695_x000D_ 776_x000D_ 900_x000D_ 917_x000D_ 950	SCY62_x000D_ Δura3::pADH1-OsTIR1-9xMyc::URA3_x000D_ Δpdr5::S1::kanMX4-S2_x000D_ Δatg11::pATG8-mNG#3-Atg8-tATG8::hphNT1-S2_x000D_ Δpgk1::PGK1-S3-yeGFP(Y66A)-tSYNTH8::CgLEU2-S2_x000D_ Δatg18::ATG18-S3-AID*(P88L)-6xHA-tSYNTH8::CgHIS3-S2_x000D_ Δwhi5::S1::natNT2::pCUP1-S4-WHI5	Ura_x000D_ Kan_x000D_ Hyg_x000D_ Leu_x000D_ His_x000D_ Nat	URA3_KO_x000D_ PDR5_KO_x000D_ ATG11_KO_x000D_ PGK1_3'_x000D_ ATG18_3'_x000D_ WHI5_5'
951	920	Δwhi5::S1::natNT2::pCUP1-S4-WHI5	Nat	WHI5	5'	pOS148	natNT2	pCUP1									SCY62_x000D_ 23_x000D_ 695_x000D_ 776_x000D_ 900_x000D_ 920_x000D_ 951	SCY62_x000D_ Δura3::pADH1-OsTIR1-9xMyc::URA3_x000D_ Δpdr5::S1::kanMX4-S2_x000D_ Δatg11::pATG8-mNG#3-Atg8-tATG8::hphNT1-S2_x000D_ Δpgk1::PGK1-S3-yeGFP(Y66A)-tSYNTH8::CgLEU2-S2_x000D_ Δatg18::S1::CgHIS3-S2_x000D_ Δwhi5::S1::natNT2::pCUP1-S4-WHI5	Ura_x000D_ Kan_x000D_ Hyg_x000D_ Leu_x000D_ His_x000D_ Nat	URA3_KO_x000D_ PDR5_KO_x000D_ ATG11_KO_x000D_ PGK1_3'_x000D_ ATG18_KO_x000D_ WHI5_5'
952	907	Δatg1::ATG1-F5-flex#2-mNG#2-tSYNTH8::CgTRP1-S2	Trp	ATG1	3'	pOS453	CgTRP1		tSYNTH8	flex#2-mNG#2	flex#2	mNG#2					SCY62_x000D_ 23_x000D_ 695_x000D_ 868_x000D_ 907_x000D_ 952	SCY62_x000D_ Δura3::pADH1-OsTIR1-9xMyc::URA3_x000D_ Δpdr5::S1::kanMX4-S2_x000D_ Δatg17::pATG8-sfTq2-Atg8-tATG8::hphNT1-S2_x000D_ Δape1::S1::natNT2-pTDH3-S4-APE1_x000D_ Δatg1::ATG1-F5-flex#2-mNG#2-tSYNTH8::CgTRP1-S2	Ura_x000D_ Kan_x000D_ Hyg_x000D_ Nat_x000D_ Trp	URA3_KO_x000D_ PDR5_KO_x000D_ ATG17_KO_x000D_ APE1_5'_x000D_ ATG1_3'
953	907	Δatg2::ATG2-F5-flex#2-mNG#2-tSYNTH8::CgTRP1-S2	Trp	ATG2	3'	pOS453	CgTRP1		tSYNTH8	flex#2-mNG#2	flex#2	mNG#2					SCY62_x000D_ 23_x000D_ 695_x000D_ 868_x000D_ 907_x000D_ 953	SCY62_x000D_ Δura3::pADH1-OsTIR1-9xMyc::URA3_x000D_ Δpdr5::S1::kanMX4-S2_x000D_ Δatg17::pATG8-sfTq2-Atg8-tATG8::hphNT1-S2_x000D_ Δape1::S1::natNT2-pTDH3-S4-APE1_x000D_ Δatg2::ATG2-F5-flex#2-mNG#2-tSYNTH8::CgTRP1-S2	Ura_x000D_ Kan_x000D_ Hyg_x000D_ Nat_x000D_ Trp	URA3_KO_x000D_ PDR5_KO_x000D_ ATG17_KO_x000D_ APE1_5'_x000D_ ATG2_3'
954	907	Δatg5::ATG5-F5-flex#2-mNG#2-tSYNTH8::CgTRP1-S2	Trp	ATG5	3'	pOS453	CgTRP1		tSYNTH8	flex#2-mNG#2	flex#2	mNG#2					SCY62_x000D_ 23_x000D_ 695_x000D_ 868_x000D_ 907_x000D_ 954	SCY62_x000D_ Δura3::pADH1-OsTIR1-9xMyc::URA3_x000D_ Δpdr5::S1::kanMX4-S2_x000D_ Δatg17::pATG8-sfTq2-Atg8-tATG8::hphNT1-S2_x000D_ Δape1::S1::natNT2-pTDH3-S4-APE1_x000D_ Δatg5::ATG5-F5-flex#2-mNG#2-tSYNTH8::CgTRP1-S2	Ura_x000D_ Kan_x000D_ Hyg_x000D_ Nat_x000D_ Trp	URA3_KO_x000D_ PDR5_KO_x000D_ ATG17_KO_x000D_ APE1_5'_x000D_ ATG5_3'
955	907	Δatg9::ATG9-F5-flex#2-mNG#2-tSYNTH8::CgTRP1-S2	Trp	ATG9	3'	pOS453	CgTRP1		tSYNTH8	flex#2-mNG#2	flex#2	mNG#2					SCY62_x000D_ 23_x000D_ 695_x000D_ 868_x000D_ 907_x000D_ 955	SCY62_x000D_ Δura3::pADH1-OsTIR1-9xMyc::URA3_x000D_ Δpdr5::S1::kanMX4-S2_x000D_ Δatg17::pATG8-sfTq2-Atg8-tATG8::hphNT1-S2_x000D_ Δape1::S1::natNT2-pTDH3-S4-APE1_x000D_ Δatg9::ATG9-F5-flex#2-mNG#2-tSYNTH8::CgTRP1-S2	Ura_x000D_ Kan_x000D_ Hyg_x000D_ Nat_x000D_ Trp	URA3_KO_x000D_ PDR5_KO_x000D_ ATG17_KO_x000D_ APE1_5'_x000D_ ATG9_3'
956	907	Δatg14::ATG14-F5-flex#2-mNG#2-tSYNTH8::CgTRP1-S2	Trp	ATG14	3'	pOS453	CgTRP1		tSYNTH8	flex#2-mNG#2	flex#2	mNG#2					SCY62_x000D_ 23_x000D_ 695_x000D_ 868_x000D_ 907_x000D_ 956	SCY62_x000D_ Δura3::pADH1-OsTIR1-9xMyc::URA3_x000D_ Δpdr5::S1::kanMX4-S2_x000D_ Δatg17::pATG8-sfTq2-Atg8-tATG8::hphNT1-S2_x000D_ Δape1::S1::natNT2-pTDH3-S4-APE1_x000D_ Δatg14::ATG14-F5-flex#2-mNG#2-tSYNTH8::CgTRP1-S2	Ura_x000D_ Kan_x000D_ Hyg_x000D_ Nat_x000D_ Trp	URA3_KO_x000D_ PDR5_KO_x000D_ ATG17_KO_x000D_ APE1_5'_x000D_ ATG14_3'
957	907	Δatg18::ATG18-F5-flex#2-mNG#2-tSYNTH8::CgTRP1-S2	Trp	ATG18	3'	pOS453	CgTRP1		tSYNTH8	flex#2-mNG#2	flex#2	mNG#2					SCY62_x000D_ 23_x000D_ 695_x000D_ 868_x000D_ 907_x000D_ 957	SCY62_x000D_ Δura3::pADH1-OsTIR1-9xMyc::URA3_x000D_ Δpdr5::S1::kanMX4-S2_x000D_ Δatg17::pATG8-sfTq2-Atg8-tATG8::hphNT1-S2_x000D_ Δape1::S1::natNT2-pTDH3-S4-APE1_x000D_ Δatg18::ATG18-F5-flex#2-mNG#2-tSYNTH8::CgTRP1-S2	Ura_x000D_ Kan_x000D_ Hyg_x000D_ Nat_x000D_ Trp	URA3_KO_x000D_ PDR5_KO_x000D_ ATG17_KO_x000D_ APE1_5'_x000D_ ATG18_3'
958	921	Δatg1::S1::CgHIS3-S2	His	ATG1	KO	pOS334	CgHIS3										SCY62_x000D_ 23_x000D_ 695_x000D_ 776_x000D_ 900_x000D_ 921_x000D_ 958	SCY62_x000D_ Δura3::pADH1-OsTIR1-9xMyc::URA3_x000D_ Δpdr5::S1::kanMX4-S2_x000D_ Δatg11::pATG8-mNG#3-Atg8-tATG8::hphNT1-S2_x000D_ Δpgk1::PGK1-S3-yeGFP(Y66A)-tSYNTH8::CgLEU2-S2_x000D_ Δatg2::S1::natNT2-pCUP1(dim)-S4-ATG2_x000D_ Δatg1::S1::CgHIS3-S2	Ura_x000D_ Kan_x000D_ Hyg_x000D_ Leu_x000D_ Nat_x000D_ His	URA3_KO_x000D_ PDR5_KO_x000D_ ATG11_KO_x000D_ PGK1_3'_x000D_ ATG2_5'_x000D_ ATG1_KO
959	922	Δatg1::S1::CgHIS3-S2	His	ATG1	KO	pOS334	CgHIS3										SCY62_x000D_ 23_x000D_ 695_x000D_ 776_x000D_ 900_x000D_ 922_x000D_ 959	SCY62_x000D_ Δura3::pADH1-OsTIR1-9xMyc::URA3_x000D_ Δpdr5::S1::kanMX4-S2_x000D_ Δatg11::pATG8-mNG#3-Atg8-tATG8::hphNT1-S2_x000D_ Δpgk1::PGK1-S3-yeGFP(Y66A)-tSYNTH8::CgLEU2-S2_x000D_ Δatg18::S1::natNT2-pCUP1(dim)-S4-ATG18_x000D_ Δatg1::S1::CgHIS3-S2	Ura_x000D_ Kan_x000D_ Hyg_x000D_ Leu_x000D_ Nat_x000D_ His	URA3_KO_x000D_ PDR5_KO_x000D_ ATG11_KO_x000D_ PGK1_3'_x000D_ ATG18_5'_x000D_ ATG1_KO
960	921	Δatg5::S1::CgHIS3-S2	His	ATG5	KO	pOS334	CgHIS3										SCY62_x000D_ 23_x000D_ 695_x000D_ 776_x000D_ 900_x000D_ 921_x000D_ 960	SCY62_x000D_ Δura3::pADH1-OsTIR1-9xMyc::URA3_x000D_ Δpdr5::S1::kanMX4-S2_x000D_ Δatg11::pATG8-mNG#3-Atg8-tATG8::hphNT1-S2_x000D_ Δpgk1::PGK1-S3-yeGFP(Y66A)-tSYNTH8::CgLEU2-S2_x000D_ Δatg2::S1::natNT2-pCUP1(dim)-S4-ATG2_x000D_ Δatg5::S1::CgHIS3-S2	Ura_x000D_ Kan_x000D_ Hyg_x000D_ Leu_x000D_ Nat_x000D_ His	URA3_KO_x000D_ PDR5_KO_x000D_ ATG11_KO_x000D_ PGK1_3'_x000D_ ATG2_5'_x000D_ ATG5_KO
961	922	Δatg5::S1::CgHIS3-S2	His	ATG5	KO	pOS334	CgHIS3										SCY62_x000D_ 23_x000D_ 695_x000D_ 776_x000D_ 900_x000D_ 922_x000D_ 961	SCY62_x000D_ Δura3::pADH1-OsTIR1-9xMyc::URA3_x000D_ Δpdr5::S1::kanMX4-S2_x000D_ Δatg11::pATG8-mNG#3-Atg8-tATG8::hphNT1-S2_x000D_ Δpgk1::PGK1-S3-yeGFP(Y66A)-tSYNTH8::CgLEU2-S2_x000D_ Δatg18::S1::natNT2-pCUP1(dim)-S4-ATG18_x000D_ Δatg5::S1::CgHIS3-S2	Ura_x000D_ Kan_x000D_ Hyg_x000D_ Leu_x000D_ Nat_x000D_ His	URA3_KO_x000D_ PDR5_KO_x000D_ ATG11_KO_x000D_ PGK1_3'_x000D_ ATG18_5'_x000D_ ATG5_KO
962	921	Δatg9::S1::CgHIS3-S2	His	ATG9	KO	pOS334	CgHIS3										SCY62_x000D_ 23_x000D_ 695_x000D_ 776_x000D_ 900_x000D_ 921_x000D_ 962	SCY62_x000D_ Δura3::pADH1-OsTIR1-9xMyc::URA3_x000D_ Δpdr5::S1::kanMX4-S2_x000D_ Δatg11::pATG8-mNG#3-Atg8-tATG8::hphNT1-S2_x000D_ Δpgk1::PGK1-S3-yeGFP(Y66A)-tSYNTH8::CgLEU2-S2_x000D_ Δatg2::S1::natNT2-pCUP1(dim)-S4-ATG2_x000D_ Δatg9::S1::CgHIS3-S2	Ura_x000D_ Kan_x000D_ Hyg_x000D_ Leu_x000D_ Nat_x000D_ His	URA3_KO_x000D_ PDR5_KO_x000D_ ATG11_KO_x000D_ PGK1_3'_x000D_ ATG2_5'_x000D_ ATG9_KO
963	922	Δatg9::S1::CgHIS3-S2	His	ATG9	KO	pOS334	CgHIS3										SCY62_x000D_ 23_x000D_ 695_x000D_ 776_x000D_ 900_x000D_ 922_x000D_ 963	SCY62_x000D_ Δura3::pADH1-OsTIR1-9xMyc::URA3_x000D_ Δpdr5::S1::kanMX4-S2_x000D_ Δatg11::pATG8-mNG#3-Atg8-tATG8::hphNT1-S2_x000D_ Δpgk1::PGK1-S3-yeGFP(Y66A)-tSYNTH8::CgLEU2-S2_x000D_ Δatg18::S1::natNT2-pCUP1(dim)-S4-ATG18_x000D_ Δatg9::S1::CgHIS3-S2	Ura_x000D_ Kan_x000D_ Hyg_x000D_ Leu_x000D_ Nat_x000D_ His	URA3_KO_x000D_ PDR5_KO_x000D_ ATG11_KO_x000D_ PGK1_3'_x000D_ ATG18_5'_x000D_ ATG9_KO
964	921	Δatg14::S1::CgHIS3-S2	His	ATG14	KO	pOS334	CgHIS3										SCY62_x000D_ 23_x000D_ 695_x000D_ 776_x000D_ 900_x000D_ 921_x000D_ 964	SCY62_x000D_ Δura3::pADH1-OsTIR1-9xMyc::URA3_x000D_ Δpdr5::S1::kanMX4-S2_x000D_ Δatg11::pATG8-mNG#3-Atg8-tATG8::hphNT1-S2_x000D_ Δpgk1::PGK1-S3-yeGFP(Y66A)-tSYNTH8::CgLEU2-S2_x000D_ Δatg2::S1::natNT2-pCUP1(dim)-S4-ATG2_x000D_ Δatg14::S1::CgHIS3-S2	Ura_x000D_ Kan_x000D_ Hyg_x000D_ Leu_x000D_ Nat_x000D_ His	URA3_KO_x000D_ PDR5_KO_x000D_ ATG11_KO_x000D_ PGK1_3'_x000D_ ATG2_5'_x000D_ ATG14_KO
965	922	Δatg14::S1::CgHIS3-S2	His	ATG14	KO	pOS334	CgHIS3										SCY62_x000D_ 23_x000D_ 695_x000D_ 776_x000D_ 900_x000D_ 922_x000D_ 965	SCY62_x000D_ Δura3::pADH1-OsTIR1-9xMyc::URA3_x000D_ Δpdr5::S1::kanMX4-S2_x000D_ Δatg11::pATG8-mNG#3-Atg8-tATG8::hphNT1-S2_x000D_ Δpgk1::PGK1-S3-yeGFP(Y66A)-tSYNTH8::CgLEU2-S2_x000D_ Δatg18::S1::natNT2-pCUP1(dim)-S4-ATG18_x000D_ Δatg14::S1::CgHIS3-S2	Ura_x000D_ Kan_x000D_ Hyg_x000D_ Leu_x000D_ Nat_x000D_ His	URA3_KO_x000D_ PDR5_KO_x000D_ ATG11_KO_x000D_ PGK1_3'_x000D_ ATG18_5'_x000D_ ATG14_KO
966	921	Δatg18::S1::CgHIS3-S2	His	ATG18	KO	pOS334	CgHIS3										SCY62_x000D_ 23_x000D_ 695_x000D_ 776_x000D_ 900_x000D_ 921_x000D_ 966	SCY62_x000D_ Δura3::pADH1-OsTIR1-9xMyc::URA3_x000D_ Δpdr5::S1::kanMX4-S2_x000D_ Δatg11::pATG8-mNG#3-Atg8-tATG8::hphNT1-S2_x000D_ Δpgk1::PGK1-S3-yeGFP(Y66A)-tSYNTH8::CgLEU2-S2_x000D_ Δatg2::S1::natNT2-pCUP1(dim)-S4-ATG2_x000D_ Δatg18::S1::CgHIS3-S2	Ura_x000D_ Kan_x000D_ Hyg_x000D_ Leu_x000D_ Nat_x000D_ His	URA3_KO_x000D_ PDR5_KO_x000D_ ATG11_KO_x000D_ PGK1_3'_x000D_ ATG2_5'_x000D_ ATG18_KO
967	922	Δatg2::S1::CgHIS3-S2	His	ATG2	KO	pOS334	CgHIS3										SCY62_x000D_ 23_x000D_ 695_x000D_ 776_x000D_ 900_x000D_ 922_x000D_ 967	SCY62_x000D_ Δura3::pADH1-OsTIR1-9xMyc::URA3_x000D_ Δpdr5::S1::kanMX4-S2_x000D_ Δatg11::pATG8-mNG#3-Atg8-tATG8::hphNT1-S2_x000D_ Δpgk1::PGK1-S3-yeGFP(Y66A)-tSYNTH8::CgLEU2-S2_x000D_ Δatg18::S1::natNT2-pCUP1(dim)-S4-ATG18_x000D_ Δatg2::S1::CgHIS3-S2	Ura_x000D_ Kan_x000D_ Hyg_x000D_ Leu_x000D_ Nat_x000D_ His	URA3_KO_x000D_ PDR5_KO_x000D_ ATG11_KO_x000D_ PGK1_3'_x000D_ ATG18_5'_x000D_ ATG2_KO
968	776	Δatg1::ATG1-S3-6xV5-MiniTurboID-tSYNTH8::CgHIS3-S2	His	ATG1	3'	pOS480	CgHIS3		tSYNTH8	6xV5-MiniTurboID			6xV5			MiniTurboID	SCY62_x000D_ 23_x000D_ 695_x000D_ 776_x000D_ 968	SCY62_x000D_ Δura3::pADH1-OsTIR1-9xMyc::URA3_x000D_ Δpdr5::S1::kanMX4-S2_x000D_ Δatg11::pATG8-mNG#3-Atg8-tATG8::hphNT1-S2_x000D_ Δatg1::ATG1-S3-6xV5-MiniTurboID-tSYNTH8::CgHIS3-S2	Ura_x000D_ Kan_x000D_ Hyg_x000D_ His	URA3_KO_x000D_ PDR5_KO_x000D_ ATG11_KO_x000D_ ATG1_3'
969	776	Δatg2::ATG2-S3-6xV5-MiniTurboID-tSYNTH8::CgHIS3-S2	His	ATG2	3'	pOS480	CgHIS3		tSYNTH8	6xV5-MiniTurboID			6xV5			MiniTurboID	SCY62_x000D_ 23_x000D_ 695_x000D_ 776_x000D_ 969	SCY62_x000D_ Δura3::pADH1-OsTIR1-9xMyc::URA3_x000D_ Δpdr5::S1::kanMX4-S2_x000D_ Δatg11::pATG8-mNG#3-Atg8-tATG8::hphNT1-S2_x000D_ Δatg2::ATG2-S3-6xV5-MiniTurboID-tSYNTH8::CgHIS3-S2	Ura_x000D_ Kan_x000D_ Hyg_x000D_ His	URA3_KO_x000D_ PDR5_KO_x000D_ ATG11_KO_x000D_ ATG2_3'
971	776	Δatg18::ATG18-S3-6xV5-MiniTurboID-tSYNTH8::CgHIS3-S2	His	ATG18	3'	pOS480	CgHIS3		tSYNTH8	6xV5-MiniTurboID			6xV5			MiniTurboID	SCY62_x000D_ 23_x000D_ 695_x000D_ 776_x000D_ 971	SCY62_x000D_ Δura3::pADH1-OsTIR1-9xMyc::URA3_x000D_ Δpdr5::S1::kanMX4-S2_x000D_ Δatg11::pATG8-mNG#3-Atg8-tATG8::hphNT1-S2_x000D_ Δatg18::ATG18-S3-6xV5-MiniTurboID-tSYNTH8::CgHIS3-S2	Ura_x000D_ Kan_x000D_ Hyg_x000D_ His	URA3_KO_x000D_ PDR5_KO_x000D_ ATG11_KO_x000D_ ATG18_3'
972	862	Δatg2::S1::natNT2-pCUP1(dim)-S4-ATG2	Nat	ATG2	5'	pOS268	natNT2	pCUP1(dim)									SCY62_x000D_ 23_x000D_ 695_x000D_ 846_x000D_ 862_x000D_ 972	SCY62_x000D_ Δura3::pADH1-OsTIR1-9xMyc::URA3_x000D_ Δpdr5::S1::kanMX4-S2_x000D_ Δatg11::pATG8-sfTq2-Atg8-tATG8::hphNT1-S2_x000D_ Δatg1::ATG1-F5-flex#2-mNG#2-tSYNTH8::CgTRP1-S2_x000D_ Δatg2::S1::natNT2-pCUP1(dim)-S4-ATG2	Ura_x000D_ Kan_x000D_ Hyg_x000D_ Trp_x000D_ Nat	URA3_KO_x000D_ PDR5_KO_x000D_ ATG11_KO_x000D_ ATG1_3'_x000D_ ATG2_5'
973	863	Δatg2::S1::natNT2-pCUP1(dim)-S4-ATG2	Nat	ATG2	5'	pOS268	natNT2	pCUP1(dim)									SCY62_x000D_ 23_x000D_ 695_x000D_ 846_x000D_ 863_x000D_ 973	SCY62_x000D_ Δura3::pADH1-OsTIR1-9xMyc::URA3_x000D_ Δpdr5::S1::kanMX4-S2_x000D_ Δatg11::pATG8-sfTq2-Atg8-tATG8::hphNT1-S2_x000D_ Δatg2::S1::natNT2-pCUP1(dim)-S4-ATG2-F5-flex#2-mNG#2-tSYNTH8::CgTRP1-S2	Ura_x000D_ Kan_x000D_ Hyg_x000D_ Trp_x000D_ Nat	URA3_KO_x000D_ PDR5_KO_x000D_ ATG11_KO_x000D_ ATG2_3'_x000D_ ATG2_5'
974	867	Δatg2::S1::natNT2-pCUP1(dim)-S4-ATG2	Nat	ATG2	5'	pOS268	natNT2	pCUP1(dim)									SCY62_x000D_ 23_x000D_ 695_x000D_ 846_x000D_ 867_x000D_ 974	SCY62_x000D_ Δura3::pADH1-OsTIR1-9xMyc::URA3_x000D_ Δpdr5::S1::kanMX4-S2_x000D_ Δatg11::pATG8-sfTq2-Atg8-tATG8::hphNT1-S2_x000D_ Δatg18::ATG18-F5-flex#2-mNG#2-tSYNTH8::CgTRP1-S2_x000D_ Δatg2::S1::natNT2-pCUP1(dim)-S4-ATG2	Ura_x000D_ Kan_x000D_ Hyg_x000D_ Trp_x000D_ Nat	URA3_KO_x000D_ PDR5_KO_x000D_ ATG11_KO_x000D_ ATG18_3'_x000D_ ATG2_5'
975	862	Δatg18::S1::natNT2-pCUP1(dim)-S4-ATG18	Nat	ATG18	5'	pOS268	natNT2	pCUP1(dim)									SCY62_x000D_ 23_x000D_ 695_x000D_ 846_x000D_ 862_x000D_ 975	SCY62_x000D_ Δura3::pADH1-OsTIR1-9xMyc::URA3_x000D_ Δpdr5::S1::kanMX4-S2_x000D_ Δatg11::pATG8-sfTq2-Atg8-tATG8::hphNT1-S2_x000D_ Δatg1::ATG1-F5-flex#2-mNG#2-tSYNTH8::CgTRP1-S2_x000D_ Δatg18::S1::natNT2-pCUP1(dim)-S4-ATG18	Ura_x000D_ Kan_x000D_ Hyg_x000D_ Trp_x000D_ Nat	URA3_KO_x000D_ PDR5_KO_x000D_ ATG11_KO_x000D_ ATG1_3'_x000D_ ATG18_5'
976	863	Δatg18::S1::natNT2-pCUP1(dim)-S4-ATG18	Nat	ATG18	5'	pOS268	natNT2	pCUP1(dim)									SCY62_x000D_ 23_x000D_ 695_x000D_ 846_x000D_ 863_x000D_ 976	SCY62_x000D_ Δura3::pADH1-OsTIR1-9xMyc::URA3_x000D_ Δpdr5::S1::kanMX4-S2_x000D_ Δatg11::pATG8-sfTq2-Atg8-tATG8::hphNT1-S2_x000D_ Δatg2::ATG2-F5-flex#2-mNG#2-tSYNTH8::CgTRP1-S2_x000D_ Δatg18::S1::natNT2-pCUP1(dim)-S4-ATG18	Ura_x000D_ Kan_x000D_ Hyg_x000D_ Trp_x000D_ Nat	URA3_KO_x000D_ PDR5_KO_x000D_ ATG11_KO_x000D_ ATG2_3'_x000D_ ATG18_5'
977	867	Δatg18::S1::natNT2-pCUP1(dim)-S4-ATG18	Nat	ATG18	5'	pOS268	natNT2	pCUP1(dim)									SCY62_x000D_ 23_x000D_ 695_x000D_ 846_x000D_ 867_x000D_ 977	SCY62_x000D_ Δura3::pADH1-OsTIR1-9xMyc::URA3_x000D_ Δpdr5::S1::kanMX4-S2_x000D_ Δatg11::pATG8-sfTq2-Atg8-tATG8::hphNT1-S2_x000D_ Δatg18::S1::natNT2-pCUP1(dim)-S4-ATG18-F5-flex#2-mNG#2-tSYNTH8::CgTRP1-S2	Ura_x000D_ Kan_x000D_ Hyg_x000D_ Trp_x000D_ Nat	URA3_KO_x000D_ PDR5_KO_x000D_ ATG11_KO_x000D_ ATG18_3'_x000D_ ATG18_5'
978	846	Δatg2::ATG2-S3-AID*-6xHA-tSYNTH8::CgHIS3-S2	His	ATG2	3'	pOS367	CgHIS3		tSYNTH8	AID*-6xHA			6xHA	AID*			SCY62_x000D_ 23_x000D_ 695_x000D_ 846_x000D_ 978	SCY62_x000D_ Δura3::pADH1-OsTIR1-9xMyc::URA3_x000D_ Δpdr5::S1::kanMX4-S2_x000D_ Δatg11::pATG8-sfTq2-Atg8-tATG8::hphNT1-S2_x000D_ Δatg2::ATG2-S3-AID*-6xHA-tSYNTH8::CgHIS3-S2	Ura_x000D_ Kan_x000D_ Hyg_x000D_ His	URA3_KO_x000D_ PDR5_KO_x000D_ ATG11_KO_x000D_ ATG2_3'
979	952	Δatg2::ATG2-S3-AID*-6xHA-tSYNTH8::CgHIS3-S2	His	ATG2	3'	pOS367	CgHIS3		tSYNTH8	AID*-6xHA			6xHA	AID*			SCY62_x000D_ 23_x000D_ 695_x000D_ 868_x000D_ 907_x000D_ 952_x000D_ 979	SCY62_x000D_ Δura3::pADH1-OsTIR1-9xMyc::URA3_x000D_ Δpdr5::S1::kanMX4-S2_x000D_ Δatg17::pATG8-sfTq2-Atg8-tATG8::hphNT1-S2_x000D_ Δape1::S1::natNT2-pTDH3-S4-APE1_x000D_ Δatg1::ATG1-F5-flex#2-mNG#2-tSYNTH8::CgTRP1-S2_x000D_ Δatg2::ATG2-S3-AID*-6xHA-tSYNTH8::CgHIS3-S2	Ura_x000D_ Kan_x000D_ Hyg_x000D_ Nat_x000D_ Trp_x000D_ His	URA3_KO_x000D_ PDR5_KO_x000D_ ATG17_KO_x000D_ APE1_5'_x000D_ ATG1_3'_x000D_ ATG2_3'
980	955	Δatg2::ATG2-S3-AID*-6xHA-tSYNTH8::CgHIS3-S2	His	ATG2	3'	pOS367	CgHIS3		tSYNTH8	AID*-6xHA			6xHA	AID*			SCY62_x000D_ 23_x000D_ 695_x000D_ 868_x000D_ 907_x000D_ 955_x000D_ 980	SCY62_x000D_ Δura3::pADH1-OsTIR1-9xMyc::URA3_x000D_ Δpdr5::S1::kanMX4-S2_x000D_ Δatg17::pATG8-sfTq2-Atg8-tATG8::hphNT1-S2_x000D_ Δape1::S1::natNT2-pTDH3-S4-APE1_x000D_ Δatg9::ATG9-F5-flex#2-mNG#2-tSYNTH8::CgTRP1-S2_x000D_ Δatg2::ATG2-S3-AID*-6xHA-tSYNTH8::CgHIS3-S2	Ura_x000D_ Kan_x000D_ Hyg_x000D_ Nat_x000D_ Trp_x000D_ His	URA3_KO_x000D_ PDR5_KO_x000D_ ATG17_KO_x000D_ APE1_5'_x000D_ ATG9_3'_x000D_ ATG2_3'
981	846	Δatg18::ATG18-S3-AID*-6xHA-tSYNTH8::CgHIS3-S2	His	ATG18	3'	pOS367	CgHIS3		tSYNTH8	AID*-6xHA			6xHA	AID*			SCY62_x000D_ 23_x000D_ 695_x000D_ 846_x000D_ 981	SCY62_x000D_ Δura3::pADH1-OsTIR1-9xMyc::URA3_x000D_ Δpdr5::S1::kanMX4-S2_x000D_ Δatg11::pATG8-sfTq2-Atg8-tATG8::hphNT1-S2_x000D_ Δatg18::ATG18-S3-AID*-6xHA-tSYNTH8::CgHIS3-S2	Ura_x000D_ Kan_x000D_ Hyg_x000D_ His	URA3_KO_x000D_ PDR5_KO_x000D_ ATG11_KO_x000D_ ATG18_3'
982	952	Δatg18::ATG18-S3-AID*-6xHA-tSYNTH8::CgHIS3-S2	His	ATG18	3'	pOS367	CgHIS3		tSYNTH8	AID*-6xHA			6xHA	AID*			SCY62_x000D_ 23_x000D_ 695_x000D_ 868_x000D_ 907_x000D_ 952_x000D_ 982	SCY62_x000D_ Δura3::pADH1-OsTIR1-9xMyc::URA3_x000D_ Δpdr5::S1::kanMX4-S2_x000D_ Δatg17::pATG8-sfTq2-Atg8-tATG8::hphNT1-S2_x000D_ Δape1::S1::natNT2-pTDH3-S4-APE1_x000D_ Δatg1::ATG1-F5-flex#2-mNG#2-tSYNTH8::CgTRP1-S2_x000D_ Δatg18::ATG18-S3-AID*-6xHA-tSYNTH8::CgHIS3-S2	Ura_x000D_ Kan_x000D_ Hyg_x000D_ Nat_x000D_ Trp_x000D_ His	URA3_KO_x000D_ PDR5_KO_x000D_ ATG17_KO_x000D_ APE1_5'_x000D_ ATG1_3'_x000D_ ATG18_3'
983	953	Δatg18::ATG18-S3-AID*-6xHA-tSYNTH8::CgHIS3-S2	His	ATG18	3'	pOS367	CgHIS3		tSYNTH8	AID*-6xHA			6xHA	AID*			SCY62_x000D_ 23_x000D_ 695_x000D_ 868_x000D_ 907_x000D_ 953_x000D_ 983	SCY62_x000D_ Δura3::pADH1-OsTIR1-9xMyc::URA3_x000D_ Δpdr5::S1::kanMX4-S2_x000D_ Δatg17::pATG8-sfTq2-Atg8-tATG8::hphNT1-S2_x000D_ Δape1::S1::natNT2-pTDH3-S4-APE1_x000D_ Δatg2::ATG2-F5-flex#2-mNG#2-tSYNTH8::CgTRP1-S2_x000D_ Δatg18::ATG18-S3-AID*-6xHA-tSYNTH8::CgHIS3-S2	Ura_x000D_ Kan_x000D_ Hyg_x000D_ Nat_x000D_ Trp_x000D_ His	URA3_KO_x000D_ PDR5_KO_x000D_ ATG17_KO_x000D_ APE1_5'_x000D_ ATG2_3'_x000D_ ATG18_3'
984	907	Δatg18::ATG18-S3-AID*-6xHA-tSYNTH8::CgHIS3-S2	His	ATG18	3'	pOS367	CgHIS3		tSYNTH8	AID*-6xHA			6xHA	AID*			SCY62_x000D_ 23_x000D_ 695_x000D_ 868_x000D_ 907_x000D_ 984	SCY62_x000D_ Δura3::pADH1-OsTIR1-9xMyc::URA3_x000D_ Δpdr5::S1::kanMX4-S2_x000D_ Δatg17::pATG8-sfTq2-Atg8-tATG8::hphNT1-S2_x000D_ Δape1::S1::natNT2-pTDH3-S4-APE1_x000D_ Δatg18::ATG18-S3-AID*-6xHA-tSYNTH8::CgHIS3-S2	Ura_x000D_ Kan_x000D_ Hyg_x000D_ Nat_x000D_ His	URA3_KO_x000D_ PDR5_KO_x000D_ ATG17_KO_x000D_ APE1_5'_x000D_ ATG18_3'
985	907	Δatg2::S1::CgHIS3-S2	His	ATG2	KO	pOS334	CgHIS3										SCY62_x000D_ 23_x000D_ 695_x000D_ 868_x000D_ 907_x000D_ 985	SCY62_x000D_ Δura3::pADH1-OsTIR1-9xMyc::URA3_x000D_ Δpdr5::S1::kanMX4-S2_x000D_ Δatg17::pATG8-sfTq2-Atg8-tATG8::hphNT1-S2_x000D_ Δape1::S1::natNT2-pTDH3-S4-APE1_x000D_ Δatg2::S1::CgHIS3-S2	Ura_x000D_ Kan_x000D_ Hyg_x000D_ Nat_x000D_ His	URA3_KO_x000D_ PDR5_KO_x000D_ ATG17_KO_x000D_ APE1_5'_x000D_ ATG2_KO
986	954	Δatg2::S1::CgHIS3-S2	His	ATG2	KO	pOS334	CgHIS3										SCY62_x000D_ 23_x000D_ 695_x000D_ 868_x000D_ 907_x000D_ 954_x000D_ 986	SCY62_x000D_ Δura3::pADH1-OsTIR1-9xMyc::URA3_x000D_ Δpdr5::S1::kanMX4-S2_x000D_ Δatg17::pATG8-sfTq2-Atg8-tATG8::hphNT1-S2_x000D_ Δape1::S1::natNT2-pTDH3-S4-APE1_x000D_ Δatg5::ATG5-F5-flex#2-mNG#2-tSYNTH8::CgTRP1-S2_x000D_ Δatg2::S1::CgHIS3-S2	Ura_x000D_ Kan_x000D_ Hyg_x000D_ Nat_x000D_ Trp_x000D_ His	URA3_KO_x000D_ PDR5_KO_x000D_ ATG17_KO_x000D_ APE1_5'_x000D_ ATG5_3'_x000D_ ATG2_KO
987	907	Δatg18::S1::CgHIS3-S2	His	ATG18	KO	pOS334	CgHIS3										SCY62_x000D_ 23_x000D_ 695_x000D_ 868_x000D_ 907_x000D_ 987	SCY62_x000D_ Δura3::pADH1-OsTIR1-9xMyc::URA3_x000D_ Δpdr5::S1::kanMX4-S2_x000D_ Δatg17::pATG8-sfTq2-Atg8-tATG8::hphNT1-S2_x000D_ Δape1::S1::natNT2-pTDH3-S4-APE1_x000D_ Δatg18::S1::CgHIS3-S2	Ura_x000D_ Kan_x000D_ Hyg_x000D_ Nat_x000D_ His	URA3_KO_x000D_ PDR5_KO_x000D_ ATG17_KO_x000D_ APE1_5'_x000D_ ATG18_KO
988	954	Δatg18::S1::CgHIS3-S2	His	ATG18	KO	pOS334	CgHIS3										SCY62_x000D_ 23_x000D_ 695_x000D_ 868_x000D_ 907_x000D_ 954_x000D_ 988	SCY62_x000D_ Δura3::pADH1-OsTIR1-9xMyc::URA3_x000D_ Δpdr5::S1::kanMX4-S2_x000D_ Δatg17::pATG8-sfTq2-Atg8-tATG8::hphNT1-S2_x000D_ Δape1::S1::natNT2-pTDH3-S4-APE1_x000D_ Δatg5::ATG5-F5-flex#2-mNG#2-tSYNTH8::CgTRP1-S2_x000D_ Δatg18::S1::CgHIS3-S2	Ura_x000D_ Kan_x000D_ Hyg_x000D_ Nat_x000D_ Trp_x000D_ His	URA3_KO_x000D_ PDR5_KO_x000D_ ATG17_KO_x000D_ APE1_5'_x000D_ ATG5_3'_x000D_ ATG18_KO
989	956	Δatg18::S1::CgHIS3-S2	His	ATG18	KO	pOS334	CgHIS3										SCY62_x000D_ 23_x000D_ 695_x000D_ 868_x000D_ 907_x000D_ 956_x000D_ 989	SCY62_x000D_ Δura3::pADH1-OsTIR1-9xMyc::URA3_x000D_ Δpdr5::S1::kanMX4-S2_x000D_ Δatg17::pATG8-sfTq2-Atg8-tATG8::hphNT1-S2_x000D_ Δape1::S1::natNT2-pTDH3-S4-APE1_x000D_ Δatg14::ATG14-F5-flex#2-mNG#2-tSYNTH8::CgTRP1-S2_x000D_ Δatg18::S1::CgHIS3-S2	Ura_x000D_ Kan_x000D_ Hyg_x000D_ Nat_x000D_ Trp_x000D_ His	URA3_KO_x000D_ PDR5_KO_x000D_ ATG17_KO_x000D_ APE1_5'_x000D_ ATG14_3'_x000D_ ATG18_KO
990	846	Δatg18::ATG18-S3-AID*-6xHA-mNG#1-tSYNTH8::CgHIS3-S2	His	ATG18	3'	pOS400	CgHIS3		tSYNTH8	AID*-6xHA-mNG#1		mNG#1	6xHA	AID*			SCY62_x000D_ 23_x000D_ 695_x000D_ 846_x000D_ 990	SCY62_x000D_ Δura3::pADH1-OsTIR1-9xMyc::URA3_x000D_ Δpdr5::S1::kanMX4-S2_x000D_ Δatg11::pATG8-sfTq2-Atg8-tATG8::hphNT1-S2_x000D_ Δatg18::ATG18-S3-AID*-6xHA-mNG#1-tSYNTH8::CgHIS3-S2	Ura_x000D_ Kan_x000D_ Hyg_x000D_ His	URA3_KO_x000D_ PDR5_KO_x000D_ ATG11_KO_x000D_ ATG18_3'
991	907	Δatg18::ATG18-S3-AID*-6xHA-mNG#1-tSYNTH8::CgHIS3-S2	His	ATG18	3'	pOS400	CgHIS3		tSYNTH8	AID*-6xHA-mNG#1		mNG#1	6xHA	AID*			SCY62_x000D_ 23_x000D_ 695_x000D_ 868_x000D_ 907_x000D_ 991	SCY62_x000D_ Δura3::pADH1-OsTIR1-9xMyc::URA3_x000D_ Δpdr5::S1::kanMX4-S2_x000D_ Δatg17::pATG8-sfTq2-Atg8-tATG8::hphNT1-S2_x000D_ Δape1::S1::natNT2-pTDH3-S4-APE1_x000D_ Δatg18::ATG18-S3-AID*-6xHA-mNG#1-tSYNTH8::CgHIS3-S2	Ura_x000D_ Kan_x000D_ Hyg_x000D_ Nat_x000D_ His	URA3_KO_x000D_ PDR5_KO_x000D_ ATG17_KO_x000D_ APE1_5'_x000D_ ATG18_3'
992	846	Δwhi5::S1::natNT2::pCUP1-S4-WHI5	Nat	WHI5	5'	pOS148	natNT2	pCUP1									SCY62_x000D_ 23_x000D_ 695_x000D_ 846_x000D_ 992	SCY62_x000D_ Δura3::pADH1-OsTIR1-9xMyc::URA3_x000D_ Δpdr5::S1::kanMX4-S2_x000D_ Δatg11::pATG8-sfTq2-Atg8-tATG8::hphNT1-S2_x000D_ Δwhi5::S1::natNT2::pCUP1-S4-WHI5	Ura_x000D_ Kan_x000D_ Hyg_x000D_ Nat	URA3_KO_x000D_ PDR5_KO_x000D_ ATG11_KO_x000D_ WHI5_5'
993	939	Δsct1::SCT1-S3-AID*-6xV5-tSYNTH8::CgTRP1-S2	Trp	SCT1	3'	pOS408	CgTRP1		tSYNTH8	AID*-6xV5			6xV5	AID*			SCY62_x000D_ 23_x000D_ 695_x000D_ 776_x000D_ 900_x000D_ 939_x000D_ 993	SCY62_x000D_ Δura3::pADH1-OsTIR1-9xMyc::URA3_x000D_ Δpdr5::S1::kanMX4-S2_x000D_ Δatg11::pATG8-mNG#3-Atg8-tATG8::hphNT1-S2_x000D_ Δpgk1::PGK1-S3-yeGFP(Y66A)-tSYNTH8::CgLEU2-S2_x000D_ Δgpt2::S1::natMX4-S2_x000D_ Δsct1::SCT1-S3-AID*-6xV5-tSYNTH8::CgTRP1-S2	Ura_x000D_ Kan_x000D_ Hyg_x000D_ Leu_x000D_ Nat_x000D_ Trp	URA3_KO_x000D_ PDR5_KO_x000D_ ATG11_KO_x000D_ PGK1_3'_x000D_ GPT2_KO_x000D_ SCT1_3'
994	940	Δsct1::SCT1-S3-AID*-6xV5-tSYNTH8::CgTRP1-S2	Trp	SCT1	3'	pOS408	CgTRP1		tSYNTH8	AID*-6xV5			6xV5	AID*			SCY62_x000D_ 23_x000D_ 695_x000D_ 776_x000D_ 900_x000D_ 909_x000D_ 940_x000D_ 994	SCY62_x000D_ Δura3::pADH1-OsTIR1-9xMyc::URA3_x000D_ Δpdr5::S1::kanMX4-S2_x000D_ Δatg11::pATG8-mNG#3-Atg8-tATG8::hphNT1-S2_x000D_ Δpgk1::PGK1-S3-yeGFP(Y66A)-tSYNTH8::CgLEU2-S2_x000D_ Δatg2::ATG2-S3-AID*-6xHA-tSYNTH8::CgHIS3-S2_x000D_ Δgpt2::S1::natMX4-S2_x000D_ Δsct1::SCT1-S3-AID*-6xV5-tSYNTH8::CgTRP1-S2	Ura_x000D_ Kan_x000D_ Hyg_x000D_ Leu_x000D_ His_x000D_ Nat_x000D_ Trp	URA3_KO_x000D_ PDR5_KO_x000D_ ATG11_KO_x000D_ PGK1_3'_x000D_ ATG2_3'_x000D_ GPT2_KO_x000D_ SCT1_3'
995	941	Δsct1::SCT1-S3-AID*-6xV5-tSYNTH8::CgTRP1-S2	Trp	SCT1	3'	pOS408	CgTRP1		tSYNTH8	AID*-6xV5			6xV5	AID*			SCY62_x000D_ 23_x000D_ 695_x000D_ 776_x000D_ 900_x000D_ 912_x000D_ 941_x000D_ 995	SCY62_x000D_ Δura3::pADH1-OsTIR1-9xMyc::URA3_x000D_ Δpdr5::S1::kanMX4-S2_x000D_ Δatg11::pATG8-mNG#3-Atg8-tATG8::hphNT1-S2_x000D_ Δpgk1::PGK1-S3-yeGFP(Y66A)-tSYNTH8::CgLEU2-S2_x000D_ Δatg18::ATG18-S3-AID*-6xHA-tSYNTH8::CgHIS3-S2_x000D_ Δgpt2::S1::natMX4-S2_x000D_ Δsct1::SCT1-S3-AID*-6xV5-tSYNTH8::CgTRP1-S2	Ura_x000D_ Kan_x000D_ Hyg_x000D_ Leu_x000D_ His_x000D_ Nat_x000D_ Trp	URA3_KO_x000D_ PDR5_KO_x000D_ ATG11_KO_x000D_ PGK1_3'_x000D_ ATG18_3'_x000D_ GPT2_KO_x000D_ SCT1_3'
996	942	Δsct1::SCT1-S3-AID*-6xV5-tSYNTH8::CgTRP1-S2	Trp	SCT1	3'	pOS408	CgTRP1		tSYNTH8	AID*-6xV5			6xV5	AID*			SCY62_x000D_ 23_x000D_ 695_x000D_ 776_x000D_ 900_x000D_ 914_x000D_ 942_x000D_ 996	SCY62_x000D_ Δura3::pADH1-OsTIR1-9xMyc::URA3_x000D_ Δpdr5::S1::kanMX4-S2_x000D_ Δatg11::pATG8-mNG#3-Atg8-tATG8::hphNT1-S2_x000D_ Δpgk1::PGK1-S3-yeGFP(Y66A)-tSYNTH8::CgLEU2-S2_x000D_ Δatg2::ATG2-S3-AID*(P88L)-6xHA-tSYNTH8::CgHIS3-S2_x000D_ Δgpt2::S1::natMX4-S2_x000D_ Δsct1::SCT1-S3-AID*-6xV5-tSYNTH8::CgTRP1-S2	Ura_x000D_ Kan_x000D_ Hyg_x000D_ Leu_x000D_ His_x000D_ Nat_x000D_ Trp	URA3_KO_x000D_ PDR5_KO_x000D_ ATG11_KO_x000D_ PGK1_3'_x000D_ ATG2_3'_x000D_ GPT2_KO_x000D_ SCT1_3'
997	943	Δsct1::SCT1-S3-AID*-6xV5-tSYNTH8::CgTRP1-S2	Trp	SCT1	3'	pOS408	CgTRP1		tSYNTH8	AID*-6xV5			6xV5	AID*			SCY62_x000D_ 23_x000D_ 695_x000D_ 776_x000D_ 900_x000D_ 917_x000D_ 943_x000D_ 997	SCY62_x000D_ Δura3::pADH1-OsTIR1-9xMyc::URA3_x000D_ Δpdr5::S1::kanMX4-S2_x000D_ Δatg11::pATG8-mNG#3-Atg8-tATG8::hphNT1-S2_x000D_ Δpgk1::PGK1-S3-yeGFP(Y66A)-tSYNTH8::CgLEU2-S2_x000D_ Δatg18::ATG18-S3-AID*(P88L)-6xHA-tSYNTH8::CgHIS3-S2_x000D_ Δgpt2::S1::natMX4-S2_x000D_ Δsct1::SCT1-S3-AID*-6xV5-tSYNTH8::CgTRP1-S2	Ura_x000D_ Kan_x000D_ Hyg_x000D_ Leu_x000D_ His_x000D_ Nat_x000D_ Trp	URA3_KO_x000D_ PDR5_KO_x000D_ ATG11_KO_x000D_ PGK1_3'_x000D_ ATG18_3'_x000D_ GPT2_KO_x000D_ SCT1_3'
998	909	Δvps41::VPS41-S3-AID*-6xV5-tSYNTH8::CgTRP1-S2	Trp	VPS41	3'	pOS408	CgTRP1		tSYNTH8	AID*-6xV5			6xV5	AID*			SCY62_x000D_ 23_x000D_ 695_x000D_ 776_x000D_ 900_x000D_ 909_x000D_ 998	SCY62_x000D_ Δura3::pADH1-OsTIR1-9xMyc::URA3_x000D_ Δpdr5::S1::kanMX4-S2_x000D_ Δatg11::pATG8-mNG#3-Atg8-tATG8::hphNT1-S2_x000D_ Δpgk1::PGK1-S3-yeGFP(Y66A)-tSYNTH8::CgLEU2-S2_x000D_ Δatg2::ATG2-S3-AID*-6xHA-tSYNTH8::CgHIS3-S2_x000D_ Δvps41::VPS41-S3-AID*-6xV5-tSYNTH8::CgTRP1-S2	Ura_x000D_ Kan_x000D_ Hyg_x000D_ Leu_x000D_ His_x000D_ Trp	URA3_KO_x000D_ PDR5_KO_x000D_ ATG11_KO_x000D_ PGK1_3'_x000D_ ATG2_3'_x000D_ VPS41_3'
999	912	Δvps41::VPS41-S3-AID*-6xV5-tSYNTH8::CgTRP1-S2	Trp	VPS41	3'	pOS408	CgTRP1		tSYNTH8	AID*-6xV5			6xV5	AID*			SCY62_x000D_ 23_x000D_ 695_x000D_ 776_x000D_ 900_x000D_ 912_x000D_ 999	SCY62_x000D_ Δura3::pADH1-OsTIR1-9xMyc::URA3_x000D_ Δpdr5::S1::kanMX4-S2_x000D_ Δatg11::pATG8-mNG#3-Atg8-tATG8::hphNT1-S2_x000D_ Δpgk1::PGK1-S3-yeGFP(Y66A)-tSYNTH8::CgLEU2-S2_x000D_ Δatg18::ATG18-S3-AID*-6xHA-tSYNTH8::CgHIS3-S2_x000D_ Δvps41::VPS41-S3-AID*-6xV5-tSYNTH8::CgTRP1-S2	Ura_x000D_ Kan_x000D_ Hyg_x000D_ Leu_x000D_ His_x000D_ Trp	URA3_KO_x000D_ PDR5_KO_x000D_ ATG11_KO_x000D_ PGK1_3'_x000D_ ATG18_3'_x000D_ VPS41_3'
1000	914	Δvps41::VPS41-S3-AID*-6xV5-tSYNTH8::CgTRP1-S2	Trp	VPS41	3'	pOS408	CgTRP1		tSYNTH8	AID*-6xV5			6xV5	AID*			SCY62_x000D_ 23_x000D_ 695_x000D_ 776_x000D_ 900_x000D_ 914_x000D_ 1000	SCY62_x000D_ Δura3::pADH1-OsTIR1-9xMyc::URA3_x000D_ Δpdr5::S1::kanMX4-S2_x000D_ Δatg11::pATG8-mNG#3-Atg8-tATG8::hphNT1-S2_x000D_ Δpgk1::PGK1-S3-yeGFP(Y66A)-tSYNTH8::CgLEU2-S2_x000D_ Δatg2::ATG2-S3-AID*(P88L)-6xHA-tSYNTH8::CgHIS3-S2_x000D_ Δvps41::VPS41-S3-AID*-6xV5-tSYNTH8::CgTRP1-S2	Ura_x000D_ Kan_x000D_ Hyg_x000D_ Leu_x000D_ His_x000D_ Trp	URA3_KO_x000D_ PDR5_KO_x000D_ ATG11_KO_x000D_ PGK1_3'_x000D_ ATG2_3'_x000D_ VPS41_3'
1001	917	Δvps41::VPS41-S3-AID*-6xV5-tSYNTH8::CgTRP1-S2	Trp	VPS41	3'	pOS408	CgTRP1		tSYNTH8	AID*-6xV5			6xV5	AID*			SCY62_x000D_ 23_x000D_ 695_x000D_ 776_x000D_ 900_x000D_ 917_x000D_ 1001	SCY62_x000D_ Δura3::pADH1-OsTIR1-9xMyc::URA3_x000D_ Δpdr5::S1::kanMX4-S2_x000D_ Δatg11::pATG8-mNG#3-Atg8-tATG8::hphNT1-S2_x000D_ Δpgk1::PGK1-S3-yeGFP(Y66A)-tSYNTH8::CgLEU2-S2_x000D_ Δatg18::ATG18-S3-AID*(P88L)-6xHA-tSYNTH8::CgHIS3-S2_x000D_ Δvps41::VPS41-S3-AID*-6xV5-tSYNTH8::CgTRP1-S2	Ura_x000D_ Kan_x000D_ Hyg_x000D_ Leu_x000D_ His_x000D_ Trp	URA3_KO_x000D_ PDR5_KO_x000D_ ATG11_KO_x000D_ PGK1_3'_x000D_ ATG18_3'_x000D_ VPS41_3'
1002	969	Δatg18::S1::CgLEU2-S2	Leu	ATG18	KO	pOS336	CgLEU2										SCY62_x000D_ 23_x000D_ 695_x000D_ 776_x000D_ 969_x000D_ 1002	SCY62_x000D_ Δura3::pADH1-OsTIR1-9xMyc::URA3_x000D_ Δpdr5::S1::kanMX4-S2_x000D_ Δatg11::pATG8-mNG#3-Atg8-tATG8::hphNT1-S2_x000D_ Δatg2::ATG2-S3-6xV5-MiniTurboID-tSYNTH8::CgHIS3-S2_x000D_ Δatg18::S1::CgLEU2-S2	Ura_x000D_ Kan_x000D_ Hyg_x000D_ His_x000D_ Leu	URA3_KO_x000D_ PDR5_KO_x000D_ ATG11_KO_x000D_ ATG2_3'_x000D_ ATG18_KO
1003	938	Δsct1::SCT1-S3-AID*-6xV5-tSYNTH8::CgTRP1-S2	Trp	SCT1	3'	pOS408	CgTRP1		tSYNTH8	AID*-6xV5			6xV5	AID*			SCY62_x000D_ 23_x000D_ 695_x000D_ 776_x000D_ 829_x000D_ 898_x000D_ 938_x000D_ 1003	SCY62_x000D_ Δura3::pADH1-OsTIR1-9xMyc::URA3_x000D_ Δpdr5::S1::kanMX4-S2_x000D_ Δatg11::pATG8-mNG#3-Atg8-tATG8::hphNT1-S2_x000D_ Δatg2::S1::CgHIS3-S2_x000D_ Δpgk1::PGK1-S3-yeGFP(Y66A)-tSYNTH8::CgLEU2-S2_x000D_ Δgpt2::S1::natMX4-S2_x000D_ Δsct1::SCT1-S3-AID*-6xV5-tSYNTH8::CgTRP1-S2	Ura_x000D_ Kan_x000D_ Hyg_x000D_ His_x000D_ Leu_x000D_ Nat_x000D_ Trp	URA3_KO_x000D_ PDR5_KO_x000D_ ATG11_KO_x000D_ ATG2_KO_x000D_ PGK1_3'_x000D_ GPT2_KO_x000D_ SCT1_3'
1004	969	Δatg18::ATG18-S3-AID*-6xV5-tSYNTH8::CgTRP1-S2	Trp	ATG18	3'	pOS408	CgTRP1		tSYNTH8	AID*-6xV5			6xV5	AID*			SCY62_x000D_ 23_x000D_ 695_x000D_ 776_x000D_ 969_x000D_ 1004	SCY62_x000D_ Δura3::pADH1-OsTIR1-9xMyc::URA3_x000D_ Δpdr5::S1::kanMX4-S2_x000D_ Δatg11::pATG8-mNG#3-Atg8-tATG8::hphNT1-S2_x000D_ Δatg2::ATG2-S3-6xV5-MiniTurboID-tSYNTH8::CgHIS3-S2_x000D_ Δatg18::ATG18-S3-AID*-6xV5-tSYNTH8::CgTRP1-S2	Ura_x000D_ Kan_x000D_ Hyg_x000D_ His_x000D_ Trp	URA3_KO_x000D_ PDR5_KO_x000D_ ATG11_KO_x000D_ ATG2_3'_x000D_ ATG18_3'
1006	957	Δatg2::S1::CgHIS3-S2	His	ATG2	KO	pOS334	CgHIS3										SCY62_x000D_ 23_x000D_ 695_x000D_ 868_x000D_ 907_x000D_ 957_x000D_ 1006	SCY62_x000D_ Δura3::pADH1-OsTIR1-9xMyc::URA3_x000D_ Δpdr5::S1::kanMX4-S2_x000D_ Δatg17::pATG8-sfTq2-Atg8-tATG8::hphNT1-S2_x000D_ Δape1::S1::natNT2-pTDH3-S4-APE1_x000D_ Δatg18::ATG18-F5-flex#2-mNG#2-tSYNTH8::CgTRP1-S2_x000D_ Δatg2::S1::CgHIS3-S2	Ura_x000D_ Kan_x000D_ Hyg_x000D_ Nat_x000D_ Trp_x000D_ His	URA3_KO_x000D_ PDR5_KO_x000D_ ATG17_KO_x000D_ APE1_5'_x000D_ ATG18_3'_x000D_ ATG2_KO
1007	956	Δatg2::S1::CgHIS3-S2	His	ATG2	KO	pOS334	CgHIS3										SCY62_x000D_ 23_x000D_ 695_x000D_ 868_x000D_ 907_x000D_ 956_x000D_ 1007	SCY62_x000D_ Δura3::pADH1-OsTIR1-9xMyc::URA3_x000D_ Δpdr5::S1::kanMX4-S2_x000D_ Δatg17::pATG8-sfTq2-Atg8-tATG8::hphNT1-S2_x000D_ Δape1::S1::natNT2-pTDH3-S4-APE1_x000D_ Δatg14::ATG14-F5-flex#2-mNG#2-tSYNTH8::CgTRP1-S2_x000D_ Δatg2::S1::CgHIS3-S2	Ura_x000D_ Kan_x000D_ Hyg_x000D_ Nat_x000D_ Trp_x000D_ His	URA3_KO_x000D_ PDR5_KO_x000D_ ATG17_KO_x000D_ APE1_5'_x000D_ ATG14_3'_x000D_ ATG2_KO
1008	952	Δatg2::S1::CgHIS3-S2	His	ATG2	KO	pOS334	CgHIS3										SCY62_x000D_ 23_x000D_ 695_x000D_ 868_x000D_ 907_x000D_ 952_x000D_ 1008	SCY62_x000D_ Δura3::pADH1-OsTIR1-9xMyc::URA3_x000D_ Δpdr5::S1::kanMX4-S2_x000D_ Δatg17::pATG8-sfTq2-Atg8-tATG8::hphNT1-S2_x000D_ Δape1::S1::natNT2-pTDH3-S4-APE1_x000D_ Δatg1::ATG1-F5-flex#2-mNG#2-tSYNTH8::CgTRP1-S2_x000D_ Δatg2::S1::CgHIS3-S2	Ura_x000D_ Kan_x000D_ Hyg_x000D_ Nat_x000D_ Trp_x000D_ His	URA3_KO_x000D_ PDR5_KO_x000D_ ATG17_KO_x000D_ APE1_5'_x000D_ ATG1_3'_x000D_ ATG2_KO
1009	955	Δatg2::S1::CgHIS3-S2	His	ATG2	KO	pOS334	CgHIS3										SCY62_x000D_ 23_x000D_ 695_x000D_ 868_x000D_ 907_x000D_ 955_x000D_ 1009	SCY62_x000D_ Δura3::pADH1-OsTIR1-9xMyc::URA3_x000D_ Δpdr5::S1::kanMX4-S2_x000D_ Δatg17::pATG8-sfTq2-Atg8-tATG8::hphNT1-S2_x000D_ Δape1::S1::natNT2-pTDH3-S4-APE1_x000D_ Δatg9::ATG9-F5-flex#2-mNG#2-tSYNTH8::CgTRP1-S2_x000D_ Δatg2::S1::CgHIS3-S2	Ura_x000D_ Kan_x000D_ Hyg_x000D_ Nat_x000D_ Trp_x000D_ His	URA3_KO_x000D_ PDR5_KO_x000D_ ATG17_KO_x000D_ APE1_5'_x000D_ ATG9_3'_x000D_ ATG2_KO
1010	846	Δatg2::S1::CgHIS3-S2	His	ATG2	KO	pOS334	CgHIS3										SCY62_x000D_ 23_x000D_ 695_x000D_ 846_x000D_ 1010	SCY62_x000D_ Δura3::pADH1-OsTIR1-9xMyc::URA3_x000D_ Δpdr5::S1::kanMX4-S2_x000D_ Δatg11::pATG8-sfTq2-Atg8-tATG8::hphNT1-S2_x000D_ Δatg2::S1::CgHIS3-S2	Ura_x000D_ Kan_x000D_ Hyg_x000D_ His	URA3_KO_x000D_ PDR5_KO_x000D_ ATG11_KO_x000D_ ATG2_KO
1011	846	Δatg2::ATG2-S3-AID*-6xHA-mNG#1-tSYNTH8::CgHIS3-S2	His	ATG2	3'	pOS400	CgHIS3		tSYNTH8	AID*-6xHA-mNG#1		mNG#1	6xHA	AID*			SCY62_x000D_ 23_x000D_ 695_x000D_ 846_x000D_ 1011	SCY62_x000D_ Δura3::pADH1-OsTIR1-9xMyc::URA3_x000D_ Δpdr5::S1::kanMX4-S2_x000D_ Δatg11::pATG8-sfTq2-Atg8-tATG8::hphNT1-S2_x000D_ Δatg2::ATG2-S3-AID*-6xHA-mNG#1-tSYNTH8::CgHIS3-S2	Ura_x000D_ Kan_x000D_ Hyg_x000D_ His	URA3_KO_x000D_ PDR5_KO_x000D_ ATG11_KO_x000D_ ATG2_3'
1012	968	Δatg2::S1::CgLEU2-S2	Leu	ATG2	KO	pOS336	CgLEU2										SCY62_x000D_ 23_x000D_ 695_x000D_ 776_x000D_ 968_x000D_ 1012	SCY62_x000D_ Δura3::pADH1-OsTIR1-9xMyc::URA3_x000D_ Δpdr5::S1::kanMX4-S2_x000D_ Δatg11::pATG8-mNG#3-Atg8-tATG8::hphNT1-S2_x000D_ Δatg1::ATG1-S3-6xV5-MiniTurboID-tSYNTH8::CgHIS3-S2_x000D_ Δatg2::S1::CgLEU2-S2	Ura_x000D_ Kan_x000D_ Hyg_x000D_ His_x000D_ Leu	URA3_KO_x000D_ PDR5_KO_x000D_ ATG11_KO_x000D_ ATG1_3'_x000D_ ATG2_KO
1014	971	Δatg2::S1::CgLEU2-S2	Leu	ATG2	KO	pOS336	CgLEU2										SCY62_x000D_ 23_x000D_ 695_x000D_ 776_x000D_ 971_x000D_ 1014	SCY62_x000D_ Δura3::pADH1-OsTIR1-9xMyc::URA3_x000D_ Δpdr5::S1::kanMX4-S2_x000D_ Δatg11::pATG8-mNG#3-Atg8-tATG8::hphNT1-S2_x000D_ Δatg18::ATG18-S3-6xV5-MiniTurboID-tSYNTH8::CgHIS3-S2_x000D_ Δatg2::S1::CgLEU2-S2	Ura_x000D_ Kan_x000D_ Hyg_x000D_ His_x000D_ Leu	URA3_KO_x000D_ PDR5_KO_x000D_ ATG11_KO_x000D_ ATG18_3'_x000D_ ATG2_KO
1015	952	Δatg18::S1::CgHIS3-S2	His	ATG18	KO	pOS334	CgHIS3										SCY62_x000D_ 23_x000D_ 695_x000D_ 868_x000D_ 907_x000D_ 952_x000D_ 1015	SCY62_x000D_ Δura3::pADH1-OsTIR1-9xMyc::URA3_x000D_ Δpdr5::S1::kanMX4-S2_x000D_ Δatg17::pATG8-sfTq2-Atg8-tATG8::hphNT1-S2_x000D_ Δape1::S1::natNT2-pTDH3-S4-APE1_x000D_ Δatg1::ATG1-F5-flex#2-mNG#2-tSYNTH8::CgTRP1-S2_x000D_ Δatg18::S1::CgHIS3-S2	Ura_x000D_ Kan_x000D_ Hyg_x000D_ Nat_x000D_ Trp_x000D_ His	URA3_KO_x000D_ PDR5_KO_x000D_ ATG17_KO_x000D_ APE1_5'_x000D_ ATG1_3'_x000D_ ATG18_KO
1016	955	Δatg18::S1::CgHIS3-S2	His	ATG18	KO	pOS334	CgHIS3										SCY62_x000D_ 23_x000D_ 695_x000D_ 868_x000D_ 907_x000D_ 955_x000D_ 1016	SCY62_x000D_ Δura3::pADH1-OsTIR1-9xMyc::URA3_x000D_ Δpdr5::S1::kanMX4-S2_x000D_ Δatg17::pATG8-sfTq2-Atg8-tATG8::hphNT1-S2_x000D_ Δape1::S1::natNT2-pTDH3-S4-APE1_x000D_ Δatg9::ATG9-F5-flex#2-mNG#2-tSYNTH8::CgTRP1-S2_x000D_ Δatg18::S1::CgHIS3-S2	Ura_x000D_ Kan_x000D_ Hyg_x000D_ Nat_x000D_ Trp_x000D_ His	URA3_KO_x000D_ PDR5_KO_x000D_ ATG17_KO_x000D_ APE1_5'_x000D_ ATG9_3'_x000D_ ATG18_KO
1017	907	Δatg2::ATG2-S3-AID*-6xHA-tSYNTH8::CgHIS3-S2	His	ATG2	3'	pOS367	CgHIS3		tSYNTH8	AID*-6xHA			6xHA	AID*			SCY62_x000D_ 23_x000D_ 695_x000D_ 868_x000D_ 907_x000D_ 1017	SCY62_x000D_ Δura3::pADH1-OsTIR1-9xMyc::URA3_x000D_ Δpdr5::S1::kanMX4-S2_x000D_ Δatg17::pATG8-sfTq2-Atg8-tATG8::hphNT1-S2_x000D_ Δape1::S1::natNT2-pTDH3-S4-APE1_x000D_ Δatg2::ATG2-S3-AID*-6xHA-tSYNTH8::CgHIS3-S2	Ura_x000D_ Kan_x000D_ Hyg_x000D_ Nat_x000D_ His	URA3_KO_x000D_ PDR5_KO_x000D_ ATG17_KO_x000D_ APE1_5'_x000D_ ATG2_3'
1018	952	Δatg2::ATG2-S3-AID*-6xHA-tSYNTH8::CgHIS3-S2	His	ATG2	3'	pOS367	CgHIS3		tSYNTH8	AID*-6xHA			6xHA	AID*			SCY62_x000D_ 23_x000D_ 695_x000D_ 868_x000D_ 907_x000D_ 952_x000D_ 1018	SCY62_x000D_ Δura3::pADH1-OsTIR1-9xMyc::URA3_x000D_ Δpdr5::S1::kanMX4-S2_x000D_ Δatg17::pATG8-sfTq2-Atg8-tATG8::hphNT1-S2_x000D_ Δape1::S1::natNT2-pTDH3-S4-APE1_x000D_ Δatg1::ATG1-F5-flex#2-mNG#2-tSYNTH8::CgTRP1-S2_x000D_ Δatg2::ATG2-S3-AID*-6xHA-tSYNTH8::CgHIS3-S2	Ura_x000D_ Kan_x000D_ Hyg_x000D_ Nat_x000D_ Trp_x000D_ His	URA3_KO_x000D_ PDR5_KO_x000D_ ATG17_KO_x000D_ APE1_5'_x000D_ ATG1_3'_x000D_ ATG2_3'
1019	954	Δatg2::ATG2-S3-AID*-6xHA-tSYNTH8::CgHIS3-S2	His	ATG2	3'	pOS367	CgHIS3		tSYNTH8	AID*-6xHA			6xHA	AID*			SCY62_x000D_ 23_x000D_ 695_x000D_ 868_x000D_ 907_x000D_ 954_x000D_ 1019	SCY62_x000D_ Δura3::pADH1-OsTIR1-9xMyc::URA3_x000D_ Δpdr5::S1::kanMX4-S2_x000D_ Δatg17::pATG8-sfTq2-Atg8-tATG8::hphNT1-S2_x000D_ Δape1::S1::natNT2-pTDH3-S4-APE1_x000D_ Δatg5::ATG5-F5-flex#2-mNG#2-tSYNTH8::CgTRP1-S2_x000D_ Δatg2::ATG2-S3-AID*-6xHA-tSYNTH8::CgHIS3-S2	Ura_x000D_ Kan_x000D_ Hyg_x000D_ Nat_x000D_ Trp_x000D_ His	URA3_KO_x000D_ PDR5_KO_x000D_ ATG17_KO_x000D_ APE1_5'_x000D_ ATG5_3'_x000D_ ATG2_3'
1020	956	Δatg2::ATG2-S3-AID*-6xHA-tSYNTH8::CgHIS3-S2	His	ATG2	3'	pOS367	CgHIS3		tSYNTH8	AID*-6xHA			6xHA	AID*			SCY62_x000D_ 23_x000D_ 695_x000D_ 868_x000D_ 907_x000D_ 956_x000D_ 1020	SCY62_x000D_ Δura3::pADH1-OsTIR1-9xMyc::URA3_x000D_ Δpdr5::S1::kanMX4-S2_x000D_ Δatg17::pATG8-sfTq2-Atg8-tATG8::hphNT1-S2_x000D_ Δape1::S1::natNT2-pTDH3-S4-APE1_x000D_ Δatg14::ATG14-F5-flex#2-mNG#2-tSYNTH8::CgTRP1-S2_x000D_ Δatg2::ATG2-S3-AID*-6xHA-tSYNTH8::CgHIS3-S2	Ura_x000D_ Kan_x000D_ Hyg_x000D_ Nat_x000D_ Trp_x000D_ His	URA3_KO_x000D_ PDR5_KO_x000D_ ATG17_KO_x000D_ APE1_5'_x000D_ ATG14_3'_x000D_ ATG2_3'
1021	954	Δatg18::ATG18-S3-AID*-6xHA-tSYNTH8::CgHIS3-S2	His	ATG18	3'	pOS367	CgHIS3		tSYNTH8	AID*-6xHA			6xHA	AID*			SCY62_x000D_ 23_x000D_ 695_x000D_ 868_x000D_ 907_x000D_ 954_x000D_ 1021	SCY62_x000D_ Δura3::pADH1-OsTIR1-9xMyc::URA3_x000D_ Δpdr5::S1::kanMX4-S2_x000D_ Δatg17::pATG8-sfTq2-Atg8-tATG8::hphNT1-S2_x000D_ Δape1::S1::natNT2-pTDH3-S4-APE1_x000D_ Δatg5::ATG5-F5-flex#2-mNG#2-tSYNTH8::CgTRP1-S2_x000D_ Δatg18::ATG18-S3-AID*-6xHA-tSYNTH8::CgHIS3-S2	Ura_x000D_ Kan_x000D_ Hyg_x000D_ Nat_x000D_ Trp_x000D_ His	URA3_KO_x000D_ PDR5_KO_x000D_ ATG17_KO_x000D_ APE1_5'_x000D_ ATG5_3'_x000D_ ATG18_3'
1022	955	Δatg18::ATG18-S3-AID*-6xHA-tSYNTH8::CgHIS3-S2	His	ATG18	3'	pOS367	CgHIS3		tSYNTH8	AID*-6xHA			6xHA	AID*			SCY62_x000D_ 23_x000D_ 695_x000D_ 868_x000D_ 907_x000D_ 955_x000D_ 1022	SCY62_x000D_ Δura3::pADH1-OsTIR1-9xMyc::URA3_x000D_ Δpdr5::S1::kanMX4-S2_x000D_ Δatg17::pATG8-sfTq2-Atg8-tATG8::hphNT1-S2_x000D_ Δape1::S1::natNT2-pTDH3-S4-APE1_x000D_ Δatg9::ATG9-F5-flex#2-mNG#2-tSYNTH8::CgTRP1-S2_x000D_ Δatg18::ATG18-S3-AID*-6xHA-tSYNTH8::CgHIS3-S2	Ura_x000D_ Kan_x000D_ Hyg_x000D_ Nat_x000D_ Trp_x000D_ His	URA3_KO_x000D_ PDR5_KO_x000D_ ATG17_KO_x000D_ APE1_5'_x000D_ ATG9_3'_x000D_ ATG18_3'
1023	956	Δatg18::ATG18-S3-AID*-6xHA-tSYNTH8::CgHIS3-S2	His	ATG18	3'	pOS367	CgHIS3		tSYNTH8	AID*-6xHA			6xHA	AID*			SCY62_x000D_ 23_x000D_ 695_x000D_ 868_x000D_ 907_x000D_ 956_x000D_ 1023	SCY62_x000D_ Δura3::pADH1-OsTIR1-9xMyc::URA3_x000D_ Δpdr5::S1::kanMX4-S2_x000D_ Δatg17::pATG8-sfTq2-Atg8-tATG8::hphNT1-S2_x000D_ Δape1::S1::natNT2-pTDH3-S4-APE1_x000D_ Δatg14::ATG14-F5-flex#2-mNG#2-tSYNTH8::CgTRP1-S2_x000D_ Δatg18::ATG18-S3-AID*-6xHA-tSYNTH8::CgHIS3-S2	Ura_x000D_ Kan_x000D_ Hyg_x000D_ Nat_x000D_ Trp_x000D_ His	URA3_KO_x000D_ PDR5_KO_x000D_ ATG17_KO_x000D_ APE1_5'_x000D_ ATG14_3'_x000D_ ATG18_3'
1024	944	Δsct1::SCT1-S3-AID*-6xV5-tSYNTH8::CgTRP1-S2	Trp	SCT1	3'	pOS408	CgTRP1		tSYNTH8	AID*-6xV5			6xV5	AID*			SCY62_x000D_ 23_x000D_ 695_x000D_ 776_x000D_ 900_x000D_ 920_x000D_ 944_x000D_ 1024	SCY62_x000D_ Δura3::pADH1-OsTIR1-9xMyc::URA3_x000D_ Δpdr5::S1::kanMX4-S2_x000D_ Δatg11::pATG8-mNG#3-Atg8-tATG8::hphNT1-S2_x000D_ Δpgk1::PGK1-S3-yeGFP(Y66A)-tSYNTH8::CgLEU2-S2_x000D_ Δatg18::S1::CgHIS3-S2_x000D_ Δgpt2::S1::natMX4-S2_x000D_ Δsct1::SCT1-S3-AID*-6xV5-tSYNTH8::CgTRP1-S2	Ura_x000D_ Kan_x000D_ Hyg_x000D_ Leu_x000D_ His_x000D_ Nat_x000D_ Trp	URA3_KO_x000D_ PDR5_KO_x000D_ ATG11_KO_x000D_ PGK1_3'_x000D_ ATG18_KO_x000D_ GPT2_KO_x000D_ SCT1_3'
1025	990	Δmup1::MUP1-S3-TAP-TEVsite-HA_Nb-tSYNTH8::CgTRP1-S2	Trp	MUP1	3'	pOS475	CgTRP1		tSYNTH8	TAP-TEVsite-HA_Nb		HA_Nb	TAP			TEVsite	SCY62_x000D_ 23_x000D_ 695_x000D_ 846_x000D_ 990_x000D_ 1025	SCY62_x000D_ Δura3::pADH1-OsTIR1-9xMyc::URA3_x000D_ Δpdr5::S1::kanMX4-S2_x000D_ Δatg11::pATG8-sfTq2-Atg8-tATG8::hphNT1-S2_x000D_ Δatg18::ATG18-S3-AID*-6xHA-mNG#1-tSYNTH8::CgHIS3-S2_x000D_ Δmup1::MUP1-S3-TAP-TEVsite-HA_Nb-tSYNTH8::CgTRP1-S2	Ura_x000D_ Kan_x000D_ Hyg_x000D_ His_x000D_ Trp	URA3_KO_x000D_ PDR5_KO_x000D_ ATG11_KO_x000D_ ATG18_3'_x000D_ MUP1_3'
1026	991	Δmup1::MUP1-S3-TAP-TEVsite-HA_Nb-tSYNTH8::CgTRP1-S2	Trp	MUP1	3'	pOS475	CgTRP1		tSYNTH8	TAP-TEVsite-HA_Nb		HA_Nb	TAP			TEVsite	SCY62_x000D_ 23_x000D_ 695_x000D_ 868_x000D_ 907_x000D_ 991_x000D_ 1026	SCY62_x000D_ Δura3::pADH1-OsTIR1-9xMyc::URA3_x000D_ Δpdr5::S1::kanMX4-S2_x000D_ Δatg17::pATG8-sfTq2-Atg8-tATG8::hphNT1-S2_x000D_ Δape1::S1::natNT2-pTDH3-S4-APE1_x000D_ Δatg18::ATG18-S3-AID*-6xHA-mNG#1-tSYNTH8::CgHIS3-S2_x000D_ Δmup1::MUP1-S3-TAP-TEVsite-HA_Nb-tSYNTH8::CgTRP1-S2	Ura_x000D_ Kan_x000D_ Hyg_x000D_ Nat_x000D_ His_x000D_ Trp	URA3_KO_x000D_ PDR5_KO_x000D_ ATG17_KO_x000D_ APE1_5'_x000D_ ATG18_3'_x000D_ MUP1_3'
1027	990	Δtom70::TOM70-S3-TAP-TEVsite-HA_Nb-tSYNTH8::CgTRP1-S2	Trp	TOM70	3'	pOS475	CgTRP1		tSYNTH8	TAP-TEVsite-HA_Nb		HA_Nb	TAP			TEVsite	SCY62_x000D_ 23_x000D_ 695_x000D_ 846_x000D_ 990_x000D_ 1027	SCY62_x000D_ Δura3::pADH1-OsTIR1-9xMyc::URA3_x000D_ Δpdr5::S1::kanMX4-S2_x000D_ Δatg11::pATG8-sfTq2-Atg8-tATG8::hphNT1-S2_x000D_ Δatg18::ATG18-S3-AID*-6xHA-mNG#1-tSYNTH8::CgHIS3-S2_x000D_ Δtom70::TOM70-S3-TAP-TEVsite-HA_Nb-tSYNTH8::CgTRP1-S2	Ura_x000D_ Kan_x000D_ Hyg_x000D_ His_x000D_ Trp	URA3_KO_x000D_ PDR5_KO_x000D_ ATG11_KO_x000D_ ATG18_3'_x000D_ TOM70_3'
1028	991	Δtom70::TOM70-S3-TAP-TEVsite-HA_Nb-tSYNTH8::CgTRP1-S2	Trp	TOM70	3'	pOS475	CgTRP1		tSYNTH8	TAP-TEVsite-HA_Nb		HA_Nb	TAP			TEVsite	SCY62_x000D_ 23_x000D_ 695_x000D_ 868_x000D_ 907_x000D_ 991_x000D_ 1028	SCY62_x000D_ Δura3::pADH1-OsTIR1-9xMyc::URA3_x000D_ Δpdr5::S1::kanMX4-S2_x000D_ Δatg17::pATG8-sfTq2-Atg8-tATG8::hphNT1-S2_x000D_ Δape1::S1::natNT2-pTDH3-S4-APE1_x000D_ Δatg18::ATG18-S3-AID*-6xHA-mNG#1-tSYNTH8::CgHIS3-S2_x000D_ Δtom70::TOM70-S3-TAP-TEVsite-HA_Nb-tSYNTH8::CgTRP1-S2	Ura_x000D_ Kan_x000D_ Hyg_x000D_ Nat_x000D_ His_x000D_ Trp	URA3_KO_x000D_ PDR5_KO_x000D_ ATG17_KO_x000D_ APE1_5'_x000D_ ATG18_3'_x000D_ TOM70_3'
1029	990	Δvph1::VPH1-S3-TAP-TEVsite-HA_Nb-tSYNTH8::CgTRP1-S2	Trp	VPH1	3'	pOS475	CgTRP1		tSYNTH8	TAP-TEVsite-HA_Nb		HA_Nb	TAP			TEVsite	SCY62_x000D_ 23_x000D_ 695_x000D_ 846_x000D_ 990_x000D_ 1029	SCY62_x000D_ Δura3::pADH1-OsTIR1-9xMyc::URA3_x000D_ Δpdr5::S1::kanMX4-S2_x000D_ Δatg11::pATG8-sfTq2-Atg8-tATG8::hphNT1-S2_x000D_ Δatg18::ATG18-S3-AID*-6xHA-mNG#1-tSYNTH8::CgHIS3-S2_x000D_ Δvph1::VPH1-S3-TAP-TEVsite-HA_Nb-tSYNTH8::CgTRP1-S2	Ura_x000D_ Kan_x000D_ Hyg_x000D_ His_x000D_ Trp	URA3_KO_x000D_ PDR5_KO_x000D_ ATG11_KO_x000D_ ATG18_3'_x000D_ VPH1_3'
1030	991	Δvph1::VPH1-S3-TAP-TEVsite-HA_Nb-tSYNTH8::CgTRP1-S2	Trp	VPH1	3'	pOS475	CgTRP1		tSYNTH8	TAP-TEVsite-HA_Nb		HA_Nb	TAP			TEVsite	SCY62_x000D_ 23_x000D_ 695_x000D_ 868_x000D_ 907_x000D_ 991_x000D_ 1030	SCY62_x000D_ Δura3::pADH1-OsTIR1-9xMyc::URA3_x000D_ Δpdr5::S1::kanMX4-S2_x000D_ Δatg17::pATG8-sfTq2-Atg8-tATG8::hphNT1-S2_x000D_ Δape1::S1::natNT2-pTDH3-S4-APE1_x000D_ Δatg18::ATG18-S3-AID*-6xHA-mNG#1-tSYNTH8::CgHIS3-S2_x000D_ Δvph1::VPH1-S3-TAP-TEVsite-HA_Nb-tSYNTH8::CgTRP1-S2	Ura_x000D_ Kan_x000D_ Hyg_x000D_ Nat_x000D_ His_x000D_ Trp	URA3_KO_x000D_ PDR5_KO_x000D_ ATG17_KO_x000D_ APE1_5'_x000D_ ATG18_3'_x000D_ VPH1_3'
1035	938	Δsct1::SCT1-S3-AID*-6xHA-tSYNTH8::CgTRP1-S2	Trp	SCT1	3'	pOS524	CgTRP1		tSYNTH8	AID*-6xHA			6xHA	AID*			SCY62_x000D_ 23_x000D_ 695_x000D_ 776_x000D_ 829_x000D_ 898_x000D_ 938_x000D_ 1035	SCY62_x000D_ Δura3::pADH1-OsTIR1-9xMyc::URA3_x000D_ Δpdr5::S1::kanMX4-S2_x000D_ Δatg11::pATG8-mNG#3-Atg8-tATG8::hphNT1-S2_x000D_ Δatg2::S1::CgHIS3-S2_x000D_ Δpgk1::PGK1-S3-yeGFP(Y66A)-tSYNTH8::CgLEU2-S2_x000D_ Δgpt2::S1::natMX4-S2_x000D_ Δsct1::SCT1-S3-AID*-6xHA-tSYNTH8::CgTRP1-S2	Ura_x000D_ Kan_x000D_ Hyg_x000D_ His_x000D_ Leu_x000D_ Nat_x000D_ Trp	URA3_KO_x000D_ PDR5_KO_x000D_ ATG11_KO_x000D_ ATG2_KO_x000D_ PGK1_3'_x000D_ GPT2_KO_x000D_ SCT1_3'
1036	939	Δsct1::SCT1-S3-AID*-6xHA-tSYNTH8::CgTRP1-S2	Trp	SCT1	3'	pOS524	CgTRP1		tSYNTH8	AID*-6xHA			6xHA	AID*			SCY62_x000D_ 23_x000D_ 695_x000D_ 776_x000D_ 900_x000D_ 939_x000D_ 1036	SCY62_x000D_ Δura3::pADH1-OsTIR1-9xMyc::URA3_x000D_ Δpdr5::S1::kanMX4-S2_x000D_ Δatg11::pATG8-mNG#3-Atg8-tATG8::hphNT1-S2_x000D_ Δpgk1::PGK1-S3-yeGFP(Y66A)-tSYNTH8::CgLEU2-S2_x000D_ Δgpt2::S1::natMX4-S2_x000D_ Δsct1::SCT1-S3-AID*-6xHA-tSYNTH8::CgTRP1-S2	Ura_x000D_ Kan_x000D_ Hyg_x000D_ Leu_x000D_ Nat_x000D_ Trp	URA3_KO_x000D_ PDR5_KO_x000D_ ATG11_KO_x000D_ PGK1_3'_x000D_ GPT2_KO_x000D_ SCT1_3'
1037	940	Δsct1::SCT1-S3-AID*-6xHA-tSYNTH8::CgTRP1-S2	Trp	SCT1	3'	pOS524	CgTRP1		tSYNTH8	AID*-6xHA			6xHA	AID*			SCY62_x000D_ 23_x000D_ 695_x000D_ 776_x000D_ 900_x000D_ 909_x000D_ 940_x000D_ 1037	SCY62_x000D_ Δura3::pADH1-OsTIR1-9xMyc::URA3_x000D_ Δpdr5::S1::kanMX4-S2_x000D_ Δatg11::pATG8-mNG#3-Atg8-tATG8::hphNT1-S2_x000D_ Δpgk1::PGK1-S3-yeGFP(Y66A)-tSYNTH8::CgLEU2-S2_x000D_ Δatg2::ATG2-S3-AID*-6xHA-tSYNTH8::CgHIS3-S2_x000D_ Δgpt2::S1::natMX4-S2_x000D_ Δsct1::SCT1-S3-AID*-6xHA-tSYNTH8::CgTRP1-S2	Ura_x000D_ Kan_x000D_ Hyg_x000D_ Leu_x000D_ His_x000D_ Nat_x000D_ Trp	URA3_KO_x000D_ PDR5_KO_x000D_ ATG11_KO_x000D_ PGK1_3'_x000D_ ATG2_3'_x000D_ GPT2_KO_x000D_ SCT1_3'
1038	941	Δsct1::SCT1-S3-AID*-6xHA-tSYNTH8::CgTRP1-S2	Trp	SCT1	3'	pOS524	CgTRP1		tSYNTH8	AID*-6xHA			6xHA	AID*			SCY62_x000D_ 23_x000D_ 695_x000D_ 776_x000D_ 900_x000D_ 912_x000D_ 941_x000D_ 1038	SCY62_x000D_ Δura3::pADH1-OsTIR1-9xMyc::URA3_x000D_ Δpdr5::S1::kanMX4-S2_x000D_ Δatg11::pATG8-mNG#3-Atg8-tATG8::hphNT1-S2_x000D_ Δpgk1::PGK1-S3-yeGFP(Y66A)-tSYNTH8::CgLEU2-S2_x000D_ Δatg18::ATG18-S3-AID*-6xHA-tSYNTH8::CgHIS3-S2_x000D_ Δgpt2::S1::natMX4-S2_x000D_ Δsct1::SCT1-S3-AID*-6xHA-tSYNTH8::CgTRP1-S2	Ura_x000D_ Kan_x000D_ Hyg_x000D_ Leu_x000D_ His_x000D_ Nat_x000D_ Trp	URA3_KO_x000D_ PDR5_KO_x000D_ ATG11_KO_x000D_ PGK1_3'_x000D_ ATG18_3'_x000D_ GPT2_KO_x000D_ SCT1_3'
1039	942	Δsct1::SCT1-S3-AID*-6xHA-tSYNTH8::CgTRP1-S2	Trp	SCT1	3'	pOS524	CgTRP1		tSYNTH8	AID*-6xHA			6xHA	AID*			SCY62_x000D_ 23_x000D_ 695_x000D_ 776_x000D_ 900_x000D_ 914_x000D_ 942_x000D_ 1039	SCY62_x000D_ Δura3::pADH1-OsTIR1-9xMyc::URA3_x000D_ Δpdr5::S1::kanMX4-S2_x000D_ Δatg11::pATG8-mNG#3-Atg8-tATG8::hphNT1-S2_x000D_ Δpgk1::PGK1-S3-yeGFP(Y66A)-tSYNTH8::CgLEU2-S2_x000D_ Δatg2::ATG2-S3-AID*(P88L)-6xHA-tSYNTH8::CgHIS3-S2_x000D_ Δgpt2::S1::natMX4-S2_x000D_ Δsct1::SCT1-S3-AID*-6xHA-tSYNTH8::CgTRP1-S2	Ura_x000D_ Kan_x000D_ Hyg_x000D_ Leu_x000D_ His_x000D_ Nat_x000D_ Trp	URA3_KO_x000D_ PDR5_KO_x000D_ ATG11_KO_x000D_ PGK1_3'_x000D_ ATG2_3'_x000D_ GPT2_KO_x000D_ SCT1_3'
1040	943	Δsct1::SCT1-S3-AID*-6xHA-tSYNTH8::CgTRP1-S2	Trp	SCT1	3'	pOS524	CgTRP1		tSYNTH8	AID*-6xHA			6xHA	AID*			SCY62_x000D_ 23_x000D_ 695_x000D_ 776_x000D_ 900_x000D_ 917_x000D_ 943_x000D_ 1040	SCY62_x000D_ Δura3::pADH1-OsTIR1-9xMyc::URA3_x000D_ Δpdr5::S1::kanMX4-S2_x000D_ Δatg11::pATG8-mNG#3-Atg8-tATG8::hphNT1-S2_x000D_ Δpgk1::PGK1-S3-yeGFP(Y66A)-tSYNTH8::CgLEU2-S2_x000D_ Δatg18::ATG18-S3-AID*(P88L)-6xHA-tSYNTH8::CgHIS3-S2_x000D_ Δgpt2::S1::natMX4-S2_x000D_ Δsct1::SCT1-S3-AID*-6xHA-tSYNTH8::CgTRP1-S2	Ura_x000D_ Kan_x000D_ Hyg_x000D_ Leu_x000D_ His_x000D_ Nat_x000D_ Trp	URA3_KO_x000D_ PDR5_KO_x000D_ ATG11_KO_x000D_ PGK1_3'_x000D_ ATG18_3'_x000D_ GPT2_KO_x000D_ SCT1_3'
1041	944	Δsct1::SCT1-S3-AID*-6xHA-tSYNTH8::CgTRP1-S2	Trp	SCT1	3'	pOS524	CgTRP1		tSYNTH8	AID*-6xHA			6xHA	AID*			SCY62_x000D_ 23_x000D_ 695_x000D_ 776_x000D_ 900_x000D_ 920_x000D_ 944_x000D_ 1041	SCY62_x000D_ Δura3::pADH1-OsTIR1-9xMyc::URA3_x000D_ Δpdr5::S1::kanMX4-S2_x000D_ Δatg11::pATG8-mNG#3-Atg8-tATG8::hphNT1-S2_x000D_ Δpgk1::PGK1-S3-yeGFP(Y66A)-tSYNTH8::CgLEU2-S2_x000D_ Δatg18::S1::CgHIS3-S2_x000D_ Δgpt2::S1::natMX4-S2_x000D_ Δsct1::SCT1-S3-AID*-6xHA-tSYNTH8::CgTRP1-S2	Ura_x000D_ Kan_x000D_ Hyg_x000D_ Leu_x000D_ His_x000D_ Nat_x000D_ Trp	URA3_KO_x000D_ PDR5_KO_x000D_ ATG11_KO_x000D_ PGK1_3'_x000D_ ATG18_KO_x000D_ GPT2_KO_x000D_ SCT1_3'
1042	968	Δatg18::S1::CgLEU2-S2	Leu	ATG18	KO	pOS336	CgLEU2										SCY62_x000D_ 23_x000D_ 695_x000D_ 776_x000D_ 968_x000D_ 1042	SCY62_x000D_ Δura3::pADH1-OsTIR1-9xMyc::URA3_x000D_ Δpdr5::S1::kanMX4-S2_x000D_ Δatg11::pATG8-mNG#3-Atg8-tATG8::hphNT1-S2_x000D_ Δatg1::ATG1-S3-6xV5-MiniTurboID-tSYNTH8::CgHIS3-S2_x000D_ Δatg18::S1::CgLEU2-S2	Ura_x000D_ Kan_x000D_ Hyg_x000D_ His_x000D_ Leu	URA3_KO_x000D_ PDR5_KO_x000D_ ATG11_KO_x000D_ ATG1_3'_x000D_ ATG18_KO
1043	503	Δatg2::S1::natNT2-pCUP1(dim)-S4-ATG2	Nat	ATG2	5'	pOS268	natNT2	pCUP1(dim)									BY4741_x000D_ 503_x000D_ 1043	BY4741_x000D_ Δatg11::pATG8-mNG#3-Atg8-tATG8::hphNT1-S2_x000D_ Δatg2::S1::natNT2-pCUP1(dim)-S4-ATG2	Hyg_x000D_ Nat	ATG11_KO_x000D_ ATG2_5'
1044	503	Δatg18::S1::natNT2-pCUP1(dim)-S4-ATG18	Nat	ATG18	5'	pOS268	natNT2	pCUP1(dim)									BY4741_x000D_ 503_x000D_ 1044	BY4741_x000D_ Δatg11::pATG8-mNG#3-Atg8-tATG8::hphNT1-S2_x000D_ Δatg18::S1::natNT2-pCUP1(dim)-S4-ATG18	Hyg_x000D_ Nat	ATG11_KO_x000D_ ATG18_5'
1045	776	Δatg9::ATG9-S3-6xV5-MiniTurboID-tSYNTH8::CgHIS3-S2	His	ATG9	3'	pOS480	CgHIS3		tSYNTH8	6xV5-MiniTurboID			6xV5			MiniTurboID	SCY62_x000D_ 23_x000D_ 695_x000D_ 776_x000D_ 1045	SCY62_x000D_ Δura3::pADH1-OsTIR1-9xMyc::URA3_x000D_ Δpdr5::S1::kanMX4-S2_x000D_ Δatg11::pATG8-mNG#3-Atg8-tATG8::hphNT1-S2_x000D_ Δatg9::ATG9-S3-6xV5-MiniTurboID-tSYNTH8::CgHIS3-S2	Ura_x000D_ Kan_x000D_ Hyg_x000D_ His	URA3_KO_x000D_ PDR5_KO_x000D_ ATG11_KO_x000D_ ATG9_3'
1046	776	Δsec61::SEC61-S3-6xV5-MiniTurboID-tSYNTH8::CgHIS3-S2	His	SEC61	3'	pOS480	CgHIS3		tSYNTH8	6xV5-MiniTurboID			6xV5			MiniTurboID	SCY62_x000D_ 23_x000D_ 695_x000D_ 776_x000D_ 1046	SCY62_x000D_ Δura3::pADH1-OsTIR1-9xMyc::URA3_x000D_ Δpdr5::S1::kanMX4-S2_x000D_ Δatg11::pATG8-mNG#3-Atg8-tATG8::hphNT1-S2_x000D_ Δsec61::SEC61-S3-6xV5-MiniTurboID-tSYNTH8::CgHIS3-S2	Ura_x000D_ Kan_x000D_ Hyg_x000D_ His	URA3_KO_x000D_ PDR5_KO_x000D_ ATG11_KO_x000D_ SEC61_3'
1047	776	Δtom70::TOM70-S3-6xV5-MiniTurboID-tSYNTH8::CgHIS3-S2	His	TOM70	3'	pOS480	CgHIS3		tSYNTH8	6xV5-MiniTurboID			6xV5			MiniTurboID	SCY62_x000D_ 23_x000D_ 695_x000D_ 776_x000D_ 1047	SCY62_x000D_ Δura3::pADH1-OsTIR1-9xMyc::URA3_x000D_ Δpdr5::S1::kanMX4-S2_x000D_ Δatg11::pATG8-mNG#3-Atg8-tATG8::hphNT1-S2_x000D_ Δtom70::TOM70-S3-6xV5-MiniTurboID-tSYNTH8::CgHIS3-S2	Ura_x000D_ Kan_x000D_ Hyg_x000D_ His	URA3_KO_x000D_ PDR5_KO_x000D_ ATG11_KO_x000D_ TOM70_3'
1048	776	Δvph1::VPH1-S3-6xV5-MiniTurboID-tSYNTH8::CgHIS3-S2	His	VPH1	3'	pOS480	CgHIS3		tSYNTH8	6xV5-MiniTurboID			6xV5			MiniTurboID	SCY62_x000D_ 23_x000D_ 695_x000D_ 776_x000D_ 1048	SCY62_x000D_ Δura3::pADH1-OsTIR1-9xMyc::URA3_x000D_ Δpdr5::S1::kanMX4-S2_x000D_ Δatg11::pATG8-mNG#3-Atg8-tATG8::hphNT1-S2_x000D_ Δvph1::VPH1-S3-6xV5-MiniTurboID-tSYNTH8::CgHIS3-S2	Ura_x000D_ Kan_x000D_ Hyg_x000D_ His	URA3_KO_x000D_ PDR5_KO_x000D_ ATG11_KO_x000D_ VPH1_3'
1049	968	Δatg2::ATG2-S3-AID*-6xHA-tSYNTH8::CgTRP1-S2	Trp	ATG2	3'	pOS524	CgTRP1		tSYNTH8	AID*-6xHA			6xHA	AID*			SCY62_x000D_ 23_x000D_ 695_x000D_ 776_x000D_ 968_x000D_ 1049	SCY62_x000D_ Δura3::pADH1-OsTIR1-9xMyc::URA3_x000D_ Δpdr5::S1::kanMX4-S2_x000D_ Δatg11::pATG8-mNG#3-Atg8-tATG8::hphNT1-S2_x000D_ Δatg1::ATG1-S3-6xV5-MiniTurboID-tSYNTH8::CgHIS3-S2_x000D_ Δatg2::ATG2-S3-AID*-6xHA-tSYNTH8::CgTRP1-S2	Ura_x000D_ Kan_x000D_ Hyg_x000D_ His_x000D_ Trp	URA3_KO_x000D_ PDR5_KO_x000D_ ATG11_KO_x000D_ ATG1_3'_x000D_ ATG2_3'
1050	870	Δatg18::ATG18-S3-AID*-6xHA-tSYNTH8::CgTRP1-S2	Trp	ATG18	3'	pOS524	CgTRP1		tSYNTH8	AID*-6xHA			6xHA	AID*			SCY62_x000D_ 23_x000D_ 695_x000D_ 776_x000D_ 870_x000D_ 1050	SCY62_x000D_ Δura3::pADH1-OsTIR1-9xMyc::URA3_x000D_ Δpdr5::S1::kanMX4-S2_x000D_ Δatg11::pATG8-mNG#3-Atg8-tATG8::hphNT1-S2_x000D_ Δatg5::ATG5-S3-6xV5-MiniTurboID-tSYNTH8::CgHIS3-S2_x000D_ Δatg18::ATG18-S3-AID*-6xHA-tSYNTH8::CgTRP1-S2	Ura_x000D_ Kan_x000D_ Hyg_x000D_ His_x000D_ Trp	URA3_KO_x000D_ PDR5_KO_x000D_ ATG11_KO_x000D_ ATG5_3'_x000D_ ATG18_3'
1051	968	Δatg18::ATG18-S3-AID*-6xHA-tSYNTH8::CgTRP1-S2	Trp	ATG18	3'	pOS524	CgTRP1		tSYNTH8	AID*-6xHA			6xHA	AID*			SCY62_x000D_ 23_x000D_ 695_x000D_ 776_x000D_ 968_x000D_ 1051	SCY62_x000D_ Δura3::pADH1-OsTIR1-9xMyc::URA3_x000D_ Δpdr5::S1::kanMX4-S2_x000D_ Δatg11::pATG8-mNG#3-Atg8-tATG8::hphNT1-S2_x000D_ Δatg1::ATG1-S3-6xV5-MiniTurboID-tSYNTH8::CgHIS3-S2_x000D_ Δatg18::ATG18-S3-AID*-6xHA-tSYNTH8::CgTRP1-S2	Ura_x000D_ Kan_x000D_ Hyg_x000D_ His_x000D_ Trp	URA3_KO_x000D_ PDR5_KO_x000D_ ATG11_KO_x000D_ ATG1_3'_x000D_ ATG18_3'
1052	969	Δatg18::ATG18-S3-AID*-6xHA-tSYNTH8::CgTRP1-S2	Trp	ATG18	3'	pOS524	CgTRP1		tSYNTH8	AID*-6xHA			6xHA	AID*			SCY62_x000D_ 23_x000D_ 695_x000D_ 776_x000D_ 969_x000D_ 1052	SCY62_x000D_ Δura3::pADH1-OsTIR1-9xMyc::URA3_x000D_ Δpdr5::S1::kanMX4-S2_x000D_ Δatg11::pATG8-mNG#3-Atg8-tATG8::hphNT1-S2_x000D_ Δatg2::ATG2-S3-6xV5-MiniTurboID-tSYNTH8::CgHIS3-S2_x000D_ Δatg18::ATG18-S3-AID*-6xHA-tSYNTH8::CgTRP1-S2	Ura_x000D_ Kan_x000D_ Hyg_x000D_ His_x000D_ Trp	URA3_KO_x000D_ PDR5_KO_x000D_ ATG11_KO_x000D_ ATG2_3'_x000D_ ATG18_3'
1053	694	Δtrp1::S1::natNT2-pGAL1(S)-TEVp-S4-tSYNTH13::S2	Nat	TRP1	KO	pOS506	natNT2	pGAL1(S)	tSYNTH13	TEVp						TEVp	w303_x000D_ 475_x000D_ 529_x000D_ 694_x000D_ 1053	w303_x000D_ Δura3::pUAS_F_E_C_CORE1-OsTIR1-tCaADH1_x000D_ Δatg11::pATG8-mScarletI#1-Atg8-tATG8::hphNT1-S2_x000D_ Δmup1::MUP1-S3-TAP-TEVsite-mNG#1-tSYNTH8::CgHIS3-S2_x000D_ Δtrp1::S1::natNT2-pGAL1(S)-TEVp-S4-tSYNTH13::S2	_x000D_ Hyg_x000D_ His_x000D_ Nat	URA3_KO_x000D_ ATG11_KO_x000D_ MUP1_3'_x000D_ TRP1_KO
1054	694	Δtrp1::S1::natNT2-pCYC1-TEVp-S4-tSYNTH13::S2	Nat	TRP1	KO	pOS507	natNT2	pCYC1	tSYNTH13	TEVp						TEVp	w303_x000D_ 475_x000D_ 529_x000D_ 694_x000D_ 1054	w303_x000D_ Δura3::pUAS_F_E_C_CORE1-OsTIR1-tCaADH1_x000D_ Δatg11::pATG8-mScarletI#1-Atg8-tATG8::hphNT1-S2_x000D_ Δmup1::MUP1-S3-TAP-TEVsite-mNG#1-tSYNTH8::CgHIS3-S2_x000D_ Δtrp1::S1::natNT2-pCYC1-TEVp-S4-tSYNTH13::S2	_x000D_ Hyg_x000D_ His_x000D_ Nat	URA3_KO_x000D_ ATG11_KO_x000D_ MUP1_3'_x000D_ TRP1_KO
1061	900	Δypt7::S1::CgTRP1-S2	Trp	YPT7	KO	pOS509	CgTRP1										SCY62_x000D_ 23_x000D_ 695_x000D_ 776_x000D_ 900_x000D_ 1061	SCY62_x000D_ Δura3::pADH1-OsTIR1-9xMyc::URA3_x000D_ Δpdr5::S1::kanMX4-S2_x000D_ Δatg11::pATG8-mNG#3-Atg8-tATG8::hphNT1-S2_x000D_ Δpgk1::PGK1-S3-yeGFP(Y66A)-tSYNTH8::CgLEU2-S2_x000D_ Δypt7::S1::CgTRP1-S2	Ura_x000D_ Kan_x000D_ Hyg_x000D_ Leu_x000D_ Trp	URA3_KO_x000D_ PDR5_KO_x000D_ ATG11_KO_x000D_ PGK1_3'_x000D_ YPT7_KO
1062	900	Δvps41::VPS41-S3-AID*-6xHA-tSYNTH8::CgTRP1-S2	Trp	VPS41	3'	pOS524	CgTRP1		tSYNTH8	AID*-6xHA			6xHA	AID*			SCY62_x000D_ 23_x000D_ 695_x000D_ 776_x000D_ 900_x000D_ 1062	SCY62_x000D_ Δura3::pADH1-OsTIR1-9xMyc::URA3_x000D_ Δpdr5::S1::kanMX4-S2_x000D_ Δatg11::pATG8-mNG#3-Atg8-tATG8::hphNT1-S2_x000D_ Δpgk1::PGK1-S3-yeGFP(Y66A)-tSYNTH8::CgLEU2-S2_x000D_ Δvps41::VPS41-S3-AID*-6xHA-tSYNTH8::CgTRP1-S2	Ura_x000D_ Kan_x000D_ Hyg_x000D_ Leu_x000D_ Trp	URA3_KO_x000D_ PDR5_KO_x000D_ ATG11_KO_x000D_ PGK1_3'_x000D_ VPS41_3'
1063	870	Δatg18::S1::CgLEU2-S2	Leu	ATG18	KO	pOS336	CgLEU2										SCY62_x000D_ 23_x000D_ 695_x000D_ 776_x000D_ 870_x000D_ 1063	SCY62_x000D_ Δura3::pADH1-OsTIR1-9xMyc::URA3_x000D_ Δpdr5::S1::kanMX4-S2_x000D_ Δatg11::pATG8-mNG#3-Atg8-tATG8::hphNT1-S2_x000D_ Δatg5::ATG5-S3-6xV5-MiniTurboID-tSYNTH8::CgHIS3-S2_x000D_ Δatg18::S1::CgLEU2-S2	Ura_x000D_ Kan_x000D_ Hyg_x000D_ His_x000D_ Leu	URA3_KO_x000D_ PDR5_KO_x000D_ ATG11_KO_x000D_ ATG5_3'_x000D_ ATG18_KO
1064	477	Δatg1::ATG1-S3-sfTq2-tSYNTH8::CgTRP1-S2	Trp	ATG1	3'	pOS499	CgTRP1		tSYNTH8	sfTq2		sfTq2					w303_x000D_ 475_x000D_ 477_x000D_ 1064	w303_x000D_ Δura3::pUAS_F_E_C_CORE1-OsTIR1-tCaADH1_x000D_ Δatg11::pATG8-mNG#3-Atg8-tATG8::hphNT1-S2_x000D_ Δatg1::ATG1-S3-sfTq2-tSYNTH8::CgTRP1-S2	_x000D_ Hyg_x000D_ Trp	URA3_KO_x000D_ ATG11_KO_x000D_ ATG1_3'
1065	497	Δatg1::ATG1-S3-sfTq2-tSYNTH8::CgTRP1-S2	Trp	ATG1	3'	pOS499	CgTRP1		tSYNTH8	sfTq2		sfTq2					w303_x000D_ 475_x000D_ 477_x000D_ 497_x000D_ 1065	w303_x000D_ Δura3::pUAS_F_E_C_CORE1-OsTIR1-tCaADH1_x000D_ Δatg11::pATG8-mNG#3-Atg8-tATG8::hphNT1-S2_x000D_ Δatg2::S1::CgHIS3-S2_x000D_ Δatg1::ATG1-S3-sfTq2-tSYNTH8::CgTRP1-S2	_x000D_ Hyg_x000D_ His_x000D_ Trp	URA3_KO_x000D_ ATG11_KO_x000D_ ATG2_KO_x000D_ ATG1_3'
1066	514	Δatg1::ATG1-S3-sfTq2-tSYNTH8::CgTRP1-S2	Trp	ATG1	3'	pOS499	CgTRP1		tSYNTH8	sfTq2		sfTq2					w303_x000D_ 475_x000D_ 477_x000D_ 514_x000D_ 1066	w303_x000D_ Δura3::pUAS_F_E_C_CORE1-OsTIR1-tCaADH1_x000D_ Δatg11::pATG8-mNG#3-Atg8-tATG8::hphNT1-S2_x000D_ Δatg2::ATG2-S3-AID*-TAP-tSYNTH8::CgHIS3-S2_x000D_ Δatg1::ATG1-S3-sfTq2-tSYNTH8::CgTRP1-S2	_x000D_ Hyg_x000D_ His_x000D_ Trp	URA3_KO_x000D_ ATG11_KO_x000D_ ATG2_3'_x000D_ ATG1_3'
1067	477	Δatg5::ATG5-S3-sfTq2-tSYNTH8::CgTRP1-S2	Trp	ATG5	3'	pOS499	CgTRP1		tSYNTH8	sfTq2		sfTq2					w303_x000D_ 475_x000D_ 477_x000D_ 1067	w303_x000D_ Δura3::pUAS_F_E_C_CORE1-OsTIR1-tCaADH1_x000D_ Δatg11::pATG8-mNG#3-Atg8-tATG8::hphNT1-S2_x000D_ Δatg5::ATG5-S3-sfTq2-tSYNTH8::CgTRP1-S2	_x000D_ Hyg_x000D_ Trp	URA3_KO_x000D_ ATG11_KO_x000D_ ATG5_3'
1068	497	Δatg5::ATG5-S3-sfTq2-tSYNTH8::CgTRP1-S2	Trp	ATG5	3'	pOS499	CgTRP1		tSYNTH8	sfTq2		sfTq2					w303_x000D_ 475_x000D_ 477_x000D_ 497_x000D_ 1068	w303_x000D_ Δura3::pUAS_F_E_C_CORE1-OsTIR1-tCaADH1_x000D_ Δatg11::pATG8-mNG#3-Atg8-tATG8::hphNT1-S2_x000D_ Δatg2::S1::CgHIS3-S2_x000D_ Δatg5::ATG5-S3-sfTq2-tSYNTH8::CgTRP1-S2	_x000D_ Hyg_x000D_ His_x000D_ Trp	URA3_KO_x000D_ ATG11_KO_x000D_ ATG2_KO_x000D_ ATG5_3'
1069	514	Δatg5::ATG5-S3-sfTq2-tSYNTH8::CgTRP1-S2	Trp	ATG5	3'	pOS499	CgTRP1		tSYNTH8	sfTq2		sfTq2					w303_x000D_ 475_x000D_ 477_x000D_ 514_x000D_ 1069	w303_x000D_ Δura3::pUAS_F_E_C_CORE1-OsTIR1-tCaADH1_x000D_ Δatg11::pATG8-mNG#3-Atg8-tATG8::hphNT1-S2_x000D_ Δatg2::ATG2-S3-AID*-TAP-tSYNTH8::CgHIS3-S2_x000D_ Δatg5::ATG5-S3-sfTq2-tSYNTH8::CgTRP1-S2	_x000D_ Hyg_x000D_ His_x000D_ Trp	URA3_KO_x000D_ ATG11_KO_x000D_ ATG2_3'_x000D_ ATG5_3'
1070	477	Δatg18::ATG18-S3-sfTq2-tSYNTH8::CgTRP1-S2	Trp	ATG18	3'	pOS499	CgTRP1		tSYNTH8	sfTq2		sfTq2					w303_x000D_ 475_x000D_ 477_x000D_ 1070	w303_x000D_ Δura3::pUAS_F_E_C_CORE1-OsTIR1-tCaADH1_x000D_ Δatg11::pATG8-mNG#3-Atg8-tATG8::hphNT1-S2_x000D_ Δatg18::ATG18-S3-sfTq2-tSYNTH8::CgTRP1-S2	_x000D_ Hyg_x000D_ Trp	URA3_KO_x000D_ ATG11_KO_x000D_ ATG18_3'
1071	497	Δatg18::ATG18-S3-sfTq2-tSYNTH8::CgTRP1-S2	Trp	ATG18	3'	pOS499	CgTRP1		tSYNTH8	sfTq2		sfTq2					w303_x000D_ 475_x000D_ 477_x000D_ 497_x000D_ 1071	w303_x000D_ Δura3::pUAS_F_E_C_CORE1-OsTIR1-tCaADH1_x000D_ Δatg11::pATG8-mNG#3-Atg8-tATG8::hphNT1-S2_x000D_ Δatg2::S1::CgHIS3-S2_x000D_ Δatg18::ATG18-S3-sfTq2-tSYNTH8::CgTRP1-S2	_x000D_ Hyg_x000D_ His_x000D_ Trp	URA3_KO_x000D_ ATG11_KO_x000D_ ATG2_KO_x000D_ ATG18_3'
1072	514	Δatg18::ATG18-S3-sfTq2-tSYNTH8::CgTRP1-S2	Trp	ATG18	3'	pOS499	CgTRP1		tSYNTH8	sfTq2		sfTq2					w303_x000D_ 475_x000D_ 477_x000D_ 514_x000D_ 1072	w303_x000D_ Δura3::pUAS_F_E_C_CORE1-OsTIR1-tCaADH1_x000D_ Δatg11::pATG8-mNG#3-Atg8-tATG8::hphNT1-S2_x000D_ Δatg2::ATG2-S3-AID*-TAP-tSYNTH8::CgHIS3-S2_x000D_ Δatg18::ATG18-S3-sfTq2-tSYNTH8::CgTRP1-S2	_x000D_ Hyg_x000D_ His_x000D_ Trp	URA3_KO_x000D_ ATG11_KO_x000D_ ATG2_3'_x000D_ ATG18_3'
1073	846	Δatg2::ATG2-S3-TAP-mNG#1-TVMVsite-MoonTag_Nb-tSYNTH8::CgHIS3-S2	His	ATG2	3'	pOS512	CgHIS3		tSYNTH8	TAP-mNG#1-TVMVsite-MoonTag_Nb		mNG#1	TAP		MoonTag_Nb	TVMVsite	SCY62_x000D_ 23_x000D_ 695_x000D_ 846_x000D_ 1073	SCY62_x000D_ Δura3::pADH1-OsTIR1-9xMyc::URA3_x000D_ Δpdr5::S1::kanMX4-S2_x000D_ Δatg11::pATG8-sfTq2-Atg8-tATG8::hphNT1-S2_x000D_ Δatg2::ATG2-S3-TAP-mNG#1-TVMVsite-MoonTag_Nb-tSYNTH8::CgHIS3-S2	Ura_x000D_ Kan_x000D_ Hyg_x000D_ His	URA3_KO_x000D_ PDR5_KO_x000D_ ATG11_KO_x000D_ ATG2_3'
1078	1011	Δvph1::VPH1-S3-TAP-TEVsite-HA_Nb-tSYNTH8::CgTRP1-S2	Trp	VPH1	3'	pOS475	CgTRP1		tSYNTH8	TAP-TEVsite-HA_Nb		HA_Nb	TAP			TEVsite	SCY62_x000D_ 23_x000D_ 695_x000D_ 846_x000D_ 1011_x000D_ 1078	SCY62_x000D_ Δura3::pADH1-OsTIR1-9xMyc::URA3_x000D_ Δpdr5::S1::kanMX4-S2_x000D_ Δatg11::pATG8-sfTq2-Atg8-tATG8::hphNT1-S2_x000D_ Δatg2::ATG2-S3-AID*-6xHA-mNG#1-tSYNTH8::CgHIS3-S2_x000D_ Δvph1::VPH1-S3-TAP-TEVsite-HA_Nb-tSYNTH8::CgTRP1-S2	Ura_x000D_ Kan_x000D_ Hyg_x000D_ His_x000D_ Trp	URA3_KO_x000D_ PDR5_KO_x000D_ ATG11_KO_x000D_ ATG2_3'_x000D_ VPH1_3'
1079	475	Δatg11::pATG8-mRuby3-Atg8-tATG8::hphNT1-S2	Hyg	ATG11	KO	pOS470	hphNT1	pATG8	tATG8	mRuby3-Atg8		mRuby3					w303_x000D_ 475_x000D_ 1079	w303_x000D_ Δura3::pUAS_F_E_C_CORE1-OsTIR1-tCaADH1_x000D_ Δatg11::pATG8-mRuby3-Atg8-tATG8::hphNT1-S2	_x000D_ Hyg	URA3_KO_x000D_ ATG11_KO
1080	475	Δatg11::pATG8-sfTq2-Atg8-tATG8::hphNT1-S2	Hyg	ATG11	KO	pOS471	hphNT1	pATG8	tATG8	sfTq2-Atg8		sfTq2					w303_x000D_ 475_x000D_ 1080	w303_x000D_ Δura3::pUAS_F_E_C_CORE1-OsTIR1-tCaADH1_x000D_ Δatg11::pATG8-sfTq2-Atg8-tATG8::hphNT1-S2	_x000D_ Hyg	URA3_KO_x000D_ ATG11_KO
1082	1061	Δatg2::S1::CgHIS3-S2	His	ATG2	KO	pOS334	CgHIS3										SCY62_x000D_ 23_x000D_ 695_x000D_ 776_x000D_ 900_x000D_ 1061_x000D_ 1082	SCY62_x000D_ Δura3::pADH1-OsTIR1-9xMyc::URA3_x000D_ Δpdr5::S1::kanMX4-S2_x000D_ Δatg11::pATG8-mNG#3-Atg8-tATG8::hphNT1-S2_x000D_ Δpgk1::PGK1-S3-yeGFP(Y66A)-tSYNTH8::CgLEU2-S2_x000D_ Δypt7::S1::CgTRP1-S2_x000D_ Δatg2::S1::CgHIS3-S2	Ura_x000D_ Kan_x000D_ Hyg_x000D_ Leu_x000D_ Trp_x000D_ His	URA3_KO_x000D_ PDR5_KO_x000D_ ATG11_KO_x000D_ PGK1_3'_x000D_ YPT7_KO_x000D_ ATG2_KO
1083	1061	Δatg5::S1::CgHIS3-S2	His	ATG5	KO	pOS334	CgHIS3										SCY62_x000D_ 23_x000D_ 695_x000D_ 776_x000D_ 900_x000D_ 1061_x000D_ 1083	SCY62_x000D_ Δura3::pADH1-OsTIR1-9xMyc::URA3_x000D_ Δpdr5::S1::kanMX4-S2_x000D_ Δatg11::pATG8-mNG#3-Atg8-tATG8::hphNT1-S2_x000D_ Δpgk1::PGK1-S3-yeGFP(Y66A)-tSYNTH8::CgLEU2-S2_x000D_ Δypt7::S1::CgTRP1-S2_x000D_ Δatg5::S1::CgHIS3-S2	Ura_x000D_ Kan_x000D_ Hyg_x000D_ Leu_x000D_ Trp_x000D_ His	URA3_KO_x000D_ PDR5_KO_x000D_ ATG11_KO_x000D_ PGK1_3'_x000D_ YPT7_KO_x000D_ ATG5_KO
1084	1061	Δatg9::S1::CgHIS3-S2	His	ATG9	KO	pOS334	CgHIS3										SCY62_x000D_ 23_x000D_ 695_x000D_ 776_x000D_ 900_x000D_ 1061_x000D_ 1084	SCY62_x000D_ Δura3::pADH1-OsTIR1-9xMyc::URA3_x000D_ Δpdr5::S1::kanMX4-S2_x000D_ Δatg11::pATG8-mNG#3-Atg8-tATG8::hphNT1-S2_x000D_ Δpgk1::PGK1-S3-yeGFP(Y66A)-tSYNTH8::CgLEU2-S2_x000D_ Δypt7::S1::CgTRP1-S2_x000D_ Δatg9::S1::CgHIS3-S2	Ura_x000D_ Kan_x000D_ Hyg_x000D_ Leu_x000D_ Trp_x000D_ His	URA3_KO_x000D_ PDR5_KO_x000D_ ATG11_KO_x000D_ PGK1_3'_x000D_ YPT7_KO_x000D_ ATG9_KO
1085	1061	Δatg18::S1::CgHIS3-S2	His	ATG18	KO	pOS334	CgHIS3										SCY62_x000D_ 23_x000D_ 695_x000D_ 776_x000D_ 900_x000D_ 1061_x000D_ 1085	SCY62_x000D_ Δura3::pADH1-OsTIR1-9xMyc::URA3_x000D_ Δpdr5::S1::kanMX4-S2_x000D_ Δatg11::pATG8-mNG#3-Atg8-tATG8::hphNT1-S2_x000D_ Δpgk1::PGK1-S3-yeGFP(Y66A)-tSYNTH8::CgLEU2-S2_x000D_ Δypt7::S1::CgTRP1-S2_x000D_ Δatg18::S1::CgHIS3-S2	Ura_x000D_ Kan_x000D_ Hyg_x000D_ Leu_x000D_ Trp_x000D_ His	URA3_KO_x000D_ PDR5_KO_x000D_ ATG11_KO_x000D_ PGK1_3'_x000D_ YPT7_KO_x000D_ ATG18_KO
1086	1061	Δatg1::ATG1-S3-AID*-6xHA-tSYNTH8::CgHIS3-S2	His	ATG1	3'	pOS367	CgHIS3		tSYNTH8	AID*-6xHA			6xHA	AID*			SCY62_x000D_ 23_x000D_ 695_x000D_ 776_x000D_ 900_x000D_ 1061_x000D_ 1086	SCY62_x000D_ Δura3::pADH1-OsTIR1-9xMyc::URA3_x000D_ Δpdr5::S1::kanMX4-S2_x000D_ Δatg11::pATG8-mNG#3-Atg8-tATG8::hphNT1-S2_x000D_ Δpgk1::PGK1-S3-yeGFP(Y66A)-tSYNTH8::CgLEU2-S2_x000D_ Δypt7::S1::CgTRP1-S2_x000D_ Δatg1::ATG1-S3-AID*-6xHA-tSYNTH8::CgHIS3-S2	Ura_x000D_ Kan_x000D_ Hyg_x000D_ Leu_x000D_ Trp_x000D_ His	URA3_KO_x000D_ PDR5_KO_x000D_ ATG11_KO_x000D_ PGK1_3'_x000D_ YPT7_KO_x000D_ ATG1_3'
1087	1061	Δatg2::ATG2-S3-AID*-6xHA-tSYNTH8::CgHIS3-S2	His	ATG2	3'	pOS367	CgHIS3		tSYNTH8	AID*-6xHA			6xHA	AID*			SCY62_x000D_ 23_x000D_ 695_x000D_ 776_x000D_ 900_x000D_ 1061_x000D_ 1087	SCY62_x000D_ Δura3::pADH1-OsTIR1-9xMyc::URA3_x000D_ Δpdr5::S1::kanMX4-S2_x000D_ Δatg11::pATG8-mNG#3-Atg8-tATG8::hphNT1-S2_x000D_ Δpgk1::PGK1-S3-yeGFP(Y66A)-tSYNTH8::CgLEU2-S2_x000D_ Δypt7::S1::CgTRP1-S2_x000D_ Δatg2::ATG2-S3-AID*-6xHA-tSYNTH8::CgHIS3-S2	Ura_x000D_ Kan_x000D_ Hyg_x000D_ Leu_x000D_ Trp_x000D_ His	URA3_KO_x000D_ PDR5_KO_x000D_ ATG11_KO_x000D_ PGK1_3'_x000D_ YPT7_KO_x000D_ ATG2_3'
1088	1061	Δatg5::ATG5-S3-AID*-6xHA-tSYNTH8::CgHIS3-S2	His	ATG5	3'	pOS367	CgHIS3		tSYNTH8	AID*-6xHA			6xHA	AID*			SCY62_x000D_ 23_x000D_ 695_x000D_ 776_x000D_ 900_x000D_ 1061_x000D_ 1088	SCY62_x000D_ Δura3::pADH1-OsTIR1-9xMyc::URA3_x000D_ Δpdr5::S1::kanMX4-S2_x000D_ Δatg11::pATG8-mNG#3-Atg8-tATG8::hphNT1-S2_x000D_ Δpgk1::PGK1-S3-yeGFP(Y66A)-tSYNTH8::CgLEU2-S2_x000D_ Δypt7::S1::CgTRP1-S2_x000D_ Δatg5::ATG5-S3-AID*-6xHA-tSYNTH8::CgHIS3-S2	Ura_x000D_ Kan_x000D_ Hyg_x000D_ Leu_x000D_ Trp_x000D_ His	URA3_KO_x000D_ PDR5_KO_x000D_ ATG11_KO_x000D_ PGK1_3'_x000D_ YPT7_KO_x000D_ ATG5_3'
1089	1061	Δatg9::ATG9-S3-AID*-6xHA-tSYNTH8::CgHIS3-S2	His	ATG9	3'	pOS367	CgHIS3		tSYNTH8	AID*-6xHA			6xHA	AID*			SCY62_x000D_ 23_x000D_ 695_x000D_ 776_x000D_ 900_x000D_ 1061_x000D_ 1089	SCY62_x000D_ Δura3::pADH1-OsTIR1-9xMyc::URA3_x000D_ Δpdr5::S1::kanMX4-S2_x000D_ Δatg11::pATG8-mNG#3-Atg8-tATG8::hphNT1-S2_x000D_ Δpgk1::PGK1-S3-yeGFP(Y66A)-tSYNTH8::CgLEU2-S2_x000D_ Δypt7::S1::CgTRP1-S2_x000D_ Δatg9::ATG9-S3-AID*-6xHA-tSYNTH8::CgHIS3-S2	Ura_x000D_ Kan_x000D_ Hyg_x000D_ Leu_x000D_ Trp_x000D_ His	URA3_KO_x000D_ PDR5_KO_x000D_ ATG11_KO_x000D_ PGK1_3'_x000D_ YPT7_KO_x000D_ ATG9_3'
1090	1061	Δatg18::ATG18-S3-AID*-6xHA-tSYNTH8::CgHIS3-S2	His	ATG18	3'	pOS367	CgHIS3		tSYNTH8	AID*-6xHA			6xHA	AID*			SCY62_x000D_ 23_x000D_ 695_x000D_ 776_x000D_ 900_x000D_ 1061_x000D_ 1090	SCY62_x000D_ Δura3::pADH1-OsTIR1-9xMyc::URA3_x000D_ Δpdr5::S1::kanMX4-S2_x000D_ Δatg11::pATG8-mNG#3-Atg8-tATG8::hphNT1-S2_x000D_ Δpgk1::PGK1-S3-yeGFP(Y66A)-tSYNTH8::CgLEU2-S2_x000D_ Δypt7::S1::CgTRP1-S2_x000D_ Δatg18::ATG18-S3-AID*-6xHA-tSYNTH8::CgHIS3-S2	Ura_x000D_ Kan_x000D_ Hyg_x000D_ Leu_x000D_ Trp_x000D_ His	URA3_KO_x000D_ PDR5_KO_x000D_ ATG11_KO_x000D_ PGK1_3'_x000D_ YPT7_KO_x000D_ ATG18_3'
1091	1061	Δsec18::SEC18-S3-AID*-6xHA-tSYNTH8::CgHIS3-S2	His	SEC18	3'	pOS367	CgHIS3		tSYNTH8	AID*-6xHA			6xHA	AID*			SCY62_x000D_ 23_x000D_ 695_x000D_ 776_x000D_ 900_x000D_ 1061_x000D_ 1091	SCY62_x000D_ Δura3::pADH1-OsTIR1-9xMyc::URA3_x000D_ Δpdr5::S1::kanMX4-S2_x000D_ Δatg11::pATG8-mNG#3-Atg8-tATG8::hphNT1-S2_x000D_ Δpgk1::PGK1-S3-yeGFP(Y66A)-tSYNTH8::CgLEU2-S2_x000D_ Δypt7::S1::CgTRP1-S2_x000D_ Δsec18::SEC18-S3-AID*-6xHA-tSYNTH8::CgHIS3-S2	Ura_x000D_ Kan_x000D_ Hyg_x000D_ Leu_x000D_ Trp_x000D_ His	URA3_KO_x000D_ PDR5_KO_x000D_ ATG11_KO_x000D_ PGK1_3'_x000D_ YPT7_KO_x000D_ SEC18_3'
1092	1061	Δatg5::ATG5-S3-AID*(P88L)-6xHA-tSYNTH8::CgHIS3-S2	His	ATG5	3'	pOS447	CgHIS3		tSYNTH8	AID*(P88L)-6xHA			6xHA	AID*(P88L)			SCY62_x000D_ 23_x000D_ 695_x000D_ 776_x000D_ 900_x000D_ 1061_x000D_ 1092	SCY62_x000D_ Δura3::pADH1-OsTIR1-9xMyc::URA3_x000D_ Δpdr5::S1::kanMX4-S2_x000D_ Δatg11::pATG8-mNG#3-Atg8-tATG8::hphNT1-S2_x000D_ Δpgk1::PGK1-S3-yeGFP(Y66A)-tSYNTH8::CgLEU2-S2_x000D_ Δypt7::S1::CgTRP1-S2_x000D_ Δatg5::ATG5-S3-AID*(P88L)-6xHA-tSYNTH8::CgHIS3-S2	Ura_x000D_ Kan_x000D_ Hyg_x000D_ Leu_x000D_ Trp_x000D_ His	URA3_KO_x000D_ PDR5_KO_x000D_ ATG11_KO_x000D_ PGK1_3'_x000D_ YPT7_KO_x000D_ ATG5_3'
1093	1061	Δatg9::ATG9-S3-AID*(P88L)-6xHA-tSYNTH8::CgHIS3-S2	His	ATG9	3'	pOS447	CgHIS3		tSYNTH8	AID*(P88L)-6xHA			6xHA	AID*(P88L)			SCY62_x000D_ 23_x000D_ 695_x000D_ 776_x000D_ 900_x000D_ 1061_x000D_ 1093	SCY62_x000D_ Δura3::pADH1-OsTIR1-9xMyc::URA3_x000D_ Δpdr5::S1::kanMX4-S2_x000D_ Δatg11::pATG8-mNG#3-Atg8-tATG8::hphNT1-S2_x000D_ Δpgk1::PGK1-S3-yeGFP(Y66A)-tSYNTH8::CgLEU2-S2_x000D_ Δypt7::S1::CgTRP1-S2_x000D_ Δatg9::ATG9-S3-AID*(P88L)-6xHA-tSYNTH8::CgHIS3-S2	Ura_x000D_ Kan_x000D_ Hyg_x000D_ Leu_x000D_ Trp_x000D_ His	URA3_KO_x000D_ PDR5_KO_x000D_ ATG11_KO_x000D_ PGK1_3'_x000D_ YPT7_KO_x000D_ ATG9_3'
1094	1061	Δatg18::ATG18-S3-AID*(P88L)-6xHA-tSYNTH8::CgHIS3-S2	His	ATG18	3'	pOS447	CgHIS3		tSYNTH8	AID*(P88L)-6xHA			6xHA	AID*(P88L)			SCY62_x000D_ 23_x000D_ 695_x000D_ 776_x000D_ 900_x000D_ 1061_x000D_ 1094	SCY62_x000D_ Δura3::pADH1-OsTIR1-9xMyc::URA3_x000D_ Δpdr5::S1::kanMX4-S2_x000D_ Δatg11::pATG8-mNG#3-Atg8-tATG8::hphNT1-S2_x000D_ Δpgk1::PGK1-S3-yeGFP(Y66A)-tSYNTH8::CgLEU2-S2_x000D_ Δypt7::S1::CgTRP1-S2_x000D_ Δatg18::ATG18-S3-AID*(P88L)-6xHA-tSYNTH8::CgHIS3-S2	Ura_x000D_ Kan_x000D_ Hyg_x000D_ Leu_x000D_ Trp_x000D_ His	URA3_KO_x000D_ PDR5_KO_x000D_ ATG11_KO_x000D_ PGK1_3'_x000D_ YPT7_KO_x000D_ ATG18_3'
1095	1062	Δatg2::S1::CgHIS3-S2	His	ATG2	KO	pOS334	CgHIS3										SCY62_x000D_ 23_x000D_ 695_x000D_ 776_x000D_ 900_x000D_ 1062_x000D_ 1095	SCY62_x000D_ Δura3::pADH1-OsTIR1-9xMyc::URA3_x000D_ Δpdr5::S1::kanMX4-S2_x000D_ Δatg11::pATG8-mNG#3-Atg8-tATG8::hphNT1-S2_x000D_ Δpgk1::PGK1-S3-yeGFP(Y66A)-tSYNTH8::CgLEU2-S2_x000D_ Δvps41::VPS41-S3-AID*-6xHA-tSYNTH8::CgTRP1-S2_x000D_ Δatg2::S1::CgHIS3-S2	Ura_x000D_ Kan_x000D_ Hyg_x000D_ Leu_x000D_ Trp_x000D_ His	URA3_KO_x000D_ PDR5_KO_x000D_ ATG11_KO_x000D_ PGK1_3'_x000D_ VPS41_3'_x000D_ ATG2_KO
1096	1062	Δatg2::ATG2-S3-AID*-6xHA-tSYNTH8::CgHIS3-S2	His	ATG2	3'	pOS367	CgHIS3		tSYNTH8	AID*-6xHA			6xHA	AID*			SCY62_x000D_ 23_x000D_ 695_x000D_ 776_x000D_ 900_x000D_ 1062_x000D_ 1096	SCY62_x000D_ Δura3::pADH1-OsTIR1-9xMyc::URA3_x000D_ Δpdr5::S1::kanMX4-S2_x000D_ Δatg11::pATG8-mNG#3-Atg8-tATG8::hphNT1-S2_x000D_ Δpgk1::PGK1-S3-yeGFP(Y66A)-tSYNTH8::CgLEU2-S2_x000D_ Δvps41::VPS41-S3-AID*-6xHA-tSYNTH8::CgTRP1-S2_x000D_ Δatg2::ATG2-S3-AID*-6xHA-tSYNTH8::CgHIS3-S2	Ura_x000D_ Kan_x000D_ Hyg_x000D_ Leu_x000D_ Trp_x000D_ His	URA3_KO_x000D_ PDR5_KO_x000D_ ATG11_KO_x000D_ PGK1_3'_x000D_ VPS41_3'_x000D_ ATG2_3'
1097	1062	Δatg18::S1::CgHIS3-S2	His	ATG18	KO	pOS334	CgHIS3										SCY62_x000D_ 23_x000D_ 695_x000D_ 776_x000D_ 900_x000D_ 1062_x000D_ 1097	SCY62_x000D_ Δura3::pADH1-OsTIR1-9xMyc::URA3_x000D_ Δpdr5::S1::kanMX4-S2_x000D_ Δatg11::pATG8-mNG#3-Atg8-tATG8::hphNT1-S2_x000D_ Δpgk1::PGK1-S3-yeGFP(Y66A)-tSYNTH8::CgLEU2-S2_x000D_ Δvps41::VPS41-S3-AID*-6xHA-tSYNTH8::CgTRP1-S2_x000D_ Δatg18::S1::CgHIS3-S2	Ura_x000D_ Kan_x000D_ Hyg_x000D_ Leu_x000D_ Trp_x000D_ His	URA3_KO_x000D_ PDR5_KO_x000D_ ATG11_KO_x000D_ PGK1_3'_x000D_ VPS41_3'_x000D_ ATG18_KO
1098	1062	Δatg18::ATG18-S3-AID*-6xHA-tSYNTH8::CgHIS3-S2	His	ATG18	3'	pOS367	CgHIS3		tSYNTH8	AID*-6xHA			6xHA	AID*			SCY62_x000D_ 23_x000D_ 695_x000D_ 776_x000D_ 900_x000D_ 1062_x000D_ 1098	SCY62_x000D_ Δura3::pADH1-OsTIR1-9xMyc::URA3_x000D_ Δpdr5::S1::kanMX4-S2_x000D_ Δatg11::pATG8-mNG#3-Atg8-tATG8::hphNT1-S2_x000D_ Δpgk1::PGK1-S3-yeGFP(Y66A)-tSYNTH8::CgLEU2-S2_x000D_ Δvps41::VPS41-S3-AID*-6xHA-tSYNTH8::CgTRP1-S2_x000D_ Δatg18::ATG18-S3-AID*-6xHA-tSYNTH8::CgHIS3-S2	Ura_x000D_ Kan_x000D_ Hyg_x000D_ Leu_x000D_ Trp_x000D_ His	URA3_KO_x000D_ PDR5_KO_x000D_ ATG11_KO_x000D_ PGK1_3'_x000D_ VPS41_3'_x000D_ ATG18_3'
1099	1062	Δatg18::ATG18-S3-AID*(P88L)-6xHA-tSYNTH8::CgHIS3-S2	His	ATG18	3'	pOS447	CgHIS3		tSYNTH8	AID*(P88L)-6xHA			6xHA	AID*(P88L)			SCY62_x000D_ 23_x000D_ 695_x000D_ 776_x000D_ 900_x000D_ 1062_x000D_ 1099	SCY62_x000D_ Δura3::pADH1-OsTIR1-9xMyc::URA3_x000D_ Δpdr5::S1::kanMX4-S2_x000D_ Δatg11::pATG8-mNG#3-Atg8-tATG8::hphNT1-S2_x000D_ Δpgk1::PGK1-S3-yeGFP(Y66A)-tSYNTH8::CgLEU2-S2_x000D_ Δvps41::VPS41-S3-AID*-6xHA-tSYNTH8::CgTRP1-S2_x000D_ Δatg18::ATG18-S3-AID*(P88L)-6xHA-tSYNTH8::CgHIS3-S2	Ura_x000D_ Kan_x000D_ Hyg_x000D_ Leu_x000D_ Trp_x000D_ His	URA3_KO_x000D_ PDR5_KO_x000D_ ATG11_KO_x000D_ PGK1_3'_x000D_ VPS41_3'_x000D_ ATG18_3'
1100	1080	Δatg1::ATG1-F5-flex#2-mNG#2-tSYNTH8::CgTRP1-S2	Trp	ATG1	3'	pOS453	CgTRP1		tSYNTH8	flex#2-mNG#2	flex#2	mNG#2					w303_x000D_ 475_x000D_ 1080_x000D_ 1100	w303_x000D_ Δura3::pUAS_F_E_C_CORE1-OsTIR1-tCaADH1_x000D_ Δatg11::pATG8-sfTq2-Atg8-tATG8::hphNT1-S2_x000D_ Δatg1::ATG1-F5-flex#2-mNG#2-tSYNTH8::CgTRP1-S2	_x000D_ Hyg_x000D_ Trp	URA3_KO_x000D_ ATG11_KO_x000D_ ATG1_3'
1101	1080	Δatg2::ATG2-F5-flex#2-mNG#2-tSYNTH8::CgTRP1-S2	Trp	ATG2	3'	pOS453	CgTRP1		tSYNTH8	flex#2-mNG#2	flex#2	mNG#2					w303_x000D_ 475_x000D_ 1080_x000D_ 1101	w303_x000D_ Δura3::pUAS_F_E_C_CORE1-OsTIR1-tCaADH1_x000D_ Δatg11::pATG8-sfTq2-Atg8-tATG8::hphNT1-S2_x000D_ Δatg2::ATG2-F5-flex#2-mNG#2-tSYNTH8::CgTRP1-S2	_x000D_ Hyg_x000D_ Trp	URA3_KO_x000D_ ATG11_KO_x000D_ ATG2_3'
1102	1080	Δatg5::ATG5-F5-flex#2-mNG#2-tSYNTH8::CgTRP1-S2	Trp	ATG5	3'	pOS453	CgTRP1		tSYNTH8	flex#2-mNG#2	flex#2	mNG#2					w303_x000D_ 475_x000D_ 1080_x000D_ 1102	w303_x000D_ Δura3::pUAS_F_E_C_CORE1-OsTIR1-tCaADH1_x000D_ Δatg11::pATG8-sfTq2-Atg8-tATG8::hphNT1-S2_x000D_ Δatg5::ATG5-F5-flex#2-mNG#2-tSYNTH8::CgTRP1-S2	_x000D_ Hyg_x000D_ Trp	URA3_KO_x000D_ ATG11_KO_x000D_ ATG5_3'
1103	1080	Δatg9::ATG9-F5-flex#2-mNG#2-tSYNTH8::CgTRP1-S2	Trp	ATG9	3'	pOS453	CgTRP1		tSYNTH8	flex#2-mNG#2	flex#2	mNG#2					w303_x000D_ 475_x000D_ 1080_x000D_ 1103	w303_x000D_ Δura3::pUAS_F_E_C_CORE1-OsTIR1-tCaADH1_x000D_ Δatg11::pATG8-sfTq2-Atg8-tATG8::hphNT1-S2_x000D_ Δatg9::ATG9-F5-flex#2-mNG#2-tSYNTH8::CgTRP1-S2	_x000D_ Hyg_x000D_ Trp	URA3_KO_x000D_ ATG11_KO_x000D_ ATG9_3'
1104	1080	Δvps30::VPS30-F5-flex#2-mNG#2-tSYNTH8::CgTRP1-S2	Trp	VPS30	3'	pOS453	CgTRP1		tSYNTH8	flex#2-mNG#2	flex#2	mNG#2					w303_x000D_ 475_x000D_ 1080_x000D_ 1104	w303_x000D_ Δura3::pUAS_F_E_C_CORE1-OsTIR1-tCaADH1_x000D_ Δatg11::pATG8-sfTq2-Atg8-tATG8::hphNT1-S2_x000D_ Δvps30::VPS30-F5-flex#2-mNG#2-tSYNTH8::CgTRP1-S2	_x000D_ Hyg_x000D_ Trp	URA3_KO_x000D_ ATG11_KO_x000D_ VPS30_3'
1105	1080	Δatg18::ATG18-F5-flex#2-mNG#2-tSYNTH8::CgTRP1-S2	Trp	ATG18	3'	pOS453	CgTRP1		tSYNTH8	flex#2-mNG#2	flex#2	mNG#2					w303_x000D_ 475_x000D_ 1080_x000D_ 1105	w303_x000D_ Δura3::pUAS_F_E_C_CORE1-OsTIR1-tCaADH1_x000D_ Δatg11::pATG8-sfTq2-Atg8-tATG8::hphNT1-S2_x000D_ Δatg18::ATG18-F5-flex#2-mNG#2-tSYNTH8::CgTRP1-S2	_x000D_ Hyg_x000D_ Trp	URA3_KO_x000D_ ATG11_KO_x000D_ ATG18_3'
1109	1061	Δatg1::ATG1-S3-AID*(P88L)-6xHA-tSYNTH8::CgHIS3-S2	His	ATG1	3'	pOS447	CgHIS3		tSYNTH8	AID*(P88L)-6xHA			6xHA	AID*(P88L)			SCY62_x000D_ 23_x000D_ 695_x000D_ 776_x000D_ 900_x000D_ 1061_x000D_ 1109	SCY62_x000D_ Δura3::pADH1-OsTIR1-9xMyc::URA3_x000D_ Δpdr5::S1::kanMX4-S2_x000D_ Δatg11::pATG8-mNG#3-Atg8-tATG8::hphNT1-S2_x000D_ Δpgk1::PGK1-S3-yeGFP(Y66A)-tSYNTH8::CgLEU2-S2_x000D_ Δypt7::S1::CgTRP1-S2_x000D_ Δatg1::ATG1-S3-AID*(P88L)-6xHA-tSYNTH8::CgHIS3-S2	Ura_x000D_ Kan_x000D_ Hyg_x000D_ Leu_x000D_ Trp_x000D_ His	URA3_KO_x000D_ PDR5_KO_x000D_ ATG11_KO_x000D_ PGK1_3'_x000D_ YPT7_KO_x000D_ ATG1_3'
1110	1061	Δatg2::ATG2-S3-AID*(P88L)-6xHA-tSYNTH8::CgHIS3-S2	His	ATG2	3'	pOS447	CgHIS3		tSYNTH8	AID*(P88L)-6xHA			6xHA	AID*(P88L)			SCY62_x000D_ 23_x000D_ 695_x000D_ 776_x000D_ 900_x000D_ 1061_x000D_ 1110	SCY62_x000D_ Δura3::pADH1-OsTIR1-9xMyc::URA3_x000D_ Δpdr5::S1::kanMX4-S2_x000D_ Δatg11::pATG8-mNG#3-Atg8-tATG8::hphNT1-S2_x000D_ Δpgk1::PGK1-S3-yeGFP(Y66A)-tSYNTH8::CgLEU2-S2_x000D_ Δypt7::S1::CgTRP1-S2_x000D_ Δatg2::ATG2-S3-AID*(P88L)-6xHA-tSYNTH8::CgHIS3-S2	Ura_x000D_ Kan_x000D_ Hyg_x000D_ Leu_x000D_ Trp_x000D_ His	URA3_KO_x000D_ PDR5_KO_x000D_ ATG11_KO_x000D_ PGK1_3'_x000D_ YPT7_KO_x000D_ ATG2_3'
1111	1062	Δatg2::ATG2-S3-AID*(P88L)-6xHA-tSYNTH8::CgHIS3-S2	His	ATG2	3'	pOS447	CgHIS3		tSYNTH8	AID*(P88L)-6xHA			6xHA	AID*(P88L)			SCY62_x000D_ 23_x000D_ 695_x000D_ 776_x000D_ 900_x000D_ 1062_x000D_ 1111	SCY62_x000D_ Δura3::pADH1-OsTIR1-9xMyc::URA3_x000D_ Δpdr5::S1::kanMX4-S2_x000D_ Δatg11::pATG8-mNG#3-Atg8-tATG8::hphNT1-S2_x000D_ Δpgk1::PGK1-S3-yeGFP(Y66A)-tSYNTH8::CgLEU2-S2_x000D_ Δvps41::VPS41-S3-AID*-6xHA-tSYNTH8::CgTRP1-S2_x000D_ Δatg2::ATG2-S3-AID*(P88L)-6xHA-tSYNTH8::CgHIS3-S2	Ura_x000D_ Kan_x000D_ Hyg_x000D_ Leu_x000D_ Trp_x000D_ His	URA3_KO_x000D_ PDR5_KO_x000D_ ATG11_KO_x000D_ PGK1_3'_x000D_ VPS41_3'_x000D_ ATG2_3'
1112	1080	Δatg2::ATG2-S3-AID*-6xHA-mNG#1-tSYNTH8::CgHIS3-S2	His	ATG2	3'	pOS400	CgHIS3		tSYNTH8	AID*-6xHA-mNG#1		mNG#1	6xHA	AID*			w303_x000D_ 475_x000D_ 1080_x000D_ 1112	w303_x000D_ Δura3::pUAS_F_E_C_CORE1-OsTIR1-tCaADH1_x000D_ Δatg11::pATG8-sfTq2-Atg8-tATG8::hphNT1-S2_x000D_ Δatg2::ATG2-S3-AID*-6xHA-mNG#1-tSYNTH8::CgHIS3-S2	_x000D_ Hyg_x000D_ His	URA3_KO_x000D_ ATG11_KO_x000D_ ATG2_3'
1113	1080	Δatg18::ATG18-S3-AID*-6xHA-mNG#1-tSYNTH8::CgHIS3-S2	His	ATG18	3'	pOS400	CgHIS3		tSYNTH8	AID*-6xHA-mNG#1		mNG#1	6xHA	AID*			w303_x000D_ 475_x000D_ 1080_x000D_ 1113	w303_x000D_ Δura3::pUAS_F_E_C_CORE1-OsTIR1-tCaADH1_x000D_ Δatg11::pATG8-sfTq2-Atg8-tATG8::hphNT1-S2_x000D_ Δatg18::ATG18-S3-AID*-6xHA-mNG#1-tSYNTH8::CgHIS3-S2	_x000D_ Hyg_x000D_ His	URA3_KO_x000D_ ATG11_KO_x000D_ ATG18_3'
1114	475	Δatg11::pATG8-mNG#3-Atg8(F104A,Y106A)-Atg8-tATG8::hphNT1-S2	Hyg	ATG11	KO	pOS532	hphNT1	pATG8	tATG8	mNG#3-Atg8(F104A,Y106A)		mNG#3					w303_x000D_ 475_x000D_ 1114	w303_x000D_ Δura3::pUAS_F_E_C_CORE1-OsTIR1-tCaADH1_x000D_ Δatg11::pATG8-mNG#3-Atg8(F104A,Y106A)-Atg8-tATG8::hphNT1-S2	_x000D_ Hyg	URA3_KO_x000D_ ATG11_KO
1115	1080	Δatg2::ATG2-S3-TEVsite-mNG#1-6xHA-tSYNTH8::CgHIS3-S2	His	ATG2	3'	pOS533	CgHIS3		tSYNTH8	TEVsite-mNG#1-6xHA		mNG#1	6xHA			TEVsite	w303_x000D_ 475_x000D_ 1080_x000D_ 1115	w303_x000D_ Δura3::pUAS_F_E_C_CORE1-OsTIR1-tCaADH1_x000D_ Δatg11::pATG8-sfTq2-Atg8-tATG8::hphNT1-S2_x000D_ Δatg2::ATG2-S3-TEVsite-mNG#1-6xHA-tSYNTH8::CgHIS3-S2	_x000D_ Hyg_x000D_ His	URA3_KO_x000D_ ATG11_KO_x000D_ ATG2_3'
1119	1080	Δatg18::ATG18-S3-TEVsite-mNG#1-6xHA-tSYNTH8::CgHIS3-S2	His	ATG18	3'	pOS533	CgHIS3		tSYNTH8	TEVsite-mNG#1-6xHA		mNG#1	6xHA			TEVsite	w303_x000D_ 475_x000D_ 1080_x000D_ 1119	w303_x000D_ Δura3::pUAS_F_E_C_CORE1-OsTIR1-tCaADH1_x000D_ Δatg11::pATG8-sfTq2-Atg8-tATG8::hphNT1-S2_x000D_ Δatg18::ATG18-S3-TEVsite-mNG#1-6xHA-tSYNTH8::CgHIS3-S2	_x000D_ Hyg_x000D_ His	URA3_KO_x000D_ ATG11_KO_x000D_ ATG18_3'
1120	1080	Δatg2::S1::CgHIS3-S2	His	ATG2	KO	pOS334	CgHIS3										w303_x000D_ 475_x000D_ 1080_x000D_ 1120	w303_x000D_ Δura3::pUAS_F_E_C_CORE1-OsTIR1-tCaADH1_x000D_ Δatg11::pATG8-sfTq2-Atg8-tATG8::hphNT1-S2_x000D_ Δatg2::S1::CgHIS3-S2	_x000D_ Hyg_x000D_ His	URA3_KO_x000D_ ATG11_KO_x000D_ ATG2_KO
1122	1080	Δatg2::ATG2-S3-AID*-6xHA-tSYNTH8::CgHIS3-S2	His	ATG2	3'	pOS367	CgHIS3		tSYNTH8	AID*-6xHA			6xHA	AID*			w303_x000D_ 475_x000D_ 1080_x000D_ 1122	w303_x000D_ Δura3::pUAS_F_E_C_CORE1-OsTIR1-tCaADH1_x000D_ Δatg11::pATG8-sfTq2-Atg8-tATG8::hphNT1-S2_x000D_ Δatg2::ATG2-S3-AID*-6xHA-tSYNTH8::CgHIS3-S2	_x000D_ Hyg_x000D_ His	URA3_KO_x000D_ ATG11_KO_x000D_ ATG2_3'
1123	1080	Δatg18::ATG18-S3-AID*-6xHA-tSYNTH8::CgHIS3-S2	His	ATG18	3'	pOS367	CgHIS3		tSYNTH8	AID*-6xHA			6xHA	AID*			w303_x000D_ 475_x000D_ 1080_x000D_ 1123	w303_x000D_ Δura3::pUAS_F_E_C_CORE1-OsTIR1-tCaADH1_x000D_ Δatg11::pATG8-sfTq2-Atg8-tATG8::hphNT1-S2_x000D_ Δatg18::ATG18-S3-AID*-6xHA-tSYNTH8::CgHIS3-S2	_x000D_ Hyg_x000D_ His	URA3_KO_x000D_ ATG11_KO_x000D_ ATG18_3'
1124	900	Δatg4::S1::CgHIS3-S2	His	ATG4	KO	pOS334	CgHIS3										SCY62_x000D_ 23_x000D_ 695_x000D_ 776_x000D_ 900_x000D_ 1124	SCY62_x000D_ Δura3::pADH1-OsTIR1-9xMyc::URA3_x000D_ Δpdr5::S1::kanMX4-S2_x000D_ Δatg11::pATG8-mNG#3-Atg8-tATG8::hphNT1-S2_x000D_ Δpgk1::PGK1-S3-yeGFP(Y66A)-tSYNTH8::CgLEU2-S2_x000D_ Δatg4::S1::CgHIS3-S2	Ura_x000D_ Kan_x000D_ Hyg_x000D_ Leu_x000D_ His	URA3_KO_x000D_ PDR5_KO_x000D_ ATG11_KO_x000D_ PGK1_3'_x000D_ ATG4_KO
1125	1061	Δatg4::S1::CgHIS3-S2	His	ATG4	KO	pOS334	CgHIS3										SCY62_x000D_ 23_x000D_ 695_x000D_ 776_x000D_ 900_x000D_ 1061_x000D_ 1125	SCY62_x000D_ Δura3::pADH1-OsTIR1-9xMyc::URA3_x000D_ Δpdr5::S1::kanMX4-S2_x000D_ Δatg11::pATG8-mNG#3-Atg8-tATG8::hphNT1-S2_x000D_ Δpgk1::PGK1-S3-yeGFP(Y66A)-tSYNTH8::CgLEU2-S2_x000D_ Δypt7::S1::CgTRP1-S2_x000D_ Δatg4::S1::CgHIS3-S2	Ura_x000D_ Kan_x000D_ Hyg_x000D_ Leu_x000D_ Trp_x000D_ His	URA3_KO_x000D_ PDR5_KO_x000D_ ATG11_KO_x000D_ PGK1_3'_x000D_ YPT7_KO_x000D_ ATG4_KO
1126	900	Δatg7::S1::CgHIS3-S2	His	ATG7	KO	pOS334	CgHIS3										SCY62_x000D_ 23_x000D_ 695_x000D_ 776_x000D_ 900_x000D_ 1126	SCY62_x000D_ Δura3::pADH1-OsTIR1-9xMyc::URA3_x000D_ Δpdr5::S1::kanMX4-S2_x000D_ Δatg11::pATG8-mNG#3-Atg8-tATG8::hphNT1-S2_x000D_ Δpgk1::PGK1-S3-yeGFP(Y66A)-tSYNTH8::CgLEU2-S2_x000D_ Δatg7::S1::CgHIS3-S2	Ura_x000D_ Kan_x000D_ Hyg_x000D_ Leu_x000D_ His	URA3_KO_x000D_ PDR5_KO_x000D_ ATG11_KO_x000D_ PGK1_3'_x000D_ ATG7_KO
1127	1061	Δatg7::S1::CgHIS3-S2	His	ATG7	KO	pOS334	CgHIS3										SCY62_x000D_ 23_x000D_ 695_x000D_ 776_x000D_ 900_x000D_ 1061_x000D_ 1127	SCY62_x000D_ Δura3::pADH1-OsTIR1-9xMyc::URA3_x000D_ Δpdr5::S1::kanMX4-S2_x000D_ Δatg11::pATG8-mNG#3-Atg8-tATG8::hphNT1-S2_x000D_ Δpgk1::PGK1-S3-yeGFP(Y66A)-tSYNTH8::CgLEU2-S2_x000D_ Δypt7::S1::CgTRP1-S2_x000D_ Δatg7::S1::CgHIS3-S2	Ura_x000D_ Kan_x000D_ Hyg_x000D_ Leu_x000D_ Trp_x000D_ His	URA3_KO_x000D_ PDR5_KO_x000D_ ATG11_KO_x000D_ PGK1_3'_x000D_ YPT7_KO_x000D_ ATG7_KO
1128	900	Δatg4::ATG4-S3-AID*-6xHA-tSYNTH8::CgHIS3-S2	His	ATG4	3'	pOS367	CgHIS3		tSYNTH8	AID*-6xHA			6xHA	AID*			SCY62_x000D_ 23_x000D_ 695_x000D_ 776_x000D_ 900_x000D_ 1128	SCY62_x000D_ Δura3::pADH1-OsTIR1-9xMyc::URA3_x000D_ Δpdr5::S1::kanMX4-S2_x000D_ Δatg11::pATG8-mNG#3-Atg8-tATG8::hphNT1-S2_x000D_ Δpgk1::PGK1-S3-yeGFP(Y66A)-tSYNTH8::CgLEU2-S2_x000D_ Δatg4::ATG4-S3-AID*-6xHA-tSYNTH8::CgHIS3-S2	Ura_x000D_ Kan_x000D_ Hyg_x000D_ Leu_x000D_ His	URA3_KO_x000D_ PDR5_KO_x000D_ ATG11_KO_x000D_ PGK1_3'_x000D_ ATG4_3'
1129	1061	Δatg4::ATG4-S3-AID*-6xHA-tSYNTH8::CgHIS3-S2	His	ATG4	3'	pOS367	CgHIS3		tSYNTH8	AID*-6xHA			6xHA	AID*			SCY62_x000D_ 23_x000D_ 695_x000D_ 776_x000D_ 900_x000D_ 1061_x000D_ 1129	SCY62_x000D_ Δura3::pADH1-OsTIR1-9xMyc::URA3_x000D_ Δpdr5::S1::kanMX4-S2_x000D_ Δatg11::pATG8-mNG#3-Atg8-tATG8::hphNT1-S2_x000D_ Δpgk1::PGK1-S3-yeGFP(Y66A)-tSYNTH8::CgLEU2-S2_x000D_ Δypt7::S1::CgTRP1-S2_x000D_ Δatg4::ATG4-S3-AID*-6xHA-tSYNTH8::CgHIS3-S2	Ura_x000D_ Kan_x000D_ Hyg_x000D_ Leu_x000D_ Trp_x000D_ His	URA3_KO_x000D_ PDR5_KO_x000D_ ATG11_KO_x000D_ PGK1_3'_x000D_ YPT7_KO_x000D_ ATG4_3'
1130	900	Δatg7::ATG7-S3-AID*-6xHA-tSYNTH8::CgHIS3-S2	His	ATG7	3'	pOS367	CgHIS3		tSYNTH8	AID*-6xHA			6xHA	AID*			SCY62_x000D_ 23_x000D_ 695_x000D_ 776_x000D_ 900_x000D_ 1130	SCY62_x000D_ Δura3::pADH1-OsTIR1-9xMyc::URA3_x000D_ Δpdr5::S1::kanMX4-S2_x000D_ Δatg11::pATG8-mNG#3-Atg8-tATG8::hphNT1-S2_x000D_ Δpgk1::PGK1-S3-yeGFP(Y66A)-tSYNTH8::CgLEU2-S2_x000D_ Δatg7::ATG7-S3-AID*-6xHA-tSYNTH8::CgHIS3-S2	Ura_x000D_ Kan_x000D_ Hyg_x000D_ Leu_x000D_ His	URA3_KO_x000D_ PDR5_KO_x000D_ ATG11_KO_x000D_ PGK1_3'_x000D_ ATG7_3'
1131	1061	Δatg7::ATG7-S3-AID*-6xHA-tSYNTH8::CgHIS3-S2	His	ATG7	3'	pOS367	CgHIS3		tSYNTH8	AID*-6xHA			6xHA	AID*			SCY62_x000D_ 23_x000D_ 695_x000D_ 776_x000D_ 900_x000D_ 1061_x000D_ 1131	SCY62_x000D_ Δura3::pADH1-OsTIR1-9xMyc::URA3_x000D_ Δpdr5::S1::kanMX4-S2_x000D_ Δatg11::pATG8-mNG#3-Atg8-tATG8::hphNT1-S2_x000D_ Δpgk1::PGK1-S3-yeGFP(Y66A)-tSYNTH8::CgLEU2-S2_x000D_ Δypt7::S1::CgTRP1-S2_x000D_ Δatg7::ATG7-S3-AID*-6xHA-tSYNTH8::CgHIS3-S2	Ura_x000D_ Kan_x000D_ Hyg_x000D_ Leu_x000D_ Trp_x000D_ His	URA3_KO_x000D_ PDR5_KO_x000D_ ATG11_KO_x000D_ PGK1_3'_x000D_ YPT7_KO_x000D_ ATG7_3'
1132	900	Δatg38::ATG38-S3-AID*-6xHA-tSYNTH8::CgHIS3-S2	His	ATG38	3'	pOS367	CgHIS3		tSYNTH8	AID*-6xHA			6xHA	AID*			SCY62_x000D_ 23_x000D_ 695_x000D_ 776_x000D_ 900_x000D_ 1132	SCY62_x000D_ Δura3::pADH1-OsTIR1-9xMyc::URA3_x000D_ Δpdr5::S1::kanMX4-S2_x000D_ Δatg11::pATG8-mNG#3-Atg8-tATG8::hphNT1-S2_x000D_ Δpgk1::PGK1-S3-yeGFP(Y66A)-tSYNTH8::CgLEU2-S2_x000D_ Δatg38::ATG38-S3-AID*-6xHA-tSYNTH8::CgHIS3-S2	Ura_x000D_ Kan_x000D_ Hyg_x000D_ Leu_x000D_ His	URA3_KO_x000D_ PDR5_KO_x000D_ ATG11_KO_x000D_ PGK1_3'_x000D_ ATG38_3'
1133	1061	Δatg38::ATG38-S3-AID*-6xHA-tSYNTH8::CgHIS3-S2	His	ATG38	3'	pOS367	CgHIS3		tSYNTH8	AID*-6xHA			6xHA	AID*			SCY62_x000D_ 23_x000D_ 695_x000D_ 776_x000D_ 900_x000D_ 1061_x000D_ 1133	SCY62_x000D_ Δura3::pADH1-OsTIR1-9xMyc::URA3_x000D_ Δpdr5::S1::kanMX4-S2_x000D_ Δatg11::pATG8-mNG#3-Atg8-tATG8::hphNT1-S2_x000D_ Δpgk1::PGK1-S3-yeGFP(Y66A)-tSYNTH8::CgLEU2-S2_x000D_ Δypt7::S1::CgTRP1-S2_x000D_ Δatg38::ATG38-S3-AID*-6xHA-tSYNTH8::CgHIS3-S2	Ura_x000D_ Kan_x000D_ Hyg_x000D_ Leu_x000D_ Trp_x000D_ His	URA3_KO_x000D_ PDR5_KO_x000D_ ATG11_KO_x000D_ PGK1_3'_x000D_ YPT7_KO_x000D_ ATG38_3'
1134	900	Δvps30::VPS30-S3-AID*-6xHA-tSYNTH8::CgHIS3-S2	His	VPS30	3'	pOS367	CgHIS3		tSYNTH8	AID*-6xHA			6xHA	AID*			SCY62_x000D_ 23_x000D_ 695_x000D_ 776_x000D_ 900_x000D_ 1134	SCY62_x000D_ Δura3::pADH1-OsTIR1-9xMyc::URA3_x000D_ Δpdr5::S1::kanMX4-S2_x000D_ Δatg11::pATG8-mNG#3-Atg8-tATG8::hphNT1-S2_x000D_ Δpgk1::PGK1-S3-yeGFP(Y66A)-tSYNTH8::CgLEU2-S2_x000D_ Δvps30::VPS30-S3-AID*-6xHA-tSYNTH8::CgHIS3-S2	Ura_x000D_ Kan_x000D_ Hyg_x000D_ Leu_x000D_ His	URA3_KO_x000D_ PDR5_KO_x000D_ ATG11_KO_x000D_ PGK1_3'_x000D_ VPS30_3'
1135	1061	Δvps30::VPS30-S3-AID*-6xHA-tSYNTH8::CgHIS3-S2	His	VPS30	3'	pOS367	CgHIS3		tSYNTH8	AID*-6xHA			6xHA	AID*			SCY62_x000D_ 23_x000D_ 695_x000D_ 776_x000D_ 900_x000D_ 1061_x000D_ 1135	SCY62_x000D_ Δura3::pADH1-OsTIR1-9xMyc::URA3_x000D_ Δpdr5::S1::kanMX4-S2_x000D_ Δatg11::pATG8-mNG#3-Atg8-tATG8::hphNT1-S2_x000D_ Δpgk1::PGK1-S3-yeGFP(Y66A)-tSYNTH8::CgLEU2-S2_x000D_ Δypt7::S1::CgTRP1-S2_x000D_ Δvps30::VPS30-S3-AID*-6xHA-tSYNTH8::CgHIS3-S2	Ura_x000D_ Kan_x000D_ Hyg_x000D_ Leu_x000D_ Trp_x000D_ His	URA3_KO_x000D_ PDR5_KO_x000D_ ATG11_KO_x000D_ PGK1_3'_x000D_ YPT7_KO_x000D_ VPS30_3'
1136	477	Δatg4::S1::CgTRP1-S2	Trp	ATG4	KO	pOS509	CgTRP1										w303_x000D_ 475_x000D_ 477_x000D_ 1136	w303_x000D_ Δura3::pUAS_F_E_C_CORE1-OsTIR1-tCaADH1_x000D_ Δatg11::pATG8-mNG#3-Atg8-tATG8::hphNT1-S2_x000D_ Δatg4::S1::CgTRP1-S2	_x000D_ Hyg_x000D_ Trp	URA3_KO_x000D_ ATG11_KO_x000D_ ATG4_KO
1137	497	Δatg4::S1::CgTRP1-S2	Trp	ATG4	KO	pOS509	CgTRP1										w303_x000D_ 475_x000D_ 477_x000D_ 497_x000D_ 1137	w303_x000D_ Δura3::pUAS_F_E_C_CORE1-OsTIR1-tCaADH1_x000D_ Δatg11::pATG8-mNG#3-Atg8-tATG8::hphNT1-S2_x000D_ Δatg2::S1::CgHIS3-S2_x000D_ Δatg4::S1::CgTRP1-S2	_x000D_ Hyg_x000D_ His_x000D_ Trp	URA3_KO_x000D_ ATG11_KO_x000D_ ATG2_KO_x000D_ ATG4_KO
1138	514	Δatg4::S1::CgTRP1-S2	Trp	ATG4	KO	pOS509	CgTRP1										w303_x000D_ 475_x000D_ 477_x000D_ 514_x000D_ 1138	w303_x000D_ Δura3::pUAS_F_E_C_CORE1-OsTIR1-tCaADH1_x000D_ Δatg11::pATG8-mNG#3-Atg8-tATG8::hphNT1-S2_x000D_ Δatg2::ATG2-S3-AID*-TAP-tSYNTH8::CgHIS3-S2_x000D_ Δatg4::S1::CgTRP1-S2	_x000D_ Hyg_x000D_ His_x000D_ Trp	URA3_KO_x000D_ ATG11_KO_x000D_ ATG2_3'_x000D_ ATG4_KO
1139	477	Δatg7::S1::CgTRP1-S2	Trp	ATG7	KO	pOS509	CgTRP1										w303_x000D_ 475_x000D_ 477_x000D_ 1139	w303_x000D_ Δura3::pUAS_F_E_C_CORE1-OsTIR1-tCaADH1_x000D_ Δatg11::pATG8-mNG#3-Atg8-tATG8::hphNT1-S2_x000D_ Δatg7::S1::CgTRP1-S2	_x000D_ Hyg_x000D_ Trp	URA3_KO_x000D_ ATG11_KO_x000D_ ATG7_KO
1140	497	Δatg7::S1::CgTRP1-S2	Trp	ATG7	KO	pOS509	CgTRP1										w303_x000D_ 475_x000D_ 477_x000D_ 497_x000D_ 1140	w303_x000D_ Δura3::pUAS_F_E_C_CORE1-OsTIR1-tCaADH1_x000D_ Δatg11::pATG8-mNG#3-Atg8-tATG8::hphNT1-S2_x000D_ Δatg2::S1::CgHIS3-S2_x000D_ Δatg7::S1::CgTRP1-S2	_x000D_ Hyg_x000D_ His_x000D_ Trp	URA3_KO_x000D_ ATG11_KO_x000D_ ATG2_KO_x000D_ ATG7_KO
1141	514	Δatg7::S1::CgTRP1-S2	Trp	ATG7	KO	pOS509	CgTRP1										w303_x000D_ 475_x000D_ 477_x000D_ 514_x000D_ 1141	w303_x000D_ Δura3::pUAS_F_E_C_CORE1-OsTIR1-tCaADH1_x000D_ Δatg11::pATG8-mNG#3-Atg8-tATG8::hphNT1-S2_x000D_ Δatg2::ATG2-S3-AID*-TAP-tSYNTH8::CgHIS3-S2_x000D_ Δatg7::S1::CgTRP1-S2	_x000D_ Hyg_x000D_ His_x000D_ Trp	URA3_KO_x000D_ ATG11_KO_x000D_ ATG2_3'_x000D_ ATG7_KO
1142	477	Δatg4::ATG4-S3-flex-AID*-flex-TAP-tSYNTH8::CgTRP1-S2	Trp	ATG4	3'	pOS525	CgTRP1		tSYNTH8	flex-AID*-flex-TAP	flex		TAP	AID*			w303_x000D_ 475_x000D_ 477_x000D_ 1142	w303_x000D_ Δura3::pUAS_F_E_C_CORE1-OsTIR1-tCaADH1_x000D_ Δatg11::pATG8-mNG#3-Atg8-tATG8::hphNT1-S2_x000D_ Δatg4::ATG4-S3-flex-AID*-flex-TAP-tSYNTH8::CgTRP1-S2	_x000D_ Hyg_x000D_ Trp	URA3_KO_x000D_ ATG11_KO_x000D_ ATG4_3'
1143	497	Δatg4::ATG4-S3-flex-AID*-flex-TAP-tSYNTH8::CgTRP1-S2	Trp	ATG4	3'	pOS525	CgTRP1		tSYNTH8	flex-AID*-flex-TAP	flex		TAP	AID*			w303_x000D_ 475_x000D_ 477_x000D_ 497_x000D_ 1143	w303_x000D_ Δura3::pUAS_F_E_C_CORE1-OsTIR1-tCaADH1_x000D_ Δatg11::pATG8-mNG#3-Atg8-tATG8::hphNT1-S2_x000D_ Δatg2::S1::CgHIS3-S2_x000D_ Δatg4::ATG4-S3-flex-AID*-flex-TAP-tSYNTH8::CgTRP1-S2	_x000D_ Hyg_x000D_ His_x000D_ Trp	URA3_KO_x000D_ ATG11_KO_x000D_ ATG2_KO_x000D_ ATG4_3'
1144	514	Δatg4::ATG4-S3-flex-AID*-flex-TAP-tSYNTH8::CgTRP1-S2	Trp	ATG4	3'	pOS525	CgTRP1		tSYNTH8	flex-AID*-flex-TAP	flex		TAP	AID*			w303_x000D_ 475_x000D_ 477_x000D_ 514_x000D_ 1144	w303_x000D_ Δura3::pUAS_F_E_C_CORE1-OsTIR1-tCaADH1_x000D_ Δatg11::pATG8-mNG#3-Atg8-tATG8::hphNT1-S2_x000D_ Δatg2::ATG2-S3-AID*-TAP-tSYNTH8::CgHIS3-S2_x000D_ Δatg4::ATG4-S3-flex-AID*-flex-TAP-tSYNTH8::CgTRP1-S2	_x000D_ Hyg_x000D_ His_x000D_ Trp	URA3_KO_x000D_ ATG11_KO_x000D_ ATG2_3'_x000D_ ATG4_3'
1145	497	Δatg7::ATG7-S3-flex-AID*-flex-TAP-tSYNTH8::CgTRP1-S2	Trp	ATG7	3'	pOS525	CgTRP1		tSYNTH8	flex-AID*-flex-TAP	flex		TAP	AID*			w303_x000D_ 475_x000D_ 477_x000D_ 497_x000D_ 1145	w303_x000D_ Δura3::pUAS_F_E_C_CORE1-OsTIR1-tCaADH1_x000D_ Δatg11::pATG8-mNG#3-Atg8-tATG8::hphNT1-S2_x000D_ Δatg2::S1::CgHIS3-S2_x000D_ Δatg7::ATG7-S3-flex-AID*-flex-TAP-tSYNTH8::CgTRP1-S2	_x000D_ Hyg_x000D_ His_x000D_ Trp	URA3_KO_x000D_ ATG11_KO_x000D_ ATG2_KO_x000D_ ATG7_3'
1146	514	Δatg7::ATG7-S3-flex-AID*-flex-TAP-tSYNTH8::CgTRP1-S2	Trp	ATG7	3'	pOS525	CgTRP1		tSYNTH8	flex-AID*-flex-TAP	flex		TAP	AID*			w303_x000D_ 475_x000D_ 477_x000D_ 514_x000D_ 1146	w303_x000D_ Δura3::pUAS_F_E_C_CORE1-OsTIR1-tCaADH1_x000D_ Δatg11::pATG8-mNG#3-Atg8-tATG8::hphNT1-S2_x000D_ Δatg2::ATG2-S3-AID*-TAP-tSYNTH8::CgHIS3-S2_x000D_ Δatg7::ATG7-S3-flex-AID*-flex-TAP-tSYNTH8::CgTRP1-S2	_x000D_ Hyg_x000D_ His_x000D_ Trp	URA3_KO_x000D_ ATG11_KO_x000D_ ATG2_3'_x000D_ ATG7_3'
1147	477	Δatg9::ATG9-S3-flex-AID*-flex-TAP-tSYNTH8::CgTRP1-S2	Trp	ATG9	3'	pOS525	CgTRP1		tSYNTH8	flex-AID*-flex-TAP	flex		TAP	AID*			w303_x000D_ 475_x000D_ 477_x000D_ 1147	w303_x000D_ Δura3::pUAS_F_E_C_CORE1-OsTIR1-tCaADH1_x000D_ Δatg11::pATG8-mNG#3-Atg8-tATG8::hphNT1-S2_x000D_ Δatg9::ATG9-S3-flex-AID*-flex-TAP-tSYNTH8::CgTRP1-S2	_x000D_ Hyg_x000D_ Trp	URA3_KO_x000D_ ATG11_KO_x000D_ ATG9_3'
1148	497	Δatg9::ATG9-S3-flex-AID*-flex-TAP-tSYNTH8::CgTRP1-S2	Trp	ATG9	3'	pOS525	CgTRP1		tSYNTH8	flex-AID*-flex-TAP	flex		TAP	AID*			w303_x000D_ 475_x000D_ 477_x000D_ 497_x000D_ 1148	w303_x000D_ Δura3::pUAS_F_E_C_CORE1-OsTIR1-tCaADH1_x000D_ Δatg11::pATG8-mNG#3-Atg8-tATG8::hphNT1-S2_x000D_ Δatg2::S1::CgHIS3-S2_x000D_ Δatg9::ATG9-S3-flex-AID*-flex-TAP-tSYNTH8::CgTRP1-S2	_x000D_ Hyg_x000D_ His_x000D_ Trp	URA3_KO_x000D_ ATG11_KO_x000D_ ATG2_KO_x000D_ ATG9_3'
1149	514	Δatg9::ATG9-S3-flex-AID*-flex-TAP-tSYNTH8::CgTRP1-S2	Trp	ATG9	3'	pOS525	CgTRP1		tSYNTH8	flex-AID*-flex-TAP	flex		TAP	AID*			w303_x000D_ 475_x000D_ 477_x000D_ 514_x000D_ 1149	w303_x000D_ Δura3::pUAS_F_E_C_CORE1-OsTIR1-tCaADH1_x000D_ Δatg11::pATG8-mNG#3-Atg8-tATG8::hphNT1-S2_x000D_ Δatg2::ATG2-S3-AID*-TAP-tSYNTH8::CgHIS3-S2_x000D_ Δatg9::ATG9-S3-flex-AID*-flex-TAP-tSYNTH8::CgTRP1-S2	_x000D_ Hyg_x000D_ His_x000D_ Trp	URA3_KO_x000D_ ATG11_KO_x000D_ ATG2_3'_x000D_ ATG9_3'
1150	w303	Δura3::pADH1-OsTIR1-9xMyc::URA3	Ura	URA3	KO	pOS7	URA3	pADH1		OsTIR1-9xMyc							w303_x000D_ 1150	w303_x000D_ Δura3::pADH1-OsTIR1-9xMyc::URA3	Ura	URA3_KO
1151	1101	Δatg1::S1::CgLEU2-S2	Leu	ATG1	KO	pOS336	CgLEU2										w303_x000D_ 475_x000D_ 1080_x000D_ 1101_x000D_ 1151	w303_x000D_ Δura3::pUAS_F_E_C_CORE1-OsTIR1-tCaADH1_x000D_ Δatg11::pATG8-sfTq2-Atg8-tATG8::hphNT1-S2_x000D_ Δatg2::ATG2-F5-flex#2-mNG#2-tSYNTH8::CgTRP1-S2_x000D_ Δatg1::S1::CgLEU2-S2	_x000D_ Hyg_x000D_ Trp_x000D_ Leu	URA3_KO_x000D_ ATG11_KO_x000D_ ATG2_3'_x000D_ ATG1_KO
1152	1102	Δatg1::S1::CgLEU2-S2	Leu	ATG1	KO	pOS336	CgLEU2										w303_x000D_ 475_x000D_ 1080_x000D_ 1102_x000D_ 1152	w303_x000D_ Δura3::pUAS_F_E_C_CORE1-OsTIR1-tCaADH1_x000D_ Δatg11::pATG8-sfTq2-Atg8-tATG8::hphNT1-S2_x000D_ Δatg5::ATG5-F5-flex#2-mNG#2-tSYNTH8::CgTRP1-S2_x000D_ Δatg1::S1::CgLEU2-S2	_x000D_ Hyg_x000D_ Trp_x000D_ Leu	URA3_KO_x000D_ ATG11_KO_x000D_ ATG5_3'_x000D_ ATG1_KO
1153	1103	Δatg1::S1::CgLEU2-S2	Leu	ATG1	KO	pOS336	CgLEU2										w303_x000D_ 475_x000D_ 1080_x000D_ 1103_x000D_ 1153	w303_x000D_ Δura3::pUAS_F_E_C_CORE1-OsTIR1-tCaADH1_x000D_ Δatg11::pATG8-sfTq2-Atg8-tATG8::hphNT1-S2_x000D_ Δatg9::ATG9-F5-flex#2-mNG#2-tSYNTH8::CgTRP1-S2_x000D_ Δatg1::S1::CgLEU2-S2	_x000D_ Hyg_x000D_ Trp_x000D_ Leu	URA3_KO_x000D_ ATG11_KO_x000D_ ATG9_3'_x000D_ ATG1_KO
1154	1104	Δatg1::S1::CgLEU2-S2	Leu	ATG1	KO	pOS336	CgLEU2										w303_x000D_ 475_x000D_ 1080_x000D_ 1104_x000D_ 1154	w303_x000D_ Δura3::pUAS_F_E_C_CORE1-OsTIR1-tCaADH1_x000D_ Δatg11::pATG8-sfTq2-Atg8-tATG8::hphNT1-S2_x000D_ Δvps30::VPS30-F5-flex#2-mNG#2-tSYNTH8::CgTRP1-S2_x000D_ Δatg1::S1::CgLEU2-S2	_x000D_ Hyg_x000D_ Trp_x000D_ Leu	URA3_KO_x000D_ ATG11_KO_x000D_ VPS30_3'_x000D_ ATG1_KO
1155	1080	Δatg1::S1::CgLEU2-S2	Leu	ATG1	KO	pOS336	CgLEU2										w303_x000D_ 475_x000D_ 1080_x000D_ 1155	w303_x000D_ Δura3::pUAS_F_E_C_CORE1-OsTIR1-tCaADH1_x000D_ Δatg11::pATG8-sfTq2-Atg8-tATG8::hphNT1-S2_x000D_ Δatg1::S1::CgLEU2-S2	_x000D_ Hyg_x000D_ Leu	URA3_KO_x000D_ ATG11_KO_x000D_ ATG1_KO
1156	1100	Δatg2::S1::CgLEU2-S2	Leu	ATG2	KO	pOS336	CgLEU2										w303_x000D_ 475_x000D_ 1080_x000D_ 1100_x000D_ 1156	w303_x000D_ Δura3::pUAS_F_E_C_CORE1-OsTIR1-tCaADH1_x000D_ Δatg11::pATG8-sfTq2-Atg8-tATG8::hphNT1-S2_x000D_ Δatg1::ATG1-F5-flex#2-mNG#2-tSYNTH8::CgTRP1-S2_x000D_ Δatg2::S1::CgLEU2-S2	_x000D_ Hyg_x000D_ Trp_x000D_ Leu	URA3_KO_x000D_ ATG11_KO_x000D_ ATG1_3'_x000D_ ATG2_KO
1157	1102	Δatg2::S1::CgLEU2-S2	Leu	ATG2	KO	pOS336	CgLEU2										w303_x000D_ 475_x000D_ 1080_x000D_ 1102_x000D_ 1157	w303_x000D_ Δura3::pUAS_F_E_C_CORE1-OsTIR1-tCaADH1_x000D_ Δatg11::pATG8-sfTq2-Atg8-tATG8::hphNT1-S2_x000D_ Δatg5::ATG5-F5-flex#2-mNG#2-tSYNTH8::CgTRP1-S2_x000D_ Δatg2::S1::CgLEU2-S2	_x000D_ Hyg_x000D_ Trp_x000D_ Leu	URA3_KO_x000D_ ATG11_KO_x000D_ ATG5_3'_x000D_ ATG2_KO
1158	1104	Δatg2::S1::CgLEU2-S2	Leu	ATG2	KO	pOS336	CgLEU2										w303_x000D_ 475_x000D_ 1080_x000D_ 1104_x000D_ 1158	w303_x000D_ Δura3::pUAS_F_E_C_CORE1-OsTIR1-tCaADH1_x000D_ Δatg11::pATG8-sfTq2-Atg8-tATG8::hphNT1-S2_x000D_ Δvps30::VPS30-F5-flex#2-mNG#2-tSYNTH8::CgTRP1-S2_x000D_ Δatg2::S1::CgLEU2-S2	_x000D_ Hyg_x000D_ Trp_x000D_ Leu	URA3_KO_x000D_ ATG11_KO_x000D_ VPS30_3'_x000D_ ATG2_KO
1159	1105	Δatg2::S1::CgLEU2-S2	Leu	ATG2	KO	pOS336	CgLEU2										w303_x000D_ 475_x000D_ 1080_x000D_ 1105_x000D_ 1159	w303_x000D_ Δura3::pUAS_F_E_C_CORE1-OsTIR1-tCaADH1_x000D_ Δatg11::pATG8-sfTq2-Atg8-tATG8::hphNT1-S2_x000D_ Δatg18::ATG18-F5-flex#2-mNG#2-tSYNTH8::CgTRP1-S2_x000D_ Δatg2::S1::CgLEU2-S2	_x000D_ Hyg_x000D_ Trp_x000D_ Leu	URA3_KO_x000D_ ATG11_KO_x000D_ ATG18_3'_x000D_ ATG2_KO
1160	1100	Δatg3::S1::CgLEU2-S2	Leu	ATG3	KO	pOS336	CgLEU2										w303_x000D_ 475_x000D_ 1080_x000D_ 1100_x000D_ 1160	w303_x000D_ Δura3::pUAS_F_E_C_CORE1-OsTIR1-tCaADH1_x000D_ Δatg11::pATG8-sfTq2-Atg8-tATG8::hphNT1-S2_x000D_ Δatg1::ATG1-F5-flex#2-mNG#2-tSYNTH8::CgTRP1-S2_x000D_ Δatg3::S1::CgLEU2-S2	_x000D_ Hyg_x000D_ Trp_x000D_ Leu	URA3_KO_x000D_ ATG11_KO_x000D_ ATG1_3'_x000D_ ATG3_KO
1161	1101	Δatg3::S1::CgLEU2-S2	Leu	ATG3	KO	pOS336	CgLEU2										w303_x000D_ 475_x000D_ 1080_x000D_ 1101_x000D_ 1161	w303_x000D_ Δura3::pUAS_F_E_C_CORE1-OsTIR1-tCaADH1_x000D_ Δatg11::pATG8-sfTq2-Atg8-tATG8::hphNT1-S2_x000D_ Δatg2::ATG2-F5-flex#2-mNG#2-tSYNTH8::CgTRP1-S2_x000D_ Δatg3::S1::CgLEU2-S2	_x000D_ Hyg_x000D_ Trp_x000D_ Leu	URA3_KO_x000D_ ATG11_KO_x000D_ ATG2_3'_x000D_ ATG3_KO
1162	1102	Δatg3::S1::CgLEU2-S2	Leu	ATG3	KO	pOS336	CgLEU2										w303_x000D_ 475_x000D_ 1080_x000D_ 1102_x000D_ 1162	w303_x000D_ Δura3::pUAS_F_E_C_CORE1-OsTIR1-tCaADH1_x000D_ Δatg11::pATG8-sfTq2-Atg8-tATG8::hphNT1-S2_x000D_ Δatg5::ATG5-F5-flex#2-mNG#2-tSYNTH8::CgTRP1-S2_x000D_ Δatg3::S1::CgLEU2-S2	_x000D_ Hyg_x000D_ Trp_x000D_ Leu	URA3_KO_x000D_ ATG11_KO_x000D_ ATG5_3'_x000D_ ATG3_KO
1163	1103	Δatg3::S1::CgLEU2-S2	Leu	ATG3	KO	pOS336	CgLEU2										w303_x000D_ 475_x000D_ 1080_x000D_ 1103_x000D_ 1163	w303_x000D_ Δura3::pUAS_F_E_C_CORE1-OsTIR1-tCaADH1_x000D_ Δatg11::pATG8-sfTq2-Atg8-tATG8::hphNT1-S2_x000D_ Δatg9::ATG9-F5-flex#2-mNG#2-tSYNTH8::CgTRP1-S2_x000D_ Δatg3::S1::CgLEU2-S2	_x000D_ Hyg_x000D_ Trp_x000D_ Leu	URA3_KO_x000D_ ATG11_KO_x000D_ ATG9_3'_x000D_ ATG3_KO
1164	1104	Δatg3::S1::CgLEU2-S2	Leu	ATG3	KO	pOS336	CgLEU2										w303_x000D_ 475_x000D_ 1080_x000D_ 1104_x000D_ 1164	w303_x000D_ Δura3::pUAS_F_E_C_CORE1-OsTIR1-tCaADH1_x000D_ Δatg11::pATG8-sfTq2-Atg8-tATG8::hphNT1-S2_x000D_ Δvps30::VPS30-F5-flex#2-mNG#2-tSYNTH8::CgTRP1-S2_x000D_ Δatg3::S1::CgLEU2-S2	_x000D_ Hyg_x000D_ Trp_x000D_ Leu	URA3_KO_x000D_ ATG11_KO_x000D_ VPS30_3'_x000D_ ATG3_KO
1165	1080	Δatg3::S1::CgLEU2-S2	Leu	ATG3	KO	pOS336	CgLEU2										w303_x000D_ 475_x000D_ 1080_x000D_ 1165	w303_x000D_ Δura3::pUAS_F_E_C_CORE1-OsTIR1-tCaADH1_x000D_ Δatg11::pATG8-sfTq2-Atg8-tATG8::hphNT1-S2_x000D_ Δatg3::S1::CgLEU2-S2	_x000D_ Hyg_x000D_ Leu	URA3_KO_x000D_ ATG11_KO_x000D_ ATG3_KO
1166	477	Δatg3::S1::CgLEU2-S2	Leu	ATG3	KO	pOS336	CgLEU2										w303_x000D_ 475_x000D_ 477_x000D_ 1166	w303_x000D_ Δura3::pUAS_F_E_C_CORE1-OsTIR1-tCaADH1_x000D_ Δatg11::pATG8-mNG#3-Atg8-tATG8::hphNT1-S2_x000D_ Δatg3::S1::CgLEU2-S2	_x000D_ Hyg_x000D_ Leu	URA3_KO_x000D_ ATG11_KO_x000D_ ATG3_KO
1167	497	Δatg3::S1::CgLEU2-S2	Leu	ATG3	KO	pOS336	CgLEU2										w303_x000D_ 475_x000D_ 477_x000D_ 497_x000D_ 1167	w303_x000D_ Δura3::pUAS_F_E_C_CORE1-OsTIR1-tCaADH1_x000D_ Δatg11::pATG8-mNG#3-Atg8-tATG8::hphNT1-S2_x000D_ Δatg2::S1::CgHIS3-S2_x000D_ Δatg3::S1::CgLEU2-S2	_x000D_ Hyg_x000D_ His_x000D_ Leu	URA3_KO_x000D_ ATG11_KO_x000D_ ATG2_KO_x000D_ ATG3_KO
1168	1100	Δatg9::S1::CgLEU2-S2	Leu	ATG9	KO	pOS336	CgLEU2										w303_x000D_ 475_x000D_ 1080_x000D_ 1100_x000D_ 1168	w303_x000D_ Δura3::pUAS_F_E_C_CORE1-OsTIR1-tCaADH1_x000D_ Δatg11::pATG8-sfTq2-Atg8-tATG8::hphNT1-S2_x000D_ Δatg1::ATG1-F5-flex#2-mNG#2-tSYNTH8::CgTRP1-S2_x000D_ Δatg9::S1::CgLEU2-S2	_x000D_ Hyg_x000D_ Trp_x000D_ Leu	URA3_KO_x000D_ ATG11_KO_x000D_ ATG1_3'_x000D_ ATG9_KO
1169	1101	Δatg9::S1::CgLEU2-S2	Leu	ATG9	KO	pOS336	CgLEU2										w303_x000D_ 475_x000D_ 1080_x000D_ 1101_x000D_ 1169	w303_x000D_ Δura3::pUAS_F_E_C_CORE1-OsTIR1-tCaADH1_x000D_ Δatg11::pATG8-sfTq2-Atg8-tATG8::hphNT1-S2_x000D_ Δatg2::ATG2-F5-flex#2-mNG#2-tSYNTH8::CgTRP1-S2_x000D_ Δatg9::S1::CgLEU2-S2	_x000D_ Hyg_x000D_ Trp_x000D_ Leu	URA3_KO_x000D_ ATG11_KO_x000D_ ATG2_3'_x000D_ ATG9_KO
1170	1102	Δatg9::S1::CgLEU2-S2	Leu	ATG9	KO	pOS336	CgLEU2										w303_x000D_ 475_x000D_ 1080_x000D_ 1102_x000D_ 1170	w303_x000D_ Δura3::pUAS_F_E_C_CORE1-OsTIR1-tCaADH1_x000D_ Δatg11::pATG8-sfTq2-Atg8-tATG8::hphNT1-S2_x000D_ Δatg5::ATG5-F5-flex#2-mNG#2-tSYNTH8::CgTRP1-S2_x000D_ Δatg9::S1::CgLEU2-S2	_x000D_ Hyg_x000D_ Trp_x000D_ Leu	URA3_KO_x000D_ ATG11_KO_x000D_ ATG5_3'_x000D_ ATG9_KO
1171	1104	Δatg9::S1::CgLEU2-S2	Leu	ATG9	KO	pOS336	CgLEU2										w303_x000D_ 475_x000D_ 1080_x000D_ 1104_x000D_ 1171	w303_x000D_ Δura3::pUAS_F_E_C_CORE1-OsTIR1-tCaADH1_x000D_ Δatg11::pATG8-sfTq2-Atg8-tATG8::hphNT1-S2_x000D_ Δvps30::VPS30-F5-flex#2-mNG#2-tSYNTH8::CgTRP1-S2_x000D_ Δatg9::S1::CgLEU2-S2	_x000D_ Hyg_x000D_ Trp_x000D_ Leu	URA3_KO_x000D_ ATG11_KO_x000D_ VPS30_3'_x000D_ ATG9_KO
1172	497	Δatg9::S1::CgLEU2-S2	Leu	ATG9	KO	pOS336	CgLEU2										w303_x000D_ 475_x000D_ 477_x000D_ 497_x000D_ 1172	w303_x000D_ Δura3::pUAS_F_E_C_CORE1-OsTIR1-tCaADH1_x000D_ Δatg11::pATG8-mNG#3-Atg8-tATG8::hphNT1-S2_x000D_ Δatg2::S1::CgHIS3-S2_x000D_ Δatg9::S1::CgLEU2-S2	_x000D_ Hyg_x000D_ His_x000D_ Leu	URA3_KO_x000D_ ATG11_KO_x000D_ ATG2_KO_x000D_ ATG9_KO
1176	1100	Δatg5::S1::CgLEU2-S2	Leu	ATG5	KO	pOS336	CgLEU2										w303_x000D_ 475_x000D_ 1080_x000D_ 1100_x000D_ 1176	w303_x000D_ Δura3::pUAS_F_E_C_CORE1-OsTIR1-tCaADH1_x000D_ Δatg11::pATG8-sfTq2-Atg8-tATG8::hphNT1-S2_x000D_ Δatg1::ATG1-F5-flex#2-mNG#2-tSYNTH8::CgTRP1-S2_x000D_ Δatg5::S1::CgLEU2-S2	_x000D_ Hyg_x000D_ Trp_x000D_ Leu	URA3_KO_x000D_ ATG11_KO_x000D_ ATG1_3'_x000D_ ATG5_KO
1177	1101	Δatg5::S1::CgLEU2-S2	Leu	ATG5	KO	pOS336	CgLEU2										w303_x000D_ 475_x000D_ 1080_x000D_ 1101_x000D_ 1177	w303_x000D_ Δura3::pUAS_F_E_C_CORE1-OsTIR1-tCaADH1_x000D_ Δatg11::pATG8-sfTq2-Atg8-tATG8::hphNT1-S2_x000D_ Δatg2::ATG2-F5-flex#2-mNG#2-tSYNTH8::CgTRP1-S2_x000D_ Δatg5::S1::CgLEU2-S2	_x000D_ Hyg_x000D_ Trp_x000D_ Leu	URA3_KO_x000D_ ATG11_KO_x000D_ ATG2_3'_x000D_ ATG5_KO
1178	1103	Δatg5::S1::CgLEU2-S2	Leu	ATG5	KO	pOS336	CgLEU2										w303_x000D_ 475_x000D_ 1080_x000D_ 1103_x000D_ 1178	w303_x000D_ Δura3::pUAS_F_E_C_CORE1-OsTIR1-tCaADH1_x000D_ Δatg11::pATG8-sfTq2-Atg8-tATG8::hphNT1-S2_x000D_ Δatg9::ATG9-F5-flex#2-mNG#2-tSYNTH8::CgTRP1-S2_x000D_ Δatg5::S1::CgLEU2-S2	_x000D_ Hyg_x000D_ Trp_x000D_ Leu	URA3_KO_x000D_ ATG11_KO_x000D_ ATG9_3'_x000D_ ATG5_KO
1179	1104	Δatg5::S1::CgLEU2-S2	Leu	ATG5	KO	pOS336	CgLEU2										w303_x000D_ 475_x000D_ 1080_x000D_ 1104_x000D_ 1179	w303_x000D_ Δura3::pUAS_F_E_C_CORE1-OsTIR1-tCaADH1_x000D_ Δatg11::pATG8-sfTq2-Atg8-tATG8::hphNT1-S2_x000D_ Δvps30::VPS30-F5-flex#2-mNG#2-tSYNTH8::CgTRP1-S2_x000D_ Δatg5::S1::CgLEU2-S2	_x000D_ Hyg_x000D_ Trp_x000D_ Leu	URA3_KO_x000D_ ATG11_KO_x000D_ VPS30_3'_x000D_ ATG5_KO
1180	1080	Δatg5::S1::CgLEU2-S2	Leu	ATG5	KO	pOS336	CgLEU2										w303_x000D_ 475_x000D_ 1080_x000D_ 1180	w303_x000D_ Δura3::pUAS_F_E_C_CORE1-OsTIR1-tCaADH1_x000D_ Δatg11::pATG8-sfTq2-Atg8-tATG8::hphNT1-S2_x000D_ Δatg5::S1::CgLEU2-S2	_x000D_ Hyg_x000D_ Leu	URA3_KO_x000D_ ATG11_KO_x000D_ ATG5_KO
1181	1100	Δatg14::S1::CgLEU2-S2	Leu	ATG14	KO	pOS336	CgLEU2										w303_x000D_ 475_x000D_ 1080_x000D_ 1100_x000D_ 1181	w303_x000D_ Δura3::pUAS_F_E_C_CORE1-OsTIR1-tCaADH1_x000D_ Δatg11::pATG8-sfTq2-Atg8-tATG8::hphNT1-S2_x000D_ Δatg1::ATG1-F5-flex#2-mNG#2-tSYNTH8::CgTRP1-S2_x000D_ Δatg14::S1::CgLEU2-S2	_x000D_ Hyg_x000D_ Trp_x000D_ Leu	URA3_KO_x000D_ ATG11_KO_x000D_ ATG1_3'_x000D_ ATG14_KO
1182	1101	Δatg14::S1::CgLEU2-S2	Leu	ATG14	KO	pOS336	CgLEU2										w303_x000D_ 475_x000D_ 1080_x000D_ 1101_x000D_ 1182	w303_x000D_ Δura3::pUAS_F_E_C_CORE1-OsTIR1-tCaADH1_x000D_ Δatg11::pATG8-sfTq2-Atg8-tATG8::hphNT1-S2_x000D_ Δatg2::ATG2-F5-flex#2-mNG#2-tSYNTH8::CgTRP1-S2_x000D_ Δatg14::S1::CgLEU2-S2	_x000D_ Hyg_x000D_ Trp_x000D_ Leu	URA3_KO_x000D_ ATG11_KO_x000D_ ATG2_3'_x000D_ ATG14_KO
1183	1102	Δatg14::S1::CgLEU2-S2	Leu	ATG14	KO	pOS336	CgLEU2										w303_x000D_ 475_x000D_ 1080_x000D_ 1102_x000D_ 1183	w303_x000D_ Δura3::pUAS_F_E_C_CORE1-OsTIR1-tCaADH1_x000D_ Δatg11::pATG8-sfTq2-Atg8-tATG8::hphNT1-S2_x000D_ Δatg5::ATG5-F5-flex#2-mNG#2-tSYNTH8::CgTRP1-S2_x000D_ Δatg14::S1::CgLEU2-S2	_x000D_ Hyg_x000D_ Trp_x000D_ Leu	URA3_KO_x000D_ ATG11_KO_x000D_ ATG5_3'_x000D_ ATG14_KO
1184	1103	Δatg14::S1::CgLEU2-S2	Leu	ATG14	KO	pOS336	CgLEU2										w303_x000D_ 475_x000D_ 1080_x000D_ 1103_x000D_ 1184	w303_x000D_ Δura3::pUAS_F_E_C_CORE1-OsTIR1-tCaADH1_x000D_ Δatg11::pATG8-sfTq2-Atg8-tATG8::hphNT1-S2_x000D_ Δatg9::ATG9-F5-flex#2-mNG#2-tSYNTH8::CgTRP1-S2_x000D_ Δatg14::S1::CgLEU2-S2	_x000D_ Hyg_x000D_ Trp_x000D_ Leu	URA3_KO_x000D_ ATG11_KO_x000D_ ATG9_3'_x000D_ ATG14_KO
1185	1080	Δatg14::S1::CgLEU2-S2	Leu	ATG14	KO	pOS336	CgLEU2										w303_x000D_ 475_x000D_ 1080_x000D_ 1185	w303_x000D_ Δura3::pUAS_F_E_C_CORE1-OsTIR1-tCaADH1_x000D_ Δatg11::pATG8-sfTq2-Atg8-tATG8::hphNT1-S2_x000D_ Δatg14::S1::CgLEU2-S2	_x000D_ Hyg_x000D_ Leu	URA3_KO_x000D_ ATG11_KO_x000D_ ATG14_KO
1186	1100	Δatg2::ATG2-S3-AID*-TAP-tSYNTH8::CgHIS3-S2	His	ATG2	3'	pOS343	CgHIS3		tSYNTH8	AID*-TAP			TAP	AID*			w303_x000D_ 475_x000D_ 1080_x000D_ 1100_x000D_ 1186	w303_x000D_ Δura3::pUAS_F_E_C_CORE1-OsTIR1-tCaADH1_x000D_ Δatg11::pATG8-sfTq2-Atg8-tATG8::hphNT1-S2_x000D_ Δatg1::ATG1-F5-flex#2-mNG#2-tSYNTH8::CgTRP1-S2_x000D_ Δatg2::ATG2-S3-AID*-TAP-tSYNTH8::CgHIS3-S2	_x000D_ Hyg_x000D_ Trp_x000D_ His	URA3_KO_x000D_ ATG11_KO_x000D_ ATG1_3'_x000D_ ATG2_3'
1187	1102	Δatg2::ATG2-S3-AID*-TAP-tSYNTH8::CgHIS3-S2	His	ATG2	3'	pOS343	CgHIS3		tSYNTH8	AID*-TAP			TAP	AID*			w303_x000D_ 475_x000D_ 1080_x000D_ 1102_x000D_ 1187	w303_x000D_ Δura3::pUAS_F_E_C_CORE1-OsTIR1-tCaADH1_x000D_ Δatg11::pATG8-sfTq2-Atg8-tATG8::hphNT1-S2_x000D_ Δatg5::ATG5-F5-flex#2-mNG#2-tSYNTH8::CgTRP1-S2_x000D_ Δatg2::ATG2-S3-AID*-TAP-tSYNTH8::CgHIS3-S2	_x000D_ Hyg_x000D_ Trp_x000D_ His	URA3_KO_x000D_ ATG11_KO_x000D_ ATG5_3'_x000D_ ATG2_3'
1188	1103	Δatg2::ATG2-S3-AID*-TAP-tSYNTH8::CgHIS3-S2	His	ATG2	3'	pOS343	CgHIS3		tSYNTH8	AID*-TAP			TAP	AID*			w303_x000D_ 475_x000D_ 1080_x000D_ 1103_x000D_ 1188	w303_x000D_ Δura3::pUAS_F_E_C_CORE1-OsTIR1-tCaADH1_x000D_ Δatg11::pATG8-sfTq2-Atg8-tATG8::hphNT1-S2_x000D_ Δatg9::ATG9-F5-flex#2-mNG#2-tSYNTH8::CgTRP1-S2_x000D_ Δatg2::ATG2-S3-AID*-TAP-tSYNTH8::CgHIS3-S2	_x000D_ Hyg_x000D_ Trp_x000D_ His	URA3_KO_x000D_ ATG11_KO_x000D_ ATG9_3'_x000D_ ATG2_3'
1189	1105	Δatg2::ATG2-S3-AID*-TAP-tSYNTH8::CgHIS3-S2	His	ATG2	3'	pOS343	CgHIS3		tSYNTH8	AID*-TAP			TAP	AID*			w303_x000D_ 475_x000D_ 1080_x000D_ 1105_x000D_ 1189	w303_x000D_ Δura3::pUAS_F_E_C_CORE1-OsTIR1-tCaADH1_x000D_ Δatg11::pATG8-sfTq2-Atg8-tATG8::hphNT1-S2_x000D_ Δatg18::ATG18-F5-flex#2-mNG#2-tSYNTH8::CgTRP1-S2_x000D_ Δatg2::ATG2-S3-AID*-TAP-tSYNTH8::CgHIS3-S2	_x000D_ Hyg_x000D_ Trp_x000D_ His	URA3_KO_x000D_ ATG11_KO_x000D_ ATG18_3'_x000D_ ATG2_3'
1190	1101	Δatg18::ATG18-S3-AID*-TAP-tSYNTH8::CgHIS3-S2	His	ATG18	3'	pOS343	CgHIS3		tSYNTH8	AID*-TAP			TAP	AID*			w303_x000D_ 475_x000D_ 1080_x000D_ 1101_x000D_ 1190	w303_x000D_ Δura3::pUAS_F_E_C_CORE1-OsTIR1-tCaADH1_x000D_ Δatg11::pATG8-sfTq2-Atg8-tATG8::hphNT1-S2_x000D_ Δatg2::ATG2-F5-flex#2-mNG#2-tSYNTH8::CgTRP1-S2_x000D_ Δatg18::ATG18-S3-AID*-TAP-tSYNTH8::CgHIS3-S2	_x000D_ Hyg_x000D_ Trp_x000D_ His	URA3_KO_x000D_ ATG11_KO_x000D_ ATG2_3'_x000D_ ATG18_3'
1191	1080	Δatg18::ATG18-S3-AID*-TAP-tSYNTH8::CgHIS3-S2	His	ATG18	3'	pOS343	CgHIS3		tSYNTH8	AID*-TAP			TAP	AID*			w303_x000D_ 475_x000D_ 1080_x000D_ 1191	w303_x000D_ Δura3::pUAS_F_E_C_CORE1-OsTIR1-tCaADH1_x000D_ Δatg11::pATG8-sfTq2-Atg8-tATG8::hphNT1-S2_x000D_ Δatg18::ATG18-S3-AID*-TAP-tSYNTH8::CgHIS3-S2	_x000D_ Hyg_x000D_ His	URA3_KO_x000D_ ATG11_KO_x000D_ ATG18_3'
1192	1101	Δatg18::S1::CgLEU2-S2	Leu	ATG18	KO	pOS336	CgLEU2										w303_x000D_ 475_x000D_ 1080_x000D_ 1101_x000D_ 1192	w303_x000D_ Δura3::pUAS_F_E_C_CORE1-OsTIR1-tCaADH1_x000D_ Δatg11::pATG8-sfTq2-Atg8-tATG8::hphNT1-S2_x000D_ Δatg2::ATG2-F5-flex#2-mNG#2-tSYNTH8::CgTRP1-S2_x000D_ Δatg18::S1::CgLEU2-S2	_x000D_ Hyg_x000D_ Trp_x000D_ Leu	URA3_KO_x000D_ ATG11_KO_x000D_ ATG2_3'_x000D_ ATG18_KO
1193	477	Δatg2::ATG2-S3-AID*(P88L)-TAP-tSYNTH8::CgHIS3-S2	His	ATG2	3'	pOS446	CgHIS3		tSYNTH8	AID*(P88L)-TAP			TAP	AID*(P88L)			w303_x000D_ 475_x000D_ 477_x000D_ 1193	w303_x000D_ Δura3::pUAS_F_E_C_CORE1-OsTIR1-tCaADH1_x000D_ Δatg11::pATG8-mNG#3-Atg8-tATG8::hphNT1-S2_x000D_ Δatg2::ATG2-S3-AID*(P88L)-TAP-tSYNTH8::CgHIS3-S2	_x000D_ Hyg_x000D_ His	URA3_KO_x000D_ ATG11_KO_x000D_ ATG2_3'
1194	477	Δatg18::ATG18-S3-AID*(P88L)-TAP-tSYNTH8::CgHIS3-S2	His	ATG18	3'	pOS446	CgHIS3		tSYNTH8	AID*(P88L)-TAP			TAP	AID*(P88L)			w303_x000D_ 475_x000D_ 477_x000D_ 1194	w303_x000D_ Δura3::pUAS_F_E_C_CORE1-OsTIR1-tCaADH1_x000D_ Δatg11::pATG8-mNG#3-Atg8-tATG8::hphNT1-S2_x000D_ Δatg18::ATG18-S3-AID*(P88L)-TAP-tSYNTH8::CgHIS3-S2	_x000D_ Hyg_x000D_ His	URA3_KO_x000D_ ATG11_KO_x000D_ ATG18_3'
1195	1080	Δatg18::ATG18-S3-AID*(P88L)-TAP-tSYNTH8::CgHIS3-S2	His	ATG18	3'	pOS446	CgHIS3		tSYNTH8	AID*(P88L)-TAP			TAP	AID*(P88L)			w303_x000D_ 475_x000D_ 1080_x000D_ 1195	w303_x000D_ Δura3::pUAS_F_E_C_CORE1-OsTIR1-tCaADH1_x000D_ Δatg11::pATG8-sfTq2-Atg8-tATG8::hphNT1-S2_x000D_ Δatg18::ATG18-S3-AID*(P88L)-TAP-tSYNTH8::CgHIS3-S2	_x000D_ Hyg_x000D_ His	URA3_KO_x000D_ ATG11_KO_x000D_ ATG18_3'
1196	1080	Δvph1::VPH1-S3-TEVsite-mNG#1-GBP-tSYNTH8::CgHIS3-S2	His	VPH1	3'	pOS404	CgHIS3		tSYNTH8	TEVsite-mNG#1-GBP		mNG#1			GBP	TEVsite	w303_x000D_ 475_x000D_ 1080_x000D_ 1196	w303_x000D_ Δura3::pUAS_F_E_C_CORE1-OsTIR1-tCaADH1_x000D_ Δatg11::pATG8-sfTq2-Atg8-tATG8::hphNT1-S2_x000D_ Δvph1::VPH1-S3-TEVsite-mNG#1-GBP-tSYNTH8::CgHIS3-S2	_x000D_ Hyg_x000D_ His	URA3_KO_x000D_ ATG11_KO_x000D_ VPH1_3'
1197	1112	Δvph1::VPH1-S3-TAP-TEVsite-HA_Nb-tSYNTH8::CgTRP1-S2	Trp	VPH1	3'	pOS475	CgTRP1		tSYNTH8	TAP-TEVsite-HA_Nb		HA_Nb	TAP			TEVsite	w303_x000D_ 475_x000D_ 1080_x000D_ 1112_x000D_ 1197	w303_x000D_ Δura3::pUAS_F_E_C_CORE1-OsTIR1-tCaADH1_x000D_ Δatg11::pATG8-sfTq2-Atg8-tATG8::hphNT1-S2_x000D_ Δatg2::ATG2-S3-AID*-6xHA-mNG#1-tSYNTH8::CgHIS3-S2_x000D_ Δvph1::VPH1-S3-TAP-TEVsite-HA_Nb-tSYNTH8::CgTRP1-S2	_x000D_ Hyg_x000D_ His_x000D_ Trp	URA3_KO_x000D_ ATG11_KO_x000D_ ATG2_3'_x000D_ VPH1_3'
1198	1113	Δvph1::VPH1-S3-TAP-TEVsite-HA_Nb-tSYNTH8::CgTRP1-S2	Trp	VPH1	3'	pOS475	CgTRP1		tSYNTH8	TAP-TEVsite-HA_Nb		HA_Nb	TAP			TEVsite	w303_x000D_ 475_x000D_ 1080_x000D_ 1113_x000D_ 1198	w303_x000D_ Δura3::pUAS_F_E_C_CORE1-OsTIR1-tCaADH1_x000D_ Δatg11::pATG8-sfTq2-Atg8-tATG8::hphNT1-S2_x000D_ Δatg18::ATG18-S3-AID*-6xHA-mNG#1-tSYNTH8::CgHIS3-S2_x000D_ Δvph1::VPH1-S3-TAP-TEVsite-HA_Nb-tSYNTH8::CgTRP1-S2	_x000D_ Hyg_x000D_ His_x000D_ Trp	URA3_KO_x000D_ ATG11_KO_x000D_ ATG18_3'_x000D_ VPH1_3'
1205	900	Δatg38::S1::CgHIS3-S2	His	ATG38	KO	pOS334	CgHIS3										SCY62_x000D_ 23_x000D_ 695_x000D_ 776_x000D_ 900_x000D_ 1205	SCY62_x000D_ Δura3::pADH1-OsTIR1-9xMyc::URA3_x000D_ Δpdr5::S1::kanMX4-S2_x000D_ Δatg11::pATG8-mNG#3-Atg8-tATG8::hphNT1-S2_x000D_ Δpgk1::PGK1-S3-yeGFP(Y66A)-tSYNTH8::CgLEU2-S2_x000D_ Δatg38::S1::CgHIS3-S2	Ura_x000D_ Kan_x000D_ Hyg_x000D_ Leu_x000D_ His	URA3_KO_x000D_ PDR5_KO_x000D_ ATG11_KO_x000D_ PGK1_3'_x000D_ ATG38_KO
1206	1061	Δatg38::S1::CgHIS3-S2	His	ATG38	KO	pOS334	CgHIS3										SCY62_x000D_ 23_x000D_ 695_x000D_ 776_x000D_ 900_x000D_ 1061_x000D_ 1206	SCY62_x000D_ Δura3::pADH1-OsTIR1-9xMyc::URA3_x000D_ Δpdr5::S1::kanMX4-S2_x000D_ Δatg11::pATG8-mNG#3-Atg8-tATG8::hphNT1-S2_x000D_ Δpgk1::PGK1-S3-yeGFP(Y66A)-tSYNTH8::CgLEU2-S2_x000D_ Δypt7::S1::CgTRP1-S2_x000D_ Δatg38::S1::CgHIS3-S2	Ura_x000D_ Kan_x000D_ Hyg_x000D_ Leu_x000D_ Trp_x000D_ His	URA3_KO_x000D_ PDR5_KO_x000D_ ATG11_KO_x000D_ PGK1_3'_x000D_ YPT7_KO_x000D_ ATG38_KO
1208	1080	Δatg9::S1::CgLEU2-S2	Leu	ATG9	KO	pOS336	CgLEU2										w303_x000D_ 475_x000D_ 1080_x000D_ 1208	w303_x000D_ Δura3::pUAS_F_E_C_CORE1-OsTIR1-tCaADH1_x000D_ Δatg11::pATG8-sfTq2-Atg8-tATG8::hphNT1-S2_x000D_ Δatg9::S1::CgLEU2-S2	_x000D_ Hyg_x000D_ Leu	URA3_KO_x000D_ ATG11_KO_x000D_ ATG9_KO
1209	1080	Δatg2::ATG2-S3-AID*-TAP-tSYNTH8::CgHIS3-S2	His	ATG2	3'	pOS343	CgHIS3		tSYNTH8	AID*-TAP			TAP	AID*			w303_x000D_ 475_x000D_ 1080_x000D_ 1209	w303_x000D_ Δura3::pUAS_F_E_C_CORE1-OsTIR1-tCaADH1_x000D_ Δatg11::pATG8-sfTq2-Atg8-tATG8::hphNT1-S2_x000D_ Δatg2::ATG2-S3-AID*-TAP-tSYNTH8::CgHIS3-S2	_x000D_ Hyg_x000D_ His	URA3_KO_x000D_ ATG11_KO_x000D_ ATG2_3'
1211	477	Δatg1::ATG1-S3-flex-6xHA-MiniTurboID-tSYNTH8::CgHIS3-S2	His	ATG1	3'	pOS539	CgHIS3		tSYNTH8	flex-6xHA-MiniTurboID	flex		6xHA			MiniTurboID	w303_x000D_ 475_x000D_ 477_x000D_ 1211	w303_x000D_ Δura3::pUAS_F_E_C_CORE1-OsTIR1-tCaADH1_x000D_ Δatg11::pATG8-mNG#3-Atg8-tATG8::hphNT1-S2_x000D_ Δatg1::ATG1-S3-flex-6xHA-MiniTurboID-tSYNTH8::CgHIS3-S2	_x000D_ Hyg_x000D_ His	URA3_KO_x000D_ ATG11_KO_x000D_ ATG1_3'
1212	477	Δatg2::ATG2-S3-flex-6xHA-MiniTurboID-tSYNTH8::CgHIS3-S2	His	ATG2	3'	pOS539	CgHIS3		tSYNTH8	flex-6xHA-MiniTurboID	flex		6xHA			MiniTurboID	w303_x000D_ 475_x000D_ 477_x000D_ 1212	w303_x000D_ Δura3::pUAS_F_E_C_CORE1-OsTIR1-tCaADH1_x000D_ Δatg11::pATG8-mNG#3-Atg8-tATG8::hphNT1-S2_x000D_ Δatg2::ATG2-S3-flex-6xHA-MiniTurboID-tSYNTH8::CgHIS3-S2	_x000D_ Hyg_x000D_ His	URA3_KO_x000D_ ATG11_KO_x000D_ ATG2_3'
1213	477	Δatg5::ATG5-S3-flex-6xHA-MiniTurboID-tSYNTH8::CgHIS3-S2	His	ATG5	3'	pOS539	CgHIS3		tSYNTH8	flex-6xHA-MiniTurboID	flex		6xHA			MiniTurboID	w303_x000D_ 475_x000D_ 477_x000D_ 1213	w303_x000D_ Δura3::pUAS_F_E_C_CORE1-OsTIR1-tCaADH1_x000D_ Δatg11::pATG8-mNG#3-Atg8-tATG8::hphNT1-S2_x000D_ Δatg5::ATG5-S3-flex-6xHA-MiniTurboID-tSYNTH8::CgHIS3-S2	_x000D_ Hyg_x000D_ His	URA3_KO_x000D_ ATG11_KO_x000D_ ATG5_3'
1214	477	Δatg9::ATG9-S3-flex-6xHA-MiniTurboID-tSYNTH8::CgHIS3-S2	His	ATG9	3'	pOS539	CgHIS3		tSYNTH8	flex-6xHA-MiniTurboID	flex		6xHA			MiniTurboID	w303_x000D_ 475_x000D_ 477_x000D_ 1214	w303_x000D_ Δura3::pUAS_F_E_C_CORE1-OsTIR1-tCaADH1_x000D_ Δatg11::pATG8-mNG#3-Atg8-tATG8::hphNT1-S2_x000D_ Δatg9::ATG9-S3-flex-6xHA-MiniTurboID-tSYNTH8::CgHIS3-S2	_x000D_ Hyg_x000D_ His	URA3_KO_x000D_ ATG11_KO_x000D_ ATG9_3'
1215	477	Δsec61::SEC61-S3-flex-6xHA-MiniTurboID-tSYNTH8::CgHIS3-S2	His	SEC61	3'	pOS539	CgHIS3		tSYNTH8	flex-6xHA-MiniTurboID	flex		6xHA			MiniTurboID	w303_x000D_ 475_x000D_ 477_x000D_ 1215	w303_x000D_ Δura3::pUAS_F_E_C_CORE1-OsTIR1-tCaADH1_x000D_ Δatg11::pATG8-mNG#3-Atg8-tATG8::hphNT1-S2_x000D_ Δsec61::SEC61-S3-flex-6xHA-MiniTurboID-tSYNTH8::CgHIS3-S2	_x000D_ Hyg_x000D_ His	URA3_KO_x000D_ ATG11_KO_x000D_ SEC61_3'
1216	477	Δtom70::TOM70-S3-flex-6xHA-MiniTurboID-tSYNTH8::CgHIS3-S2	His	TOM70	3'	pOS539	CgHIS3		tSYNTH8	flex-6xHA-MiniTurboID	flex		6xHA			MiniTurboID	w303_x000D_ 475_x000D_ 477_x000D_ 1216	w303_x000D_ Δura3::pUAS_F_E_C_CORE1-OsTIR1-tCaADH1_x000D_ Δatg11::pATG8-mNG#3-Atg8-tATG8::hphNT1-S2_x000D_ Δtom70::TOM70-S3-flex-6xHA-MiniTurboID-tSYNTH8::CgHIS3-S2	_x000D_ Hyg_x000D_ His	URA3_KO_x000D_ ATG11_KO_x000D_ TOM70_3'
1217	477	Δvph1::VPH1-S3-flex-6xHA-MiniTurboID-tSYNTH8::CgHIS3-S2	His	VPH1	3'	pOS539	CgHIS3		tSYNTH8	flex-6xHA-MiniTurboID	flex		6xHA			MiniTurboID	w303_x000D_ 475_x000D_ 477_x000D_ 1217	w303_x000D_ Δura3::pUAS_F_E_C_CORE1-OsTIR1-tCaADH1_x000D_ Δatg11::pATG8-mNG#3-Atg8-tATG8::hphNT1-S2_x000D_ Δvph1::VPH1-S3-flex-6xHA-MiniTurboID-tSYNTH8::CgHIS3-S2	_x000D_ Hyg_x000D_ His	URA3_KO_x000D_ ATG11_KO_x000D_ VPH1_3'
1218	477	Δvph1::VPH1-S3-yeGFP(Y66A)-tSYNTH8::CgLEU2-S2	Leu	VPH1	3'	pOS396	CgLEU2		tSYNTH8	yeGFP(Y66A)					yeGFP(Y66A)		w303_x000D_ 475_x000D_ 477_x000D_ 1218	w303_x000D_ Δura3::pUAS_F_E_C_CORE1-OsTIR1-tCaADH1_x000D_ Δatg11::pATG8-mNG#3-Atg8-tATG8::hphNT1-S2_x000D_ Δvph1::VPH1-S3-yeGFP(Y66A)-tSYNTH8::CgLEU2-S2	_x000D_ Hyg_x000D_ Leu	URA3_KO_x000D_ ATG11_KO_x000D_ VPH1_3'
1220	477	Δvph1::VPH1-S3-TAP-mScarletI#1-SpyCatcher002-tSYNTH8::CgTRP1-S2	Trp	VPH1	3'	pOS428	CgTRP1		tSYNTH8	TAP-mScarletI#1-SpyCatcher002		mScarletI#1	TAP		SpyCatcher002		w303_x000D_ 475_x000D_ 477_x000D_ 1220	w303_x000D_ Δura3::pUAS_F_E_C_CORE1-OsTIR1-tCaADH1_x000D_ Δatg11::pATG8-mNG#3-Atg8-tATG8::hphNT1-S2_x000D_ Δvph1::VPH1-S3-TAP-mScarletI#1-SpyCatcher002-tSYNTH8::CgTRP1-S2	_x000D_ Hyg_x000D_ Trp	URA3_KO_x000D_ ATG11_KO_x000D_ VPH1_3'
1222	477	Δvph1::VPH1-S3-TAP-TEVsite-SunTag_Nb-tSYNTH8::CgTRP1-S2	Trp	VPH1	3'	pOS538	CgTRP1		tSYNTH8	TAP-TEVsite-SunTag_Nb		SunTag_Nb	TAP			TEVsite	w303_x000D_ 475_x000D_ 477_x000D_ 1222	w303_x000D_ Δura3::pUAS_F_E_C_CORE1-OsTIR1-tCaADH1_x000D_ Δatg11::pATG8-mNG#3-Atg8-tATG8::hphNT1-S2_x000D_ Δvph1::VPH1-S3-TAP-TEVsite-SunTag_Nb-tSYNTH8::CgTRP1-S2	_x000D_ Hyg_x000D_ Trp	URA3_KO_x000D_ ATG11_KO_x000D_ VPH1_3'
1223	1080	Δsec61::SEC61-S3-TAP-TEVsite-mNG#1-tSYNTH8::CgHIS3-S2	His	SEC61	3'	pOS417	CgHIS3		tSYNTH8	TAP-TEVsite-mNG#1		mNG#1	TAP			TEVsite	w303_x000D_ 475_x000D_ 1080_x000D_ 1223	w303_x000D_ Δura3::pUAS_F_E_C_CORE1-OsTIR1-tCaADH1_x000D_ Δatg11::pATG8-sfTq2-Atg8-tATG8::hphNT1-S2_x000D_ Δsec61::SEC61-S3-TAP-TEVsite-mNG#1-tSYNTH8::CgHIS3-S2	_x000D_ Hyg_x000D_ His	URA3_KO_x000D_ ATG11_KO_x000D_ SEC61_3'
1224	477	Δatg7::ATG7-S3-flex-AID*-flex-TAP-tSYNTH8::CgTRP1-S2	Trp	ATG7	3'	pOS525	CgTRP1		tSYNTH8	flex-AID*-flex-TAP	flex		TAP	AID*			w303_x000D_ 475_x000D_ 477_x000D_ 1224	w303_x000D_ Δura3::pUAS_F_E_C_CORE1-OsTIR1-tCaADH1_x000D_ Δatg11::pATG8-mNG#3-Atg8-tATG8::hphNT1-S2_x000D_ Δatg7::ATG7-S3-flex-AID*-flex-TAP-tSYNTH8::CgTRP1-S2	_x000D_ Hyg_x000D_ Trp	URA3_KO_x000D_ ATG11_KO_x000D_ ATG7_3'
1225	900	Δvps30::S1::CgHIS3-S2	His	VPS30	KO	pOS334	CgHIS3										SCY62_x000D_ 23_x000D_ 695_x000D_ 776_x000D_ 900_x000D_ 1225	SCY62_x000D_ Δura3::pADH1-OsTIR1-9xMyc::URA3_x000D_ Δpdr5::S1::kanMX4-S2_x000D_ Δatg11::pATG8-mNG#3-Atg8-tATG8::hphNT1-S2_x000D_ Δpgk1::PGK1-S3-yeGFP(Y66A)-tSYNTH8::CgLEU2-S2_x000D_ Δvps30::S1::CgHIS3-S2	Ura_x000D_ Kan_x000D_ Hyg_x000D_ Leu_x000D_ His	URA3_KO_x000D_ PDR5_KO_x000D_ ATG11_KO_x000D_ PGK1_3'_x000D_ VPS30_KO
1226	1115	Δatg2::S1::natNT2::pCUP1-S4-ATG2	Nat	ATG2	5'	pOS148	natNT2	pCUP1									w303_x000D_ 475_x000D_ 1080_x000D_ 1115_x000D_ 1226	w303_x000D_ Δura3::pUAS_F_E_C_CORE1-OsTIR1-tCaADH1_x000D_ Δatg11::pATG8-sfTq2-Atg8-tATG8::hphNT1-S2_x000D_ Δatg2::S1::natNT2::pCUP1-S4-ATG2-S3-TEVsite-mNG#1-6xHA-tSYNTH8::CgHIS3-S2	_x000D_ Hyg_x000D_ His_x000D_ Nat	URA3_KO_x000D_ ATG11_KO_x000D_ ATG2_3'_x000D_ ATG2_5'
1235	477	Δatg4::S1::natNT2-pCUP1-6xHA-S4-ATG4	Nat	ATG4	5'	pOS306	natNT2	pCUP1		6xHA			6xHA				w303_x000D_ 475_x000D_ 477_x000D_ 1235	w303_x000D_ Δura3::pUAS_F_E_C_CORE1-OsTIR1-tCaADH1_x000D_ Δatg11::pATG8-mNG#3-Atg8-tATG8::hphNT1-S2_x000D_ Δatg4::S1::natNT2-pCUP1-6xHA-S4-ATG4	_x000D_ Hyg_x000D_ Nat	URA3_KO_x000D_ ATG11_KO_x000D_ ATG4_5'
1236	1142	Δatg4::S1::natNT2-pCUP1-6xHA-S4-ATG4	Nat	ATG4	5'	pOS306	natNT2	pCUP1		6xHA			6xHA				w303_x000D_ 475_x000D_ 477_x000D_ 1142_x000D_ 1236	w303_x000D_ Δura3::pUAS_F_E_C_CORE1-OsTIR1-tCaADH1_x000D_ Δatg11::pATG8-mNG#3-Atg8-tATG8::hphNT1-S2_x000D_ Δatg4::S1::natNT2-pCUP1-6xHA-S4-ATG4-S3-flex-AID*-flex-TAP-tSYNTH8::CgTRP1-S2	_x000D_ Hyg_x000D_ Trp_x000D_ Nat	URA3_KO_x000D_ ATG11_KO_x000D_ ATG4_3'_x000D_ ATG4_5'
1237	1143	Δatg4::S1::natNT2-pCUP1-6xHA-S4-ATG4	Nat	ATG4	5'	pOS306	natNT2	pCUP1		6xHA			6xHA				w303_x000D_ 475_x000D_ 477_x000D_ 497_x000D_ 1143_x000D_ 1237	w303_x000D_ Δura3::pUAS_F_E_C_CORE1-OsTIR1-tCaADH1_x000D_ Δatg11::pATG8-mNG#3-Atg8-tATG8::hphNT1-S2_x000D_ Δatg2::S1::CgHIS3-S2 Δatg4::S1::natNT2-pCUP1-6xHA-S4-ATG4-S3-flex-AID*-flex-TAP-tSYNTH8::CgTRP1-S2	_x000D_ Hyg_x000D_ His_x000D_ Trp_x000D_ Nat	URA3_KO_x000D_ ATG11_KO_x000D_ ATG2_KO_x000D_ ATG4_3'_x000D_ ATG4_5'
1238	1144	Δatg4::S1::natNT2-pCUP1-6xHA-S4-ATG4	Nat	ATG4	5'	pOS306	natNT2	pCUP1		6xHA			6xHA				w303_x000D_ 475_x000D_ 477_x000D_ 514_x000D_ 1144_x000D_ 1238	w303_x000D_ Δura3::pUAS_F_E_C_CORE1-OsTIR1-tCaADH1_x000D_ Δatg11::pATG8-mNG#3-Atg8-tATG8::hphNT1-S2_x000D_ Δatg2::ATG2-S3-AID*-TAP-tSYNTH8::CgHIS3-S2_x000D_ Δatg4::S1::natNT2-pCUP1-6xHA-S4-ATG4-S3-flex-AID*-flex-TAP-tSYNTH8::CgTRP1-S2	_x000D_ Hyg_x000D_ His_x000D_ Trp_x000D_ Nat	URA3_KO_x000D_ ATG11_KO_x000D_ ATG2_3'_x000D_ ATG4_3'_x000D_ ATG4_5'
1239	477	Δatg7::S1::natNT2-pCUP1-6xHA-S4-ATG7	Nat	ATG7	5'	pOS306	natNT2	pCUP1		6xHA			6xHA				w303_x000D_ 475_x000D_ 477_x000D_ 1239	w303_x000D_ Δura3::pUAS_F_E_C_CORE1-OsTIR1-tCaADH1_x000D_ Δatg11::pATG8-mNG#3-Atg8-tATG8::hphNT1-S2_x000D_ Δatg7::S1::natNT2-pCUP1-6xHA-S4-ATG7	_x000D_ Hyg_x000D_ Nat	URA3_KO_x000D_ ATG11_KO_x000D_ ATG7_5'
1240	1145	Δatg7::S1::natNT2-pCUP1-6xHA-S4-ATG7	Nat	ATG7	5'	pOS306	natNT2	pCUP1		6xHA			6xHA				w303_x000D_ 475_x000D_ 477_x000D_ 497_x000D_ 1145_x000D_ 1240	w303_x000D_ Δura3::pUAS_F_E_C_CORE1-OsTIR1-tCaADH1_x000D_ Δatg11::pATG8-mNG#3-Atg8-tATG8::hphNT1-S2_x000D_ Δatg2::S1::CgHIS3-S2_x000D_ Δatg7::S1::natNT2-pCUP1-6xHA-S4-ATG7-S3-flex-AID*-flex-TAP-tSYNTH8::CgTRP1-S2	_x000D_ Hyg_x000D_ His_x000D_ Trp_x000D_ Nat	URA3_KO_x000D_ ATG11_KO_x000D_ ATG2_KO_x000D_ ATG7_3'_x000D_ ATG7_5'
1241	1146	Δatg7::S1::natNT2-pCUP1-6xHA-S4-ATG7	Nat	ATG7	5'	pOS306	natNT2	pCUP1		6xHA			6xHA				w303_x000D_ 475_x000D_ 477_x000D_ 514_x000D_ 1146_x000D_ 1241	w303_x000D_ Δura3::pUAS_F_E_C_CORE1-OsTIR1-tCaADH1_x000D_ Δatg11::pATG8-mNG#3-Atg8-tATG8::hphNT1-S2_x000D_ Δatg2::ATG2-S3-AID*-TAP-tSYNTH8::CgHIS3-S2_x000D_ Δatg7::S1::natNT2-pCUP1-6xHA-S4-ATG7-S3-flex-AID*-flex-TAP-tSYNTH8::CgTRP1-S2	_x000D_ Hyg_x000D_ His_x000D_ Trp_x000D_ Nat	URA3_KO_x000D_ ATG11_KO_x000D_ ATG2_3'_x000D_ ATG7_3'_x000D_ ATG7_5'
1242	477	Δatg9::S1::natNT2-pCUP1-6xHA-S4-ATG9	Nat	ATG9	5'	pOS306	natNT2	pCUP1		6xHA			6xHA				w303_x000D_ 475_x000D_ 477_x000D_ 1242	w303_x000D_ Δura3::pUAS_F_E_C_CORE1-OsTIR1-tCaADH1_x000D_ Δatg11::pATG8-mNG#3-Atg8-tATG8::hphNT1-S2_x000D_ Δatg9::S1::natNT2-pCUP1-6xHA-S4-ATG9	_x000D_ Hyg_x000D_ Nat	URA3_KO_x000D_ ATG11_KO_x000D_ ATG9_5'
1243	1147	Δatg9::S1::natNT2-pCUP1-6xHA-S4-ATG9	Nat	ATG9	5'	pOS306	natNT2	pCUP1		6xHA			6xHA				w303_x000D_ 475_x000D_ 477_x000D_ 1147_x000D_ 1243	w303_x000D_ Δura3::pUAS_F_E_C_CORE1-OsTIR1-tCaADH1_x000D_ Δatg11::pATG8-mNG#3-Atg8-tATG8::hphNT1-S2_x000D_ Δatg9::S1::natNT2-pCUP1-6xHA-S4-ATG9-S3-flex-AID*-flex-TAP-tSYNTH8::CgTRP1-S2	_x000D_ Hyg_x000D_ Trp_x000D_ Nat	URA3_KO_x000D_ ATG11_KO_x000D_ ATG9_3'_x000D_ ATG9_5'
1244	1148	Δatg9::S1::natNT2-pCUP1-6xHA-S4-ATG9	Nat	ATG9	5'	pOS306	natNT2	pCUP1		6xHA			6xHA				w303_x000D_ 475_x000D_ 477_x000D_ 497_x000D_ 1148_x000D_ 1244	w303_x000D_ Δura3::pUAS_F_E_C_CORE1-OsTIR1-tCaADH1_x000D_ Δatg11::pATG8-mNG#3-Atg8-tATG8::hphNT1-S2_x000D_ Δatg2::S1::CgHIS3-S2_x000D_ Δatg9::S1::natNT2-pCUP1-6xHA-S4-ATG9-S3-flex-AID*-flex-TAP-tSYNTH8::CgTRP1-S2	_x000D_ Hyg_x000D_ His_x000D_ Trp_x000D_ Nat	URA3_KO_x000D_ ATG11_KO_x000D_ ATG2_KO_x000D_ ATG9_3'_x000D_ ATG9_5'
1245	1149	Δatg9::S1::natNT2-pCUP1-6xHA-S4-ATG9	Nat	ATG9	5'	pOS306	natNT2	pCUP1		6xHA			6xHA				w303_x000D_ 475_x000D_ 477_x000D_ 514_x000D_ 1149_x000D_ 1245	w303_x000D_ Δura3::pUAS_F_E_C_CORE1-OsTIR1-tCaADH1_x000D_ Δatg11::pATG8-mNG#3-Atg8-tATG8::hphNT1-S2_x000D_ Δatg2::ATG2-S3-AID*-TAP-tSYNTH8::CgHIS3-S2_x000D_ Δatg9::S1::natNT2-pCUP1-6xHA-S4-ATG9-S3-flex-AID*-flex-TAP-tSYNTH8::CgTRP1-S2	_x000D_ Hyg_x000D_ His_x000D_ Trp_x000D_ Nat	URA3_KO_x000D_ ATG11_KO_x000D_ ATG2_3'_x000D_ ATG9_3'_x000D_ ATG9_5'
1248	477	Δpct1::PCT1-S3-flex-AID*-flex-TAP-tSYNTH8::CgTRP1-S2	Trp	PCT1	3'	pOS525	CgTRP1		tSYNTH8	flex-AID*-flex-TAP	flex		TAP	AID*			w303_x000D_ 475_x000D_ 477_x000D_ 1248	w303_x000D_ Δura3::pUAS_F_E_C_CORE1-OsTIR1-tCaADH1_x000D_ Δatg11::pATG8-mNG#3-Atg8-tATG8::hphNT1-S2_x000D_ Δpct1::PCT1-S3-flex-AID*-flex-TAP-tSYNTH8::CgTRP1-S2	_x000D_ Hyg_x000D_ Trp	URA3_KO_x000D_ ATG11_KO_x000D_ PCT1_3'
1249	1080	Δpct1::PCT1-S3-flex-AID*-flex-TAP-tSYNTH8::CgTRP1-S2	Trp	PCT1	3'	pOS525	CgTRP1		tSYNTH8	flex-AID*-flex-TAP	flex		TAP	AID*			w303_x000D_ 475_x000D_ 1080_x000D_ 1249	w303_x000D_ Δura3::pUAS_F_E_C_CORE1-OsTIR1-tCaADH1_x000D_ Δatg11::pATG8-sfTq2-Atg8-tATG8::hphNT1-S2_x000D_ Δpct1::PCT1-S3-flex-AID*-flex-TAP-tSYNTH8::CgTRP1-S2	_x000D_ Hyg_x000D_ Trp	URA3_KO_x000D_ ATG11_KO_x000D_ PCT1_3'
1250	477	Δymr1::YMR1-S3-flex-AID*-flex-TAP-tSYNTH8::CgTRP1-S2	Trp	YMR1	3'	pOS525	CgTRP1		tSYNTH8	flex-AID*-flex-TAP	flex		TAP	AID*			w303_x000D_ 475_x000D_ 477_x000D_ 1250	w303_x000D_ Δura3::pUAS_F_E_C_CORE1-OsTIR1-tCaADH1_x000D_ Δatg11::pATG8-mNG#3-Atg8-tATG8::hphNT1-S2_x000D_ Δymr1::YMR1-S3-flex-AID*-flex-TAP-tSYNTH8::CgTRP1-S2	_x000D_ Hyg_x000D_ Trp	URA3_KO_x000D_ ATG11_KO_x000D_ YMR1_3'
1251	1080	Δymr1::YMR1-S3-flex-AID*-flex-TAP-tSYNTH8::CgTRP1-S2	Trp	YMR1	3'	pOS525	CgTRP1		tSYNTH8	flex-AID*-flex-TAP	flex		TAP	AID*			w303_x000D_ 475_x000D_ 1080_x000D_ 1251	w303_x000D_ Δura3::pUAS_F_E_C_CORE1-OsTIR1-tCaADH1_x000D_ Δatg11::pATG8-sfTq2-Atg8-tATG8::hphNT1-S2_x000D_ Δymr1::YMR1-S3-flex-AID*-flex-TAP-tSYNTH8::CgTRP1-S2	_x000D_ Hyg_x000D_ Trp	URA3_KO_x000D_ ATG11_KO_x000D_ YMR1_3'
1252	475	Δatg11::pATG8-sfTq2-Atg8(F104A,Y106A)-Atg8-tATG8::hphNT1-S2	Hyg	ATG11	KO	pOS535	hphNT1	pATG8	tATG8	sfTq2-Atg8(F104A,Y106A)		sfTq2					w303_x000D_ 475_x000D_ 1252	w303_x000D_ Δura3::pUAS_F_E_C_CORE1-OsTIR1-tCaADH1_x000D_ Δatg11::pATG8-sfTq2-Atg8(F104A,Y106A)-Atg8-tATG8::hphNT1-S2	_x000D_ Hyg	URA3_KO_x000D_ ATG11_KO
1253	1150	Δatg11::pATG8-mNG#3-Atg8-tATG8::hphNT1-S2	Hyg	ATG11	KO	pOS222	hphNT1	pATG8	tATG8	mNG#3-Atg8		mNG#3					w303_x000D_ 1150_x000D_ 1253	w303_x000D_ Δura3::pADH1-OsTIR1-9xMyc::URA3_x000D_ Δatg11::pATG8-mNG#3-Atg8-tATG8::hphNT1-S2	Ura_x000D_ Hyg	URA3_KO_x000D_ ATG11_KO
1254	1150	Δatg11::pATG8-sfTq2-Atg8-tATG8::hphNT1-S2	Hyg	ATG11	KO	pOS471	hphNT1	pATG8	tATG8	sfTq2-Atg8		sfTq2					w303_x000D_ 1150_x000D_ 1254	w303_x000D_ Δura3::pADH1-OsTIR1-9xMyc::URA3_x000D_ Δatg11::pATG8-sfTq2-Atg8-tATG8::hphNT1-S2	Ura_x000D_ Hyg	URA3_KO_x000D_ ATG11_KO
1255	1150	Δatg11::pATG8-mNG#3-Atg8(F104A,Y106A)-Atg8-tATG8::hphNT1-S2	Hyg	ATG11	KO	pOS532	hphNT1	pATG8	tATG8	mNG#3-Atg8(F104A,Y106A)		mNG#3					w303_x000D_ 1150_x000D_ 1255	w303_x000D_ Δura3::pADH1-OsTIR1-9xMyc::URA3_x000D_ Δatg11::pATG8-mNG#3-Atg8(F104A,Y106A)-Atg8-tATG8::hphNT1-S2	Ura_x000D_ Hyg	URA3_KO_x000D_ ATG11_KO
1256	1150	Δatg11::pATG8-sfTq2-Atg8(F104A,Y106A)-Atg8-tATG8::hphNT1-S2	Hyg	ATG11	KO	pOS535	hphNT1	pATG8	tATG8	sfTq2-Atg8(F104A,Y106A)		sfTq2					w303_x000D_ 1150_x000D_ 1256	w303_x000D_ Δura3::pADH1-OsTIR1-9xMyc::URA3_x000D_ Δatg11::pATG8-sfTq2-Atg8(F104A,Y106A)-Atg8-tATG8::hphNT1-S2	Ura_x000D_ Hyg	URA3_KO_x000D_ ATG11_KO
1257	1196	Δtrp1::S1::natNT2-pCUP1-TEVp-S4-tSYNTH13::S2	Nat	TRP1	KO	pOS445	natNT2	pCUP1	tSYNTH13	TEVp						TEVp	w303_x000D_ 475_x000D_ 1080_x000D_ 1196_x000D_ 1257	w303_x000D_ Δura3::pUAS_F_E_C_CORE1-OsTIR1-tCaADH1_x000D_ Δatg11::pATG8-sfTq2-Atg8-tATG8::hphNT1-S2_x000D_ Δvph1::VPH1-S3-TEVsite-mNG#1-GBP-tSYNTH8::CgHIS3-S2_x000D_ S1::natNT2-pCUP1-TEVp-S4-tSYNTH13::S2	_x000D_ Hyg_x000D_ His_x000D_ Nat	URA3_KO_x000D_ ATG11_KO_x000D_ VPH1_3'_x000D_ TRP1_KO
1258	1197	Δtrp1::S1::natNT2-pCUP1-TEVp-S4-tSYNTH13::S2	Nat	TRP1	KO	pOS445	natNT2	pCUP1	tSYNTH13	TEVp						TEVp	w303_x000D_ 475_x000D_ 1080_x000D_ 1112_x000D_ 1197_x000D_ 1258	w303_x000D_ Δura3::pUAS_F_E_C_CORE1-OsTIR1-tCaADH1_x000D_ Δatg11::pATG8-sfTq2-Atg8-tATG8::hphNT1-S2_x000D_ Δatg2::ATG2-S3-AID*-6xHA-mNG#1-tSYNTH8::CgHIS3-S2_x000D_ Δvph1::VPH1-S3-TAP-TEVsite-HA_Nb-tSYNTH8::CgTRP1-S2_x000D_ S1::natNT2-pCUP1-TEVp-S4-tSYNTH13::S2	_x000D_ Hyg_x000D_ His_x000D_ Trp_x000D_ Nat	URA3_KO_x000D_ ATG11_KO_x000D_ ATG2_3'_x000D_ VPH1_3'_x000D_ TRP1_KO
1259	1198	Δtrp1::S1::natNT2-pCUP1-TEVp-S4-tSYNTH13::S2	Nat	TRP1	KO	pOS445	natNT2	pCUP1	tSYNTH13	TEVp						TEVp	w303_x000D_ 475_x000D_ 1080_x000D_ 1113_x000D_ 1198_x000D_ 1259	w303_x000D_ Δura3::pUAS_F_E_C_CORE1-OsTIR1-tCaADH1_x000D_ Δatg11::pATG8-sfTq2-Atg8-tATG8::hphNT1-S2_x000D_ Δatg18::ATG18-S3-AID*-6xHA-mNG#1-tSYNTH8::CgHIS3-S2_x000D_ Δvph1::VPH1-S3-TAP-TEVsite-HA_Nb-tSYNTH8::CgTRP1-S2_x000D_ S1::natNT2-pCUP1-TEVp-S4-tSYNTH13::S2	_x000D_ Hyg_x000D_ His_x000D_ Trp_x000D_ Nat	URA3_KO_x000D_ ATG11_KO_x000D_ ATG18_3'_x000D_ VPH1_3'_x000D_ TRP1_KO
1260	1196	Δtrp1::S1::natNT2-pGAL1(S)-TEVp-S4-tSYNTH13::S2	Nat	TRP1	KO	pOS506	natNT2	pGAL1(S)	tSYNTH13	TEVp						TEVp	w303_x000D_ 475_x000D_ 1080_x000D_ 1196_x000D_ 1260	w303_x000D_ Δura3::pUAS_F_E_C_CORE1-OsTIR1-tCaADH1_x000D_ Δatg11::pATG8-sfTq2-Atg8-tATG8::hphNT1-S2_x000D_ Δvph1::VPH1-S3-TEVsite-mNG#1-GBP-tSYNTH8::CgHIS3-S2_x000D_ Δtrp1::S1::natNT2-pGAL1(S)-TEVp-S4-tSYNTH13::S2	_x000D_ Hyg_x000D_ His_x000D_ Nat	URA3_KO_x000D_ ATG11_KO_x000D_ VPH1_3'_x000D_ TRP1_KO
1261	1197	Δtrp1::S1::natNT2-pGAL1(S)-TEVp-S4-tSYNTH13::S2	Nat	TRP1	KO	pOS506	natNT2	pGAL1(S)	tSYNTH13	TEVp						TEVp	w303_x000D_ 475_x000D_ 1080_x000D_ 1112_x000D_ 1197_x000D_ 1261	w303_x000D_ Δura3::pUAS_F_E_C_CORE1-OsTIR1-tCaADH1_x000D_ Δatg11::pATG8-sfTq2-Atg8-tATG8::hphNT1-S2_x000D_ Δatg2::ATG2-S3-AID*-6xHA-mNG#1-tSYNTH8::CgHIS3-S2_x000D_ Δvph1::VPH1-S3-TAP-TEVsite-HA_Nb-tSYNTH8::CgTRP1-S2_x000D_ Δtrp1::S1::natNT2-pGAL1(S)-TEVp-S4-tSYNTH13::S2	_x000D_ Hyg_x000D_ His_x000D_ Trp_x000D_ Nat	URA3_KO_x000D_ ATG11_KO_x000D_ ATG2_3'_x000D_ VPH1_3'_x000D_ TRP1_KO
1262	1198	Δtrp1::S1::natNT2-pGAL1(S)-TEVp-S4-tSYNTH13::S2	Nat	TRP1	KO	pOS506	natNT2	pGAL1(S)	tSYNTH13	TEVp						TEVp	w303_x000D_ 475_x000D_ 1080_x000D_ 1113_x000D_ 1198_x000D_ 1262	w303_x000D_ Δura3::pUAS_F_E_C_CORE1-OsTIR1-tCaADH1_x000D_ Δatg11::pATG8-sfTq2-Atg8-tATG8::hphNT1-S2_x000D_ Δatg18::ATG18-S3-AID*-6xHA-mNG#1-tSYNTH8::CgHIS3-S2_x000D_ Δvph1::VPH1-S3-TAP-TEVsite-HA_Nb-tSYNTH8::CgTRP1-S2_x000D_ Δtrp1::S1::natNT2-pGAL1(S)-TEVp-S4-tSYNTH13::S2	_x000D_ Hyg_x000D_ His_x000D_ Trp_x000D_ Nat	URA3_KO_x000D_ ATG11_KO_x000D_ ATG18_3'_x000D_ VPH1_3'_x000D_ TRP1_KO
1263	1196	Δtrp1::S1::natNT2-pCYC1-TEVp-S4-tSYNTH13::S2	Nat	TRP1	KO	pOS507	natNT2	pCYC1	tSYNTH13	TEVp						TEVp	w303_x000D_ 475_x000D_ 1080_x000D_ 1196_x000D_ 1263	w303_x000D_ Δura3::pUAS_F_E_C_CORE1-OsTIR1-tCaADH1_x000D_ Δatg11::pATG8-sfTq2-Atg8-tATG8::hphNT1-S2_x000D_ Δvph1::VPH1-S3-TEVsite-mNG#1-GBP-tSYNTH8::CgHIS3-S2_x000D_ Δtrp1::S1::natNT2-pCYC1-TEVp-S4-tSYNTH13::S2	_x000D_ Hyg_x000D_ His_x000D_ Nat	URA3_KO_x000D_ ATG11_KO_x000D_ VPH1_3'_x000D_ TRP1_KO
1264	1197	Δtrp1::S1::natNT2-pCYC1-TEVp-S4-tSYNTH13::S2	Nat	TRP1	KO	pOS507	natNT2	pCYC1	tSYNTH13	TEVp						TEVp	w303_x000D_ 475_x000D_ 1080_x000D_ 1112_x000D_ 1197_x000D_ 1264	w303_x000D_ Δura3::pUAS_F_E_C_CORE1-OsTIR1-tCaADH1_x000D_ Δatg11::pATG8-sfTq2-Atg8-tATG8::hphNT1-S2_x000D_ Δatg2::ATG2-S3-AID*-6xHA-mNG#1-tSYNTH8::CgHIS3-S2_x000D_ Δvph1::VPH1-S3-TAP-TEVsite-HA_Nb-tSYNTH8::CgTRP1-S2_x000D_ Δtrp1::S1::natNT2-pCYC1-TEVp-S4-tSYNTH13::S2	_x000D_ Hyg_x000D_ His_x000D_ Trp_x000D_ Nat	URA3_KO_x000D_ ATG11_KO_x000D_ ATG2_3'_x000D_ VPH1_3'_x000D_ TRP1_KO
1265	1198	Δtrp1::S1::natNT2-pCYC1-TEVp-S4-tSYNTH13::S2	Nat	TRP1	KO	pOS507	natNT2	pCYC1	tSYNTH13	TEVp						TEVp	w303_x000D_ 475_x000D_ 1080_x000D_ 1113_x000D_ 1198_x000D_ 1265	w303_x000D_ Δura3::pUAS_F_E_C_CORE1-OsTIR1-tCaADH1_x000D_ Δatg11::pATG8-sfTq2-Atg8-tATG8::hphNT1-S2_x000D_ Δatg18::ATG18-S3-AID*-6xHA-mNG#1-tSYNTH8::CgHIS3-S2_x000D_ Δvph1::VPH1-S3-TAP-TEVsite-HA_Nb-tSYNTH8::CgTRP1-S2_x000D_ Δtrp1::S1::natNT2-pCYC1-TEVp-S4-tSYNTH13::S2	_x000D_ Hyg_x000D_ His_x000D_ Trp_x000D_ Nat	URA3_KO_x000D_ ATG11_KO_x000D_ ATG18_3'_x000D_ VPH1_3'_x000D_ TRP1_KO
1281	1211	Δatg2::S1::CgTRP1-S2	Trp	ATG2	KO	pOS509	CgTRP1										w303_x000D_ 475_x000D_ 477_x000D_ 1211_x000D_ 1281	w303_x000D_ Δura3::pUAS_F_E_C_CORE1-OsTIR1-tCaADH1_x000D_ Δatg11::pATG8-mNG#3-Atg8-tATG8::hphNT1-S2_x000D_ Δatg1::ATG1-S3-flex-6xHA-MiniTurboID-tSYNTH8::CgHIS3-S2_x000D_ Δatg2::S1::CgTRP1-S2	_x000D_ Hyg_x000D_ His_x000D_ Trp	URA3_KO_x000D_ ATG11_KO_x000D_ ATG1_3'_x000D_ ATG2_KO
1282	1213	Δatg2::S1::CgTRP1-S2	Trp	ATG2	KO	pOS509	CgTRP1										w303_x000D_ 475_x000D_ 477_x000D_ 1213_x000D_ 1282	w303_x000D_ Δura3::pUAS_F_E_C_CORE1-OsTIR1-tCaADH1_x000D_ Δatg11::pATG8-mNG#3-Atg8-tATG8::hphNT1-S2_x000D_ Δatg5::ATG5-S3-flex-6xHA-MiniTurboID-tSYNTH8::CgHIS3-S2_x000D_ Δatg2::S1::CgTRP1-S2	_x000D_ Hyg_x000D_ His_x000D_ Trp	URA3_KO_x000D_ ATG11_KO_x000D_ ATG5_3'_x000D_ ATG2_KO
1283	1214	Δatg2::S1::CgTRP1-S2	Trp	ATG2	KO	pOS509	CgTRP1										w303_x000D_ 475_x000D_ 477_x000D_ 1214_x000D_ 1283	w303_x000D_ Δura3::pUAS_F_E_C_CORE1-OsTIR1-tCaADH1_x000D_ Δatg11::pATG8-mNG#3-Atg8-tATG8::hphNT1-S2_x000D_ Δatg9::ATG9-S3-flex-6xHA-MiniTurboID-tSYNTH8::CgHIS3-S2_x000D_ Δatg2::S1::CgTRP1-S2	_x000D_ Hyg_x000D_ His_x000D_ Trp	URA3_KO_x000D_ ATG11_KO_x000D_ ATG9_3'_x000D_ ATG2_KO
1284	1215	Δatg2::S1::CgTRP1-S2	Trp	ATG2	KO	pOS509	CgTRP1										w303_x000D_ 475_x000D_ 477_x000D_ 1215_x000D_ 1284	w303_x000D_ Δura3::pUAS_F_E_C_CORE1-OsTIR1-tCaADH1_x000D_ Δatg11::pATG8-mNG#3-Atg8-tATG8::hphNT1-S2_x000D_ Δsec61::SEC61-S3-flex-6xHA-MiniTurboID-tSYNTH8::CgHIS3-S2_x000D_ Δatg2::S1::CgTRP1-S2	_x000D_ Hyg_x000D_ His_x000D_ Trp	URA3_KO_x000D_ ATG11_KO_x000D_ SEC61_3'_x000D_ ATG2_KO
1285	1216	Δatg2::S1::CgTRP1-S2	Trp	ATG2	KO	pOS509	CgTRP1										w303_x000D_ 475_x000D_ 477_x000D_ 1216_x000D_ 1285	w303_x000D_ Δura3::pUAS_F_E_C_CORE1-OsTIR1-tCaADH1_x000D_ Δatg11::pATG8-mNG#3-Atg8-tATG8::hphNT1-S2_x000D_ Δtom70::TOM70-S3-flex-6xHA-MiniTurboID-tSYNTH8::CgHIS3-S2_x000D_ Δatg2::S1::CgTRP1-S2	_x000D_ Hyg_x000D_ His_x000D_ Trp	URA3_KO_x000D_ ATG11_KO_x000D_ TOM70_3'_x000D_ ATG2_KO
1286	1217	Δatg2::S1::CgTRP1-S2	Trp	ATG2	KO	pOS509	CgTRP1										w303_x000D_ 475_x000D_ 477_x000D_ 1217_x000D_ 1286	w303_x000D_ Δura3::pUAS_F_E_C_CORE1-OsTIR1-tCaADH1_x000D_ Δatg11::pATG8-mNG#3-Atg8-tATG8::hphNT1-S2_x000D_ Δvph1::VPH1-S3-flex-6xHA-MiniTurboID-tSYNTH8::CgHIS3-S2_x000D_ Δatg2::S1::CgTRP1-S2	_x000D_ Hyg_x000D_ His_x000D_ Trp	URA3_KO_x000D_ ATG11_KO_x000D_ VPH1_3'_x000D_ ATG2_KO
1287	1211	Δatg17::S1::CgTRP1-S2	Trp	ATG17	KO	pOS509	CgTRP1										w303_x000D_ 475_x000D_ 477_x000D_ 1211_x000D_ 1287	w303_x000D_ Δura3::pUAS_F_E_C_CORE1-OsTIR1-tCaADH1_x000D_ Δatg11::pATG8-mNG#3-Atg8-tATG8::hphNT1-S2_x000D_ Δatg1::ATG1-S3-flex-6xHA-MiniTurboID-tSYNTH8::CgHIS3-S2_x000D_ Δatg17::S1::CgTRP1-S2	_x000D_ Hyg_x000D_ His_x000D_ Trp	URA3_KO_x000D_ ATG11_KO_x000D_ ATG1_3'_x000D_ ATG17_KO
1288	1213	Δatg17::S1::CgTRP1-S2	Trp	ATG17	KO	pOS509	CgTRP1										w303_x000D_ 475_x000D_ 477_x000D_ 1213_x000D_ 1288	w303_x000D_ Δura3::pUAS_F_E_C_CORE1-OsTIR1-tCaADH1_x000D_ Δatg11::pATG8-mNG#3-Atg8-tATG8::hphNT1-S2_x000D_ Δatg5::ATG5-S3-flex-6xHA-MiniTurboID-tSYNTH8::CgHIS3-S2_x000D_ Δatg17::S1::CgTRP1-S2	_x000D_ Hyg_x000D_ His_x000D_ Trp	URA3_KO_x000D_ ATG11_KO_x000D_ ATG5_3'_x000D_ ATG17_KO
1289	1214	Δatg17::S1::CgTRP1-S2	Trp	ATG17	KO	pOS509	CgTRP1										w303_x000D_ 475_x000D_ 477_x000D_ 1214_x000D_ 1289	w303_x000D_ Δura3::pUAS_F_E_C_CORE1-OsTIR1-tCaADH1_x000D_ Δatg11::pATG8-mNG#3-Atg8-tATG8::hphNT1-S2_x000D_ Δatg9::ATG9-S3-flex-6xHA-MiniTurboID-tSYNTH8::CgHIS3-S2_x000D_ Δatg17::S1::CgTRP1-S2	_x000D_ Hyg_x000D_ His_x000D_ Trp	URA3_KO_x000D_ ATG11_KO_x000D_ ATG9_3'_x000D_ ATG17_KO
1290	1215	Δatg17::S1::CgTRP1-S2	Trp	ATG17	KO	pOS509	CgTRP1										w303_x000D_ 475_x000D_ 477_x000D_ 1215_x000D_ 1290	w303_x000D_ Δura3::pUAS_F_E_C_CORE1-OsTIR1-tCaADH1_x000D_ Δatg11::pATG8-mNG#3-Atg8-tATG8::hphNT1-S2_x000D_ Δsec61::SEC61-S3-flex-6xHA-MiniTurboID-tSYNTH8::CgHIS3-S2_x000D_ Δatg17::S1::CgTRP1-S2	_x000D_ Hyg_x000D_ His_x000D_ Trp	URA3_KO_x000D_ ATG11_KO_x000D_ SEC61_3'_x000D_ ATG17_KO
1291	1216	Δatg17::S1::CgTRP1-S2	Trp	ATG17	KO	pOS509	CgTRP1										w303_x000D_ 475_x000D_ 477_x000D_ 1216_x000D_ 1291	w303_x000D_ Δura3::pUAS_F_E_C_CORE1-OsTIR1-tCaADH1_x000D_ Δatg11::pATG8-mNG#3-Atg8-tATG8::hphNT1-S2_x000D_ Δtom70::TOM70-S3-flex-6xHA-MiniTurboID-tSYNTH8::CgHIS3-S2_x000D_ Δatg17::S1::CgTRP1-S2	_x000D_ Hyg_x000D_ His_x000D_ Trp	URA3_KO_x000D_ ATG11_KO_x000D_ TOM70_3'_x000D_ ATG17_KO
1292	1217	Δatg17::S1::CgTRP1-S2	Trp	ATG17	KO	pOS509	CgTRP1										w303_x000D_ 475_x000D_ 477_x000D_ 1217_x000D_ 1292	w303_x000D_ Δura3::pUAS_F_E_C_CORE1-OsTIR1-tCaADH1_x000D_ Δatg11::pATG8-mNG#3-Atg8-tATG8::hphNT1-S2_x000D_ Δvph1::VPH1-S3-flex-6xHA-MiniTurboID-tSYNTH8::CgHIS3-S2_x000D_ Δatg17::S1::CgTRP1-S2	_x000D_ Hyg_x000D_ His_x000D_ Trp	URA3_KO_x000D_ ATG11_KO_x000D_ VPH1_3'_x000D_ ATG17_KO
1293	1212	Δatg17::S1::CgTRP1-S2	Trp	ATG17	KO	pOS509	CgTRP1										w303_x000D_ 475_x000D_ 477_x000D_ 1212_x000D_ 1293	w303_x000D_ Δura3::pUAS_F_E_C_CORE1-OsTIR1-tCaADH1_x000D_ Δatg11::pATG8-mNG#3-Atg8-tATG8::hphNT1-S2_x000D_ Δatg2::ATG2-S3-flex-6xHA-MiniTurboID-tSYNTH8::CgHIS3-S2_x000D_ Δatg17::S1::CgTRP1-S2	_x000D_ Hyg_x000D_ His_x000D_ Trp	URA3_KO_x000D_ ATG11_KO_x000D_ ATG2_3'_x000D_ ATG17_KO
1294	1214	Δatg2::ATG2-S3-flex-AID*-flex-TAP-tSYNTH8::CgTRP1-S2	Trp	ATG2	3'	pOS525	CgTRP1		tSYNTH8	flex-AID*-flex-TAP	flex		TAP	AID*			w303_x000D_ 475_x000D_ 477_x000D_ 1214_x000D_ 1294	w303_x000D_ Δura3::pUAS_F_E_C_CORE1-OsTIR1-tCaADH1_x000D_ Δatg11::pATG8-mNG#3-Atg8-tATG8::hphNT1-S2_x000D_ Δatg9::ATG9-S3-flex-6xHA-MiniTurboID-tSYNTH8::CgHIS3-S2_x000D_ Δatg2::ATG2-S3-flex-AID*-flex-TAP-tSYNTH8::CgTRP1-S2	_x000D_ Hyg_x000D_ His_x000D_ Trp	URA3_KO_x000D_ ATG11_KO_x000D_ ATG9_3'_x000D_ ATG2_3'
1295	1216	Δatg2::ATG2-S3-flex-AID*-flex-TAP-tSYNTH8::CgTRP1-S2	Trp	ATG2	3'	pOS525	CgTRP1		tSYNTH8	flex-AID*-flex-TAP	flex		TAP	AID*			w303_x000D_ 475_x000D_ 477_x000D_ 1216_x000D_ 1295	w303_x000D_ Δura3::pUAS_F_E_C_CORE1-OsTIR1-tCaADH1_x000D_ Δatg11::pATG8-mNG#3-Atg8-tATG8::hphNT1-S2_x000D_ Δtom70::TOM70-S3-flex-6xHA-MiniTurboID-tSYNTH8::CgHIS3-S2_x000D_ Δatg2::ATG2-S3-flex-AID*-flex-TAP-tSYNTH8::CgTRP1-S2	_x000D_ Hyg_x000D_ His_x000D_ Trp	URA3_KO_x000D_ ATG11_KO_x000D_ TOM70_3'_x000D_ ATG2_3'
1296	1217	Δatg2::ATG2-S3-flex-AID*-flex-TAP-tSYNTH8::CgTRP1-S2	Trp	ATG2	3'	pOS525	CgTRP1		tSYNTH8	flex-AID*-flex-TAP	flex		TAP	AID*			w303_x000D_ 475_x000D_ 477_x000D_ 1217_x000D_ 1296	w303_x000D_ Δura3::pUAS_F_E_C_CORE1-OsTIR1-tCaADH1_x000D_ Δatg11::pATG8-mNG#3-Atg8-tATG8::hphNT1-S2_x000D_ Δvph1::VPH1-S3-flex-6xHA-MiniTurboID-tSYNTH8::CgHIS3-S2_x000D_ Δatg2::ATG2-S3-flex-AID*-flex-TAP-tSYNTH8::CgTRP1-S2	_x000D_ Hyg_x000D_ His_x000D_ Trp	URA3_KO_x000D_ ATG11_KO_x000D_ VPH1_3'_x000D_ ATG2_3'
1299	1104	Δatg2::ATG2-S3-AID*-TAP-tSYNTH8::CgHIS3-S2	His	ATG2	3'	pOS343	CgHIS3		tSYNTH8	AID*-TAP			TAP	AID*			w303_x000D_ 475_x000D_ 1080_x000D_ 1104_x000D_ 1299	w303_x000D_ Δura3::pUAS_F_E_C_CORE1-OsTIR1-tCaADH1_x000D_ Δatg11::pATG8-sfTq2-Atg8-tATG8::hphNT1-S2_x000D_ Δvps30::VPS30-F5-flex#2-mNG#2-tSYNTH8::CgTRP1-S2_x000D_ Δatg2::ATG2-S3-AID*-TAP-tSYNTH8::CgHIS3-S2	_x000D_ Hyg_x000D_ Trp_x000D_ His	URA3_KO_x000D_ ATG11_KO_x000D_ VPS30_3'_x000D_ ATG2_3'
1300	514	Δatg3::S1::CgLEU2-S2	Leu	ATG3	KO	pOS336	CgLEU2										w303_x000D_ 475_x000D_ 477_x000D_ 514_x000D_ 1300	w303_x000D_ Δura3::pUAS_F_E_C_CORE1-OsTIR1-tCaADH1_x000D_ Δatg11::pATG8-mNG#3-Atg8-tATG8::hphNT1-S2_x000D_ Δatg2::ATG2-S3-AID*-TAP-tSYNTH8::CgHIS3-S2_x000D_ Δatg3::S1::CgLEU2-S2	_x000D_ Hyg_x000D_ His_x000D_ Leu	URA3_KO_x000D_ ATG11_KO_x000D_ ATG2_3'_x000D_ ATG3_KO
1311	1112	Δatg2::S1::natNT2::pCUP1-S4-ATG2	Nat	ATG2	5'	pOS148	natNT2	pCUP1									w303_x000D_ 475_x000D_ 1080_x000D_ 1112_x000D_ 1311	w303_x000D_ Δura3::pUAS_F_E_C_CORE1-OsTIR1-tCaADH1_x000D_ Δatg11::pATG8-sfTq2-Atg8-tATG8::hphNT1-S2_x000D_ Δatg2::S1::natNT2::pCUP1-S4-ATG2-S3-AID*-6xHA-mNG#1-tSYNTH8::CgHIS3-S2	_x000D_ Hyg_x000D_ His_x000D_ Nat	URA3_KO_x000D_ ATG11_KO_x000D_ ATG2_3'_x000D_ ATG2_5'
1312	1113	Δatg18::S1::natNT2::pCUP1-S4-ATG18	Nat	ATG18	5'	pOS148	natNT2	pCUP1									w303_x000D_ 475_x000D_ 1080_x000D_ 1113_x000D_ 1312	w303_x000D_ Δura3::pUAS_F_E_C_CORE1-OsTIR1-tCaADH1_x000D_ Δatg11::pATG8-sfTq2-Atg8-tATG8::hphNT1-S2_x000D_ Δatg18::S1::natNT2::pCUP1-S4-ATG18-S3-AID*-6xHA-mNG#1-tSYNTH8::CgHIS3-S2	_x000D_ Hyg_x000D_ His_x000D_ Nat	URA3_KO_x000D_ ATG11_KO_x000D_ ATG18_3'_x000D_ ATG18_5'
1313	1250	Δsjl3::SJL3-S3-AID*-TAP-tSYNTH8::CgHIS3-S2	His	SJL3	3'	pOS343	CgHIS3		tSYNTH8	AID*-TAP			TAP	AID*			w303_x000D_ 475_x000D_ 477_x000D_ 1250_x000D_ 1313	w303_x000D_ Δura3::pUAS_F_E_C_CORE1-OsTIR1-tCaADH1_x000D_ Δatg11::pATG8-mNG#3-Atg8-tATG8::hphNT1-S2_x000D_ Δymr1::YMR1-S3-flex-AID*-flex-TAP-tSYNTH8::CgTRP1-S2_x000D_ Δsjl3::SJL3-S3-AID*-TAP-tSYNTH8::CgHIS3-S2	_x000D_ Hyg_x000D_ Trp_x000D_ His	URA3_KO_x000D_ ATG11_KO_x000D_ YMR1_3'_x000D_ SJL3_3'
1314	1251	Δsjl3::SJL3-S3-AID*-TAP-tSYNTH8::CgHIS3-S2	His	SJL3	3'	pOS343	CgHIS3		tSYNTH8	AID*-TAP			TAP	AID*			w303_x000D_ 475_x000D_ 1080_x000D_ 1251_x000D_ 1314	w303_x000D_ Δura3::pUAS_F_E_C_CORE1-OsTIR1-tCaADH1_x000D_ Δatg11::pATG8-sfTq2-Atg8-tATG8::hphNT1-S2_x000D_ Δymr1::YMR1-S3-flex-AID*-flex-TAP-tSYNTH8::CgTRP1-S2_x000D_ Δsjl3::SJL3-S3-AID*-TAP-tSYNTH8::CgHIS3-S2	_x000D_ Hyg_x000D_ Trp_x000D_ His	URA3_KO_x000D_ ATG11_KO_x000D_ YMR1_3'_x000D_ SJL3_3'
1331	1224	Δatg7::S1::natNT2-pCUP1-6xHA-S4-ATG7	Nat	ATG7	5'	pOS306	natNT2	pCUP1		6xHA			6xHA				w303_x000D_ 475_x000D_ 477_x000D_ 1224_x000D_ 1331	w303_x000D_ Δura3::pUAS_F_E_C_CORE1-OsTIR1-tCaADH1_x000D_ Δatg11::pATG8-mNG#3-Atg8-tATG8::hphNT1-S2_x000D_ Δatg7::S1::natNT2-pCUP1-6xHA-S4-ATG7-S3-flex-AID*-flex-TAP-tSYNTH8::CgTRP1-S2	_x000D_ Hyg_x000D_ Trp_x000D_ Nat	URA3_KO_x000D_ ATG11_KO_x000D_ ATG7_3'_x000D_ ATG7_5'
1332	1211	Δatg2::ATG2-S3-flex-AID*-flex-TAP-tSYNTH8::CgTRP1-S2	Trp	ATG2	3'	pOS525	CgTRP1		tSYNTH8	flex-AID*-flex-TAP	flex		TAP	AID*			w303_x000D_ 475_x000D_ 477_x000D_ 1211_x000D_ 1332	w303_x000D_ Δura3::pUAS_F_E_C_CORE1-OsTIR1-tCaADH1_x000D_ Δatg11::pATG8-mNG#3-Atg8-tATG8::hphNT1-S2_x000D_ Δatg1::ATG1-S3-flex-6xHA-MiniTurboID-tSYNTH8::CgHIS3-S2_x000D_ Δatg2::ATG2-S3-flex-AID*-flex-TAP-tSYNTH8::CgTRP1-S2	_x000D_ Hyg_x000D_ His_x000D_ Trp	URA3_KO_x000D_ ATG11_KO_x000D_ ATG1_3'_x000D_ ATG2_3'
1333	1213	Δatg2::ATG2-S3-flex-AID*-flex-TAP-tSYNTH8::CgTRP1-S2	Trp	ATG2	3'	pOS525	CgTRP1		tSYNTH8	flex-AID*-flex-TAP	flex		TAP	AID*			w303_x000D_ 475_x000D_ 477_x000D_ 1213_x000D_ 1333	w303_x000D_ Δura3::pUAS_F_E_C_CORE1-OsTIR1-tCaADH1_x000D_ Δatg11::pATG8-mNG#3-Atg8-tATG8::hphNT1-S2_x000D_ Δatg5::ATG5-S3-flex-6xHA-MiniTurboID-tSYNTH8::CgHIS3-S2_x000D_ Δatg2::ATG2-S3-flex-AID*-flex-TAP-tSYNTH8::CgTRP1-S2	_x000D_ Hyg_x000D_ His_x000D_ Trp	URA3_KO_x000D_ ATG11_KO_x000D_ ATG5_3'_x000D_ ATG2_3'
1334	1215	Δatg2::ATG2-S3-flex-AID*-flex-TAP-tSYNTH8::CgTRP1-S2	Trp	ATG2	3'	pOS525	CgTRP1		tSYNTH8	flex-AID*-flex-TAP	flex		TAP	AID*			w303_x000D_ 475_x000D_ 477_x000D_ 1215_x000D_ 1334	w303_x000D_ Δura3::pUAS_F_E_C_CORE1-OsTIR1-tCaADH1_x000D_ Δatg11::pATG8-mNG#3-Atg8-tATG8::hphNT1-S2_x000D_ Δsec61::SEC61-S3-flex-6xHA-MiniTurboID-tSYNTH8::CgHIS3-S2_x000D_ Δatg2::ATG2-S3-flex-AID*-flex-TAP-tSYNTH8::CgTRP1-S2	_x000D_ Hyg_x000D_ His_x000D_ Trp	URA3_KO_x000D_ ATG11_KO_x000D_ SEC61_3'_x000D_ ATG2_3'
1336	477	Δopi3::OPI3-S3-TEVsite-TAP-mScarletI#1-tSYNTH8::CgHIS3-S2	His	OPI3	3'	pOS374	CgHIS3		tSYNTH8	TEVsite-TAP-mScarletI#1		mScarletI#1	TAP			TEVsite	w303_x000D_ 475_x000D_ 477_x000D_ 1336	w303_x000D_ Δura3::pUAS_F_E_C_CORE1-OsTIR1-tCaADH1_x000D_ Δatg11::pATG8-mNG#3-Atg8-tATG8::hphNT1-S2_x000D_ Δopi3::OPI3-S3-TEVsite-TAP-mScarletI#1-tSYNTH8::CgHIS3-S2	_x000D_ Hyg_x000D_ His	URA3_KO_x000D_ ATG11_KO_x000D_ OPI3_3'
1337	1080	Δopi3::OPI3-S3-TEVsite-TAP-mScarletI#1-tSYNTH8::CgHIS3-S2	His	OPI3	3'	pOS374	CgHIS3		tSYNTH8	TEVsite-TAP-mScarletI#1		mScarletI#1	TAP			TEVsite	w303_x000D_ 475_x000D_ 1080_x000D_ 1337	w303_x000D_ Δura3::pUAS_F_E_C_CORE1-OsTIR1-tCaADH1_x000D_ Δatg11::pATG8-sfTq2-Atg8-tATG8::hphNT1-S2_x000D_ Δopi3::OPI3-S3-TEVsite-TAP-mScarletI#1-tSYNTH8::CgHIS3-S2	_x000D_ Hyg_x000D_ His	URA3_KO_x000D_ ATG11_KO_x000D_ OPI3_3'
1338	477	Δpct1::PCT1-S3-TEVsite-TAP-mScarletI#1-tSYNTH8::CgHIS3-S2	His	PCT1	3'	pOS374	CgHIS3		tSYNTH8	TEVsite-TAP-mScarletI#1		mScarletI#1	TAP			TEVsite	w303_x000D_ 475_x000D_ 477_x000D_ 1338	w303_x000D_ Δura3::pUAS_F_E_C_CORE1-OsTIR1-tCaADH1_x000D_ Δatg11::pATG8-mNG#3-Atg8-tATG8::hphNT1-S2_x000D_ Δpct1::PCT1-S3-TEVsite-TAP-mScarletI#1-tSYNTH8::CgHIS3-S2	_x000D_ Hyg_x000D_ His	URA3_KO_x000D_ ATG11_KO_x000D_ PCT1_3'
1339	1080	Δpct1::PCT1-S3-TEVsite-TAP-mScarletI#1-tSYNTH8::CgHIS3-S2	His	PCT1	3'	pOS374	CgHIS3		tSYNTH8	TEVsite-TAP-mScarletI#1		mScarletI#1	TAP			TEVsite	w303_x000D_ 475_x000D_ 1080_x000D_ 1339	w303_x000D_ Δura3::pUAS_F_E_C_CORE1-OsTIR1-tCaADH1_x000D_ Δatg11::pATG8-sfTq2-Atg8-tATG8::hphNT1-S2_x000D_ Δpct1::PCT1-S3-TEVsite-TAP-mScarletI#1-tSYNTH8::CgHIS3-S2	_x000D_ Hyg_x000D_ His	URA3_KO_x000D_ ATG11_KO_x000D_ PCT1_3'
1340	477	Δsec61::SEC61-S3-TEVsite-TAP-mScarletI#1-tSYNTH8::CgHIS3-S2	His	SEC61	3'	pOS374	CgHIS3		tSYNTH8	TEVsite-TAP-mScarletI#1		mScarletI#1	TAP			TEVsite	w303_x000D_ 475_x000D_ 477_x000D_ 1340	w303_x000D_ Δura3::pUAS_F_E_C_CORE1-OsTIR1-tCaADH1_x000D_ Δatg11::pATG8-mNG#3-Atg8-tATG8::hphNT1-S2_x000D_ Δsec61::SEC61-S3-TEVsite-TAP-mScarletI#1-tSYNTH8::CgHIS3-S2	_x000D_ Hyg_x000D_ His	URA3_KO_x000D_ ATG11_KO_x000D_ SEC61_3'
1341	1080	Δsec61::SEC61-S3-TEVsite-TAP-mScarletI#1-tSYNTH8::CgHIS3-S2	His	SEC61	3'	pOS374	CgHIS3		tSYNTH8	TEVsite-TAP-mScarletI#1		mScarletI#1	TAP			TEVsite	w303_x000D_ 475_x000D_ 1080_x000D_ 1341	w303_x000D_ Δura3::pUAS_F_E_C_CORE1-OsTIR1-tCaADH1_x000D_ Δatg11::pATG8-sfTq2-Atg8-tATG8::hphNT1-S2_x000D_ Δsec61::SEC61-S3-TEVsite-TAP-mScarletI#1-tSYNTH8::CgHIS3-S2	_x000D_ Hyg_x000D_ His	URA3_KO_x000D_ ATG11_KO_x000D_ SEC61_3'
1342	477	Δpct1::S1::CgLEU2-S2	Leu	PCT1	KO	pOS336	CgLEU2										w303_x000D_ 475_x000D_ 477_x000D_ 1342	w303_x000D_ Δura3::pUAS_F_E_C_CORE1-OsTIR1-tCaADH1_x000D_ Δatg11::pATG8-mNG#3-Atg8-tATG8::hphNT1-S2_x000D_ Δpct1::S1::CgLEU2-S2	_x000D_ Hyg_x000D_ Leu	URA3_KO_x000D_ ATG11_KO_x000D_ PCT1_KO
1343	1080	Δpct1::S1::CgLEU2-S2	Leu	PCT1	KO	pOS336	CgLEU2										w303_x000D_ 475_x000D_ 1080_x000D_ 1343	w303_x000D_ Δura3::pUAS_F_E_C_CORE1-OsTIR1-tCaADH1_x000D_ Δatg11::pATG8-sfTq2-Atg8-tATG8::hphNT1-S2_x000D_ Δpct1::S1::CgLEU2-S2	_x000D_ Hyg_x000D_ Leu	URA3_KO_x000D_ ATG11_KO_x000D_ PCT1_KO
1344	1311	Δatg14::S1::CgLEU2-S2	Leu	ATG14	KO	pOS336	CgLEU2										w303_x000D_ 475_x000D_ 1080_x000D_ 1112_x000D_ 1311_x000D_ 1344	w303_x000D_ Δura3::pUAS_F_E_C_CORE1-OsTIR1-tCaADH1_x000D_ Δatg11::pATG8-sfTq2-Atg8-tATG8::hphNT1-S2_x000D_ Δatg2::S1::natNT2::pCUP1-S4-ATG2_x000D_-S3-AID*-6xHA-mNG#1-tSYNTH8::CgHIS3-S2 Δatg14::S1::CgLEU2-S2	_x000D_ Hyg_x000D_ His_x000D_ Nat_x000D_ Leu	URA3_KO_x000D_ ATG11_KO_x000D_ ATG2_3'_x000D_ ATG2_5'_x000D_ ATG14_KO
1345	1312	Δatg14::S1::CgLEU2-S2	Leu	ATG14	KO	pOS336	CgLEU2										w303_x000D_ 475_x000D_ 1080_x000D_ 1113_x000D_ 1312_x000D_ 1345	w303_x000D_ Δura3::pUAS_F_E_C_CORE1-OsTIR1-tCaADH1_x000D_ Δatg11::pATG8-sfTq2-Atg8-tATG8::hphNT1-S2_x000D_ Δatg18::S1::natNT2::pCUP1-S4-ATG18_x000D_-S3-AID*-6xHA-mNG#1-tSYNTH8::CgHIS3-S2 Δatg14::S1::CgLEU2-S2	_x000D_ Hyg_x000D_ His_x000D_ Nat_x000D_ Leu	URA3_KO_x000D_ ATG11_KO_x000D_ ATG18_3'_x000D_ ATG18_5'_x000D_ ATG14_KO
1346	477	Δtrp1::S1::natNT2-pCUP1-sfTq2-Vam7(PX)-S4-tSYNTH13::S2	Nat	TRP1	KO	pOS552	natNT2	pCUP1	tSYNTH13	sfTq2-Vam7(PX)		sfTq2			Vam7(PX)		w303_x000D_ 475_x000D_ 477_x000D_ 1346	w303_x000D_ Δura3::pUAS_F_E_C_CORE1-OsTIR1-tCaADH1_x000D_ Δatg11::pATG8-mNG#3-Atg8-tATG8::hphNT1-S2_x000D_ Δtrp1::S1::natNT2-pCUP1-sfTq2-Vam7(PX)-S4-tSYNTH13::S2	_x000D_ Hyg_x000D_ Nat	URA3_KO_x000D_ ATG11_KO_x000D_ TRP1_KO
1347	477	Δvps30::S1::natNT2-pCUP1-sfTq2-Vam7(PX)-S4-tSYNTH13::S2	Nat	VPS30	KO	pOS552	natNT2	pCUP1	tSYNTH13	sfTq2-Vam7(PX)		sfTq2			Vam7(PX)		w303_x000D_ 475_x000D_ 477_x000D_ 1347	w303_x000D_ Δura3::pUAS_F_E_C_CORE1-OsTIR1-tCaADH1_x000D_ Δatg11::pATG8-mNG#3-Atg8-tATG8::hphNT1-S2_x000D_ Δvps30::S1::natNT2-pCUP1-sfTq2-Vam7(PX)-S4-tSYNTH13::S2	_x000D_ Hyg_x000D_ Nat	URA3_KO_x000D_ ATG11_KO_x000D_ VPS30_KO
1349	477	Δatg14::S1::natNT2-pCUP1-sfTq2-Vam7(PX)-S4-tSYNTH13::S2	Nat	ATG14	KO	pOS552	natNT2	pCUP1	tSYNTH13	sfTq2-Vam7(PX)		sfTq2			Vam7(PX)		w303_x000D_ 475_x000D_ 477_x000D_ 1349	w303_x000D_ Δura3::pUAS_F_E_C_CORE1-OsTIR1-tCaADH1_x000D_ Δatg11::pATG8-mNG#3-Atg8-tATG8::hphNT1-S2_x000D_ Δatg14::S1::natNT2-pCUP1-sfTq2-Vam7(PX)-S4-tSYNTH13::S2	_x000D_ Hyg_x000D_ Nat	URA3_KO_x000D_ ATG11_KO_x000D_ ATG14_KO
1356	908	Δatg1::S1::natNT2::pCUP1-S4-ATG1	Nat	ATG1	5'	pOS148	natNT2	pCUP1									SCY62_x000D_ 23_x000D_ 695_x000D_ 776_x000D_ 900_x000D_ 908_x000D_ 1356	SCY62_x000D_ Δura3::pADH1-OsTIR1-9xMyc::URA3_x000D_ Δpdr5::S1::kanMX4-S2_x000D_ Δatg11::pATG8-mNG#3-Atg8-tATG8::hphNT1-S2_x000D_ Δpgk1::PGK1-S3-yeGFP(Y66A)-tSYNTH8::CgLEU2-S2_x000D_ Δatg1::S1::natNT2::pCUP1-S4-ATG1-S3-AID*-6xHA-tSYNTH8::CgHIS3-S2	Ura_x000D_ Kan_x000D_ Hyg_x000D_ Leu_x000D_ His_x000D_ Nat	URA3_KO_x000D_ PDR5_KO_x000D_ ATG11_KO_x000D_ PGK1_3'_x000D_ ATG1_3'_x000D_ ATG1_5'
1357	1248	Δopi3::OPI3-S3-TEVsite-TAP-mScarletI#1-tSYNTH8::CgHIS3-S2	His	OPI3	3'	pOS374	CgHIS3		tSYNTH8	TEVsite-TAP-mScarletI#1		mScarletI#1	TAP			TEVsite	w303_x000D_ 475_x000D_ 477_x000D_ 1248_x000D_ 1357	w303_x000D_ Δura3::pUAS_F_E_C_CORE1-OsTIR1-tCaADH1_x000D_ Δatg11::pATG8-mNG#3-Atg8-tATG8::hphNT1-S2_x000D_ Δpct1::PCT1-S3-flex-AID*-flex-TAP-tSYNTH8::CgTRP1-S2_x000D_ Δopi3::OPI3-S3-TEVsite-TAP-mScarletI#1-tSYNTH8::CgHIS3-S2	_x000D_ Hyg_x000D_ Trp_x000D_ His	URA3_KO_x000D_ ATG11_KO_x000D_ PCT1_3'_x000D_ OPI3_3'
1358	1249	Δopi3::OPI3-S3-TEVsite-TAP-mScarletI#1-tSYNTH8::CgHIS3-S2	His	OPI3	3'	pOS374	CgHIS3		tSYNTH8	TEVsite-TAP-mScarletI#1		mScarletI#1	TAP			TEVsite	w303_x000D_ 475_x000D_ 1080_x000D_ 1249_x000D_ 1358	w303_x000D_ Δura3::pUAS_F_E_C_CORE1-OsTIR1-tCaADH1_x000D_ Δatg11::pATG8-sfTq2-Atg8-tATG8::hphNT1-S2_x000D_ Δpct1::PCT1-S3-flex-AID*-flex-TAP-tSYNTH8::CgTRP1-S2_x000D_ Δopi3::OPI3-S3-TEVsite-TAP-mScarletI#1-tSYNTH8::CgHIS3-S2	_x000D_ Hyg_x000D_ Trp_x000D_ His	URA3_KO_x000D_ ATG11_KO_x000D_ PCT1_3'_x000D_ OPI3_3'
1361	1080	Δatg1::ATG1-S3-TEVsite-mNG#1-tSYNTH8::CgHIS3-S2	His	ATG1	3'	pOS375	CgHIS3		tSYNTH8	TEVsite-mNG#1		mNG#1				TEVsite	w303_x000D_ 475_x000D_ 1080_x000D_ 1361	w303_x000D_ Δura3::pUAS_F_E_C_CORE1-OsTIR1-tCaADH1_x000D_ Δatg11::pATG8-sfTq2-Atg8-tATG8::hphNT1-S2_x000D_ Δatg1::ATG1-S3-TEVsite-mNG#1-tSYNTH8::CgHIS3-S2	_x000D_ Hyg_x000D_ His	URA3_KO_x000D_ ATG11_KO_x000D_ ATG1_3'
1362	1080	Δvps38::S1::natNT2-pCUP1-mNG#2-Vam7(PX)-S4-tSYNTH13::S2	Nat	VPS38	KO	pOS551	natNT2	pCUP1	tSYNTH13	mNG#2-Vam7(PX)		mNG#2			Vam7(PX)		w303_x000D_ 475_x000D_ 1080_x000D_ 1362	w303_x000D_ Δura3::pUAS_F_E_C_CORE1-OsTIR1-tCaADH1_x000D_ Δatg11::pATG8-sfTq2-Atg8-tATG8::hphNT1-S2_x000D_ Δvps38::S1::natNT2-pCUP1-mNG#2-Vam7(PX)-S4-tSYNTH13::S2	_x000D_ Hyg_x000D_ Nat	URA3_KO_x000D_ ATG11_KO_x000D_ VPS38_KO
1363	1114	Δtrp1::pATG8-mRuby3-Atg8-tATG8::CgTRP1-S2	Trp	TRP1	KO	pOS531	CgTRP1	pATG8	tATG8	mRuby3-Atg8		mRuby3					w303_x000D_ 475_x000D_ 1114_x000D_ 1363	w303_x000D_ Δura3::pUAS_F_E_C_CORE1-OsTIR1-tCaADH1_x000D_ Δatg11::pATG8-mNG#3-Atg8(F104A,Y106A)-Atg8-tATG8::hphNT1-S2_x000D_ Δtrp1::pATG8-mRuby3-Atg8-tATG8::CgTRP1-S2	_x000D_ Hyg_x000D_ Trp	URA3_KO_x000D_ ATG11_KO_x000D_ TRP1_KO
1364	1256	Δtrp1::pATG8-mRuby3-Atg8-tATG8::CgTRP1-S2	Trp	TRP1	KO	pOS531	CgTRP1	pATG8	tATG8	mRuby3-Atg8		mRuby3					w303_x000D_ 1150_x000D_ 1256_x000D_ 1364	w303_x000D_ Δura3::pADH1-OsTIR1-9xMyc::URA3_x000D_ Δatg11::pATG8-sfTq2-Atg8(F104A,Y106A)-Atg8-tATG8::hphNT1-S2_x000D_ Δtrp1::pATG8-mRuby3-Atg8-tATG8::CgTRP1-S2	Ura_x000D_ Hyg_x000D_ Trp	URA3_KO_x000D_ ATG11_KO_x000D_ TRP1_KO
1365	1342	Δatg2::S1::CgHIS3-S2	His	ATG2	KO	pOS334	CgHIS3										w303_x000D_ 475_x000D_ 477_x000D_ 1342_x000D_ 1365	w303_x000D_ Δura3::pUAS_F_E_C_CORE1-OsTIR1-tCaADH1_x000D_ Δatg11::pATG8-mNG#3-Atg8-tATG8::hphNT1-S2_x000D_ Δpct1::S1::CgLEU2-S2_x000D_ Δatg2::S1::CgHIS3-S2	_x000D_ Hyg_x000D_ Leu_x000D_ His	URA3_KO_x000D_ ATG11_KO_x000D_ PCT1_KO_x000D_ ATG2_KO
1366	1343	Δatg2::S1::CgHIS3-S2	His	ATG2	KO	pOS334	CgHIS3										w303_x000D_ 475_x000D_ 1080_x000D_ 1343_x000D_ 1366	w303_x000D_ Δura3::pUAS_F_E_C_CORE1-OsTIR1-tCaADH1_x000D_ Δatg11::pATG8-sfTq2-Atg8-tATG8::hphNT1-S2_x000D_ Δpct1::S1::CgLEU2-S2_x000D_ Δatg2::S1::CgHIS3-S2	_x000D_ Hyg_x000D_ Leu_x000D_ His	URA3_KO_x000D_ ATG11_KO_x000D_ PCT1_KO_x000D_ ATG2_KO
1369	1342	Δatg2::ATG2-S3-AID*-TAP-tSYNTH8::CgHIS3-S2	His	ATG2	3'	pOS343	CgHIS3		tSYNTH8	AID*-TAP			TAP	AID*			w303_x000D_ 475_x000D_ 477_x000D_ 1342_x000D_ 1369	w303_x000D_ Δura3::pUAS_F_E_C_CORE1-OsTIR1-tCaADH1_x000D_ Δatg11::pATG8-mNG#3-Atg8-tATG8::hphNT1-S2_x000D_ Δpct1::S1::CgLEU2-S2_x000D_ Δatg2::ATG2-S3-AID*-TAP-tSYNTH8::CgHIS3-S2	_x000D_ Hyg_x000D_ Leu_x000D_ His	URA3_KO_x000D_ ATG11_KO_x000D_ PCT1_KO_x000D_ ATG2_3'
1370	1343	Δatg2::ATG2-S3-AID*-TAP-tSYNTH8::CgHIS3-S2	His	ATG2	3'	pOS343	CgHIS3		tSYNTH8	AID*-TAP			TAP	AID*			w303_x000D_ 475_x000D_ 1080_x000D_ 1343_x000D_ 1370	w303_x000D_ Δura3::pUAS_F_E_C_CORE1-OsTIR1-tCaADH1_x000D_ Δatg11::pATG8-sfTq2-Atg8-tATG8::hphNT1-S2_x000D_ Δpct1::S1::CgLEU2-S2_x000D_ Δatg2::ATG2-S3-AID*-TAP-tSYNTH8::CgHIS3-S2	_x000D_ Hyg_x000D_ Leu_x000D_ His	URA3_KO_x000D_ ATG11_KO_x000D_ PCT1_KO_x000D_ ATG2_3'
1371	1342	Δatg2::ATG2-S3-AID*(P88L)-TAP-tSYNTH8::CgHIS3-S2	His	ATG2	3'	pOS446	CgHIS3		tSYNTH8	AID*(P88L)-TAP			TAP	AID*(P88L)			w303_x000D_ 475_x000D_ 477_x000D_ 1342_x000D_ 1371	w303_x000D_ Δura3::pUAS_F_E_C_CORE1-OsTIR1-tCaADH1_x000D_ Δatg11::pATG8-mNG#3-Atg8-tATG8::hphNT1-S2_x000D_ Δpct1::S1::CgLEU2-S2_x000D_ Δatg2::ATG2-S3-AID*(P88L)-TAP-tSYNTH8::CgHIS3-S2	_x000D_ Hyg_x000D_ Leu_x000D_ His	URA3_KO_x000D_ ATG11_KO_x000D_ PCT1_KO_x000D_ ATG2_3'
1372	1343	Δatg2::ATG2-S3-AID*(P88L)-TAP-tSYNTH8::CgHIS3-S2	His	ATG2	3'	pOS446	CgHIS3		tSYNTH8	AID*(P88L)-TAP			TAP	AID*(P88L)			w303_x000D_ 475_x000D_ 1080_x000D_ 1343_x000D_ 1372	w303_x000D_ Δura3::pUAS_F_E_C_CORE1-OsTIR1-tCaADH1_x000D_ Δatg11::pATG8-sfTq2-Atg8-tATG8::hphNT1-S2_x000D_ Δpct1::S1::CgLEU2-S2_x000D_ Δatg2::ATG2-S3-AID*(P88L)-TAP-tSYNTH8::CgHIS3-S2	_x000D_ Hyg_x000D_ Leu_x000D_ His	URA3_KO_x000D_ ATG11_KO_x000D_ PCT1_KO_x000D_ ATG2_3'
1375	477	Δvps38::S1::natNT2-pCUP1-sfTq2-Vam7(PX)-S4-tSYNTH13::S2	Nat	VPS38	KO	pOS552	natNT2	pCUP1	tSYNTH13	sfTq2-Vam7(PX)		sfTq2			Vam7(PX)		w303_x000D_ 475_x000D_ 477_x000D_ 1375	w303_x000D_ Δura3::pUAS_F_E_C_CORE1-OsTIR1-tCaADH1_x000D_ Δatg11::pATG8-mNG#3-Atg8-tATG8::hphNT1-S2_x000D_ Δvps38::S1::natNT2-pCUP1-sfTq2-Vam7(PX)-S4-tSYNTH13::S2	_x000D_ Hyg_x000D_ Nat	URA3_KO_x000D_ ATG11_KO_x000D_ VPS38_KO
1376	497	Δvps38::S1::natNT2-pCUP1-sfTq2-Vam7(PX)-S4-tSYNTH13::S2	Nat	VPS38	KO	pOS552	natNT2	pCUP1	tSYNTH13	sfTq2-Vam7(PX)		sfTq2			Vam7(PX)		w303_x000D_ 475_x000D_ 477_x000D_ 497_x000D_ 1376	w303_x000D_ Δura3::pUAS_F_E_C_CORE1-OsTIR1-tCaADH1_x000D_ Δatg11::pATG8-mNG#3-Atg8-tATG8::hphNT1-S2_x000D_ Δatg2::S1::CgHIS3-S2_x000D_ Δvps38::S1::natNT2-pCUP1-sfTq2-Vam7(PX)-S4-tSYNTH13::S2	_x000D_ Hyg_x000D_ His_x000D_ Nat	URA3_KO_x000D_ ATG11_KO_x000D_ ATG2_KO_x000D_ VPS38_KO
1377	514	Δvps38::S1::natNT2-pCUP1-sfTq2-Vam7(PX)-S4-tSYNTH13::S2	Nat	VPS38	KO	pOS552	natNT2	pCUP1	tSYNTH13	sfTq2-Vam7(PX)		sfTq2			Vam7(PX)		w303_x000D_ 475_x000D_ 477_x000D_ 514_x000D_ 1377	w303_x000D_ Δura3::pUAS_F_E_C_CORE1-OsTIR1-tCaADH1_x000D_ Δatg11::pATG8-mNG#3-Atg8-tATG8::hphNT1-S2_x000D_ Δatg2::ATG2-S3-AID*-TAP-tSYNTH8::CgHIS3-S2_x000D_ Δvps38::S1::natNT2-pCUP1-sfTq2-Vam7(PX)-S4-tSYNTH13::S2	_x000D_ Hyg_x000D_ His_x000D_ Nat	URA3_KO_x000D_ ATG11_KO_x000D_ ATG2_3'_x000D_ VPS38_KO
1378	1166	Δvps38::S1::natNT2-pCUP1-sfTq2-Vam7(PX)-S4-tSYNTH13::S2	Nat	VPS38	KO	pOS552	natNT2	pCUP1	tSYNTH13	sfTq2-Vam7(PX)		sfTq2			Vam7(PX)		w303_x000D_ 475_x000D_ 477_x000D_ 1166_x000D_ 1378	w303_x000D_ Δura3::pUAS_F_E_C_CORE1-OsTIR1-tCaADH1_x000D_ Δatg11::pATG8-mNG#3-Atg8-tATG8::hphNT1-S2_x000D_ Δatg3::S1::CgLEU2-S2_x000D_ Δvps38::S1::natNT2-pCUP1-sfTq2-Vam7(PX)-S4-tSYNTH13::S2	_x000D_ Hyg_x000D_ Leu_x000D_ Nat	URA3_KO_x000D_ ATG11_KO_x000D_ ATG3_KO_x000D_ VPS38_KO
1379	1167	Δvps38::S1::natNT2-pCUP1-sfTq2-Vam7(PX)-S4-tSYNTH13::S2	Nat	VPS38	KO	pOS552	natNT2	pCUP1	tSYNTH13	sfTq2-Vam7(PX)		sfTq2			Vam7(PX)		w303_x000D_ 475_x000D_ 477_x000D_ 497_x000D_ 1167_x000D_ 1379	w303_x000D_ Δura3::pUAS_F_E_C_CORE1-OsTIR1-tCaADH1_x000D_ Δatg11::pATG8-mNG#3-Atg8-tATG8::hphNT1-S2_x000D_ Δatg2::S1::CgHIS3-S2_x000D_ Δatg3::S1::CgLEU2-S2_x000D_ Δvps38::S1::natNT2-pCUP1-sfTq2-Vam7(PX)-S4-tSYNTH13::S2	_x000D_ Hyg_x000D_ His_x000D_ Leu_x000D_ Nat	URA3_KO_x000D_ ATG11_KO_x000D_ ATG2_KO_x000D_ ATG3_KO_x000D_ VPS38_KO
1380	1193	Δvps38::S1::natNT2-pCUP1-sfTq2-Vam7(PX)-S4-tSYNTH13::S2	Nat	VPS38	KO	pOS552	natNT2	pCUP1	tSYNTH13	sfTq2-Vam7(PX)		sfTq2			Vam7(PX)		w303_x000D_ 475_x000D_ 477_x000D_ 1193_x000D_ 1380	w303_x000D_ Δura3::pUAS_F_E_C_CORE1-OsTIR1-tCaADH1_x000D_ Δatg11::pATG8-mNG#3-Atg8-tATG8::hphNT1-S2_x000D_ Δatg2::ATG2-S3-AID*(P88L)-TAP-tSYNTH8::CgHIS3-S2_x000D_ Δvps38::S1::natNT2-pCUP1-sfTq2-Vam7(PX)-S4-tSYNTH13::S2	_x000D_ Hyg_x000D_ His_x000D_ Nat	URA3_KO_x000D_ ATG11_KO_x000D_ ATG2_3'_x000D_ VPS38_KO
1381	1300	Δvps38::S1::natNT2-pCUP1-sfTq2-Vam7(PX)-S4-tSYNTH13::S2	Nat	VPS38	KO	pOS552	natNT2	pCUP1	tSYNTH13	sfTq2-Vam7(PX)		sfTq2			Vam7(PX)		w303_x000D_ 475_x000D_ 477_x000D_ 514_x000D_ 1300_x000D_ 1381	w303_x000D_ Δura3::pUAS_F_E_C_CORE1-OsTIR1-tCaADH1_x000D_ Δatg11::pATG8-mNG#3-Atg8-tATG8::hphNT1-S2_x000D_ Δatg2::ATG2-S3-AID*-TAP-tSYNTH8::CgHIS3-S2_x000D_ Δatg3::S1::CgLEU2-S2_x000D_ Δvps38::S1::natNT2-pCUP1-sfTq2-Vam7(PX)-S4-tSYNTH13::S2	_x000D_ Hyg_x000D_ His_x000D_ Leu_x000D_ Nat	URA3_KO_x000D_ ATG11_KO_x000D_ ATG2_3'_x000D_ ATG3_KO_x000D_ VPS38_KO
1384	1363	Δatg2::ATG2-S3-AID*(P88L)-TAP-tSYNTH8::CgHIS3-S2	His	ATG2	3'	pOS446	CgHIS3		tSYNTH8	AID*(P88L)-TAP			TAP	AID*(P88L)			w303_x000D_ 475_x000D_ 1114_x000D_ 1363_x000D_ 1384	w303_x000D_ Δura3::pUAS_F_E_C_CORE1-OsTIR1-tCaADH1_x000D_ Δatg11::pATG8-mNG#3-Atg8(F104A,Y106A)-Atg8-tATG8::hphNT1-S2_x000D_ Δtrp1::pATG8-mRuby3-Atg8-tATG8::CgTRP1-S2_x000D_ Δatg2::ATG2-S3-AID*(P88L)-TAP-tSYNTH8::CgHIS3-S2	_x000D_ Hyg_x000D_ Trp_x000D_ His	URA3_KO_x000D_ ATG11_KO_x000D_ TRP1_KO_x000D_ ATG2_3'
1385	477	Δatg1::ATG1-S3-flex-6xHA-TurboID-tSYNTH8::CgHIS3-S2	His	ATG1	3'	pOS573	CgHIS3		tSYNTH8	flex-6xHA-TurboID	flex		6xHA			TurboID	w303_x000D_ 475_x000D_ 477_x000D_ 1385	w303_x000D_ Δura3::pUAS_F_E_C_CORE1-OsTIR1-tCaADH1_x000D_ Δatg11::pATG8-mNG#3-Atg8-tATG8::hphNT1-S2_x000D_ S3-flex-6xHA-TurboID-tSYNTH8::CgHIS3-S2	_x000D_ Hyg_x000D_ His	URA3_KO_x000D_ ATG11_KO_x000D_ ATG1_3'
1386	477	Δatg2::ATG2-S3-flex-6xHA-TurboID-tSYNTH8::CgHIS3-S2	His	ATG2	3'	pOS573	CgHIS3		tSYNTH8	flex-6xHA-TurboID	flex		6xHA			TurboID	w303_x000D_ 475_x000D_ 477_x000D_ 1386	w303_x000D_ Δura3::pUAS_F_E_C_CORE1-OsTIR1-tCaADH1_x000D_ Δatg11::pATG8-mNG#3-Atg8-tATG8::hphNT1-S2_x000D_ Δatg2::ATG2-S3-flex-6xHA-TurboID-tSYNTH8::CgHIS3-S2	_x000D_ Hyg_x000D_ His	URA3_KO_x000D_ ATG11_KO_x000D_ ATG2_3'
1387	1362	Δatg14::S1::CgLEU2-S2	Leu	ATG14	KO	pOS336	CgLEU2										w303_x000D_ 475_x000D_ 1080_x000D_ 1362_x000D_ 1387	w303_x000D_ Δura3::pUAS_F_E_C_CORE1-OsTIR1-tCaADH1_x000D_ Δatg11::pATG8-sfTq2-Atg8-tATG8::hphNT1-S2_x000D_ Δvps38::S1::natNT2-pCUP1-mNG#2-Vam7(PX)-S4-tSYNTH13::S2_x000D_ Δatg14::S1::CgLEU2-S2	_x000D_ Hyg_x000D_ Nat_x000D_ Leu	URA3_KO_x000D_ ATG11_KO_x000D_ VPS38_KO_x000D_ ATG14_KO
1388	477	Δopi3::S1::natMX4-S2	Nat	OPI3	KO	pFA6-natMX4	natMX4										w303_x000D_ 475_x000D_ 477_x000D_ 1388	w303_x000D_ Δura3::pUAS_F_E_C_CORE1-OsTIR1-tCaADH1_x000D_ Δatg11::pATG8-mNG#3-Atg8-tATG8::hphNT1-S2_x000D_ Δopi3::S1::natMX4-S2	_x000D_ Hyg_x000D_ Nat	URA3_KO_x000D_ ATG11_KO_x000D_ OPI3_KO
1389	497	Δopi3::S1::natMX4-S2	Nat	OPI3	KO	pFA6-natMX4	natMX4										w303_x000D_ 475_x000D_ 477_x000D_ 497_x000D_ 1389	w303_x000D_ Δura3::pUAS_F_E_C_CORE1-OsTIR1-tCaADH1_x000D_ Δatg11::pATG8-mNG#3-Atg8-tATG8::hphNT1-S2_x000D_ Δatg2::S1::CgHIS3-S2_x000D_ Δopi3::S1::natMX4-S2	_x000D_ Hyg_x000D_ His_x000D_ Nat	URA3_KO_x000D_ ATG11_KO_x000D_ ATG2_KO_x000D_ OPI3_KO
1390	1080	Δopi3::S1::natMX4-S2	Nat	OPI3	KO	pFA6-natMX4	natMX4										w303_x000D_ 475_x000D_ 1080_x000D_ 1390	w303_x000D_ Δura3::pUAS_F_E_C_CORE1-OsTIR1-tCaADH1_x000D_ Δatg11::pATG8-sfTq2-Atg8-tATG8::hphNT1-S2_x000D_ Δopi3::S1::natMX4-S2	_x000D_ Hyg_x000D_ Nat	URA3_KO_x000D_ ATG11_KO_x000D_ OPI3_KO
1391	1120	Δopi3::S1::natMX4-S2	Nat	OPI3	KO	pFA6-natMX4	natMX4										w303_x000D_ 475_x000D_ 1080_x000D_ 1120_x000D_ 1391	w303_x000D_ Δura3::pUAS_F_E_C_CORE1-OsTIR1-tCaADH1_x000D_ Δatg11::pATG8-sfTq2-Atg8-tATG8::hphNT1-S2_x000D_ Δatg2::S1::CgHIS3-S2_x000D_ Δopi3::S1::natMX4-S2	_x000D_ Hyg_x000D_ His_x000D_ Nat	URA3_KO_x000D_ ATG11_KO_x000D_ ATG2_KO_x000D_ OPI3_KO
1392	1209	Δopi3::S1::natMX4-S2	Nat	OPI3	KO	pFA6-natMX4	natMX4										w303_x000D_ 475_x000D_ 1080_x000D_ 1209_x000D_ 1392	w303_x000D_ Δura3::pUAS_F_E_C_CORE1-OsTIR1-tCaADH1_x000D_ Δatg11::pATG8-sfTq2-Atg8-tATG8::hphNT1-S2_x000D_ Δatg2::ATG2-S3-AID*-TAP-tSYNTH8::CgHIS3-S2_x000D_ Δopi3::S1::natMX4-S2	_x000D_ Hyg_x000D_ His_x000D_ Nat	URA3_KO_x000D_ ATG11_KO_x000D_ ATG2_3'_x000D_ OPI3_KO
1393	1248	Δopi3::S1::natMX4-S2	Nat	OPI3	KO	pFA6-natMX4	natMX4										w303_x000D_ 475_x000D_ 477_x000D_ 1248_x000D_ 1393	w303_x000D_ Δura3::pUAS_F_E_C_CORE1-OsTIR1-tCaADH1_x000D_ Δatg11::pATG8-mNG#3-Atg8-tATG8::hphNT1-S2_x000D_ Δpct1::PCT1-S3-flex-AID*-flex-TAP-tSYNTH8::CgTRP1-S2_x000D_ Δopi3::S1::natMX4-S2	_x000D_ Hyg_x000D_ Trp_x000D_ Nat	URA3_KO_x000D_ ATG11_KO_x000D_ PCT1_3'_x000D_ OPI3_KO
1394	1249	Δopi3::S1::natMX4-S2	Nat	OPI3	KO	pFA6-natMX4	natMX4										w303_x000D_ 475_x000D_ 1080_x000D_ 1249_x000D_ 1394	w303_x000D_ Δura3::pUAS_F_E_C_CORE1-OsTIR1-tCaADH1_x000D_ Δatg11::pATG8-sfTq2-Atg8-tATG8::hphNT1-S2_x000D_ Δpct1::PCT1-S3-flex-AID*-flex-TAP-tSYNTH8::CgTRP1-S2_x000D_ Δopi3::S1::natMX4-S2	_x000D_ Hyg_x000D_ Trp_x000D_ Nat	URA3_KO_x000D_ ATG11_KO_x000D_ PCT1_3'_x000D_ OPI3_KO
1395	1363	Δatg2::S1::CgHIS3-S2	His	ATG2	KO	pOS334	CgHIS3										w303_x000D_ 475_x000D_ 1114_x000D_ 1363_x000D_ 1395	w303_x000D_ Δura3::pUAS_F_E_C_CORE1-OsTIR1-tCaADH1_x000D_ Δatg11::pATG8-mNG#3-Atg8(F104A,Y106A)-Atg8-tATG8::hphNT1-S2_x000D_ Δtrp1::pATG8-mRuby3-Atg8-tATG8::CgTRP1-S2_x000D_ Δatg2::S1::CgHIS3-S2	_x000D_ Hyg_x000D_ Trp_x000D_ His	URA3_KO_x000D_ ATG11_KO_x000D_ TRP1_KO_x000D_ ATG2_KO
1396	497	Δtrp1::S1::natNT2-pCUP1-sfTq2-Vam7(PX)-S4-tSYNTH13::S2	Nat	TRP1	KO	pOS552	natNT2	pCUP1	tSYNTH13	sfTq2-Vam7(PX)		sfTq2			Vam7(PX)		w303_x000D_ 475_x000D_ 477_x000D_ 497_x000D_ 1396	w303_x000D_ Δura3::pUAS_F_E_C_CORE1-OsTIR1-tCaADH1_x000D_ Δatg11::pATG8-mNG#3-Atg8-tATG8::hphNT1-S2_x000D_ Δatg2::S1::CgHIS3-S2_x000D_ Δtrp1::S1::natNT2-pCUP1-sfTq2-Vam7(PX)-S4-tSYNTH13::S2	_x000D_ Hyg_x000D_ His_x000D_ Nat	URA3_KO_x000D_ ATG11_KO_x000D_ ATG2_KO_x000D_ TRP1_KO
1397	514	Δtrp1::S1::natNT2-pCUP1-sfTq2-Vam7(PX)-S4-tSYNTH13::S2	Nat	TRP1	KO	pOS552	natNT2	pCUP1	tSYNTH13	sfTq2-Vam7(PX)		sfTq2			Vam7(PX)		w303_x000D_ 475_x000D_ 477_x000D_ 514_x000D_ 1397	w303_x000D_ Δura3::pUAS_F_E_C_CORE1-OsTIR1-tCaADH1_x000D_ Δatg11::pATG8-mNG#3-Atg8-tATG8::hphNT1-S2_x000D_ Δatg2::ATG2-S3-AID*-TAP-tSYNTH8::CgHIS3-S2_x000D_ Δtrp1::S1::natNT2-pCUP1-sfTq2-Vam7(PX)-S4-tSYNTH13::S2	_x000D_ Hyg_x000D_ His_x000D_ Nat	URA3_KO_x000D_ ATG11_KO_x000D_ ATG2_3'_x000D_ TRP1_KO
1398	1166	Δtrp1::S1::natNT2-pCUP1-sfTq2-Vam7(PX)-S4-tSYNTH13::S2	Nat	TRP1	KO	pOS552	natNT2	pCUP1	tSYNTH13	sfTq2-Vam7(PX)		sfTq2			Vam7(PX)		w303_x000D_ 475_x000D_ 477_x000D_ 1166_x000D_ 1398	w303_x000D_ Δura3::pUAS_F_E_C_CORE1-OsTIR1-tCaADH1_x000D_ Δatg11::pATG8-mNG#3-Atg8-tATG8::hphNT1-S2_x000D_ Δatg3::S1::CgLEU2-S2_x000D_ Δtrp1::S1::natNT2-pCUP1-sfTq2-Vam7(PX)-S4-tSYNTH13::S2	_x000D_ Hyg_x000D_ Leu_x000D_ Nat	URA3_KO_x000D_ ATG11_KO_x000D_ ATG3_KO_x000D_ TRP1_KO
1399	1167	Δtrp1::S1::natNT2-pCUP1-sfTq2-Vam7(PX)-S4-tSYNTH13::S2	Nat	TRP1	KO	pOS552	natNT2	pCUP1	tSYNTH13	sfTq2-Vam7(PX)		sfTq2			Vam7(PX)		w303_x000D_ 475_x000D_ 477_x000D_ 497_x000D_ 1167_x000D_ 1399	w303_x000D_ Δura3::pUAS_F_E_C_CORE1-OsTIR1-tCaADH1_x000D_ Δatg11::pATG8-mNG#3-Atg8-tATG8::hphNT1-S2_x000D_ Δatg2::S1::CgHIS3-S2_x000D_ Δatg3::S1::CgLEU2-S2_x000D_ Δtrp1::S1::natNT2-pCUP1-sfTq2-Vam7(PX)-S4-tSYNTH13::S2	_x000D_ Hyg_x000D_ His_x000D_ Leu_x000D_ Nat	URA3_KO_x000D_ ATG11_KO_x000D_ ATG2_KO_x000D_ ATG3_KO_x000D_ TRP1_KO
1400	1193	Δtrp1::S1::natNT2-pCUP1-sfTq2-Vam7(PX)-S4-tSYNTH13::S2	Nat	TRP1	KO	pOS552	natNT2	pCUP1	tSYNTH13	sfTq2-Vam7(PX)		sfTq2			Vam7(PX)		w303_x000D_ 475_x000D_ 477_x000D_ 1193_x000D_ 1400	w303_x000D_ Δura3::pUAS_F_E_C_CORE1-OsTIR1-tCaADH1_x000D_ Δatg11::pATG8-mNG#3-Atg8-tATG8::hphNT1-S2_x000D_ Δatg2::ATG2-S3-AID*(P88L)-TAP-tSYNTH8::CgHIS3-S2_x000D_ Δtrp1::S1::natNT2-pCUP1-sfTq2-Vam7(PX)-S4-tSYNTH13::S2	_x000D_ Hyg_x000D_ His_x000D_ Nat	URA3_KO_x000D_ ATG11_KO_x000D_ ATG2_3'_x000D_ TRP1_KO
1401	1236	Δatg2::ATG2-S3-AID*(P88L)-TAP-tSYNTH8::CgHIS3-S2	His	ATG2	3'	pOS446	CgHIS3		tSYNTH8	AID*(P88L)-TAP			TAP	AID*(P88L)			w303_x000D_ 475_x000D_ 477_x000D_ 1142_x000D_ 1236_x000D_ 1401	w303_x000D_ Δura3::pUAS_F_E_C_CORE1-OsTIR1-tCaADH1_x000D_ Δatg11::pATG8-mNG#3-Atg8-tATG8::hphNT1-S2_x000D_ Δatg4::S1::natNT2-pCUP1-6xHA-S4-ATG4_x000D_-S3-flex-AID*-flex-TAP-tSYNTH8::CgTRP1-S2 Δatg2::ATG2-S3-AID*(P88L)-TAP-tSYNTH8::CgHIS3-S2	_x000D_ Hyg_x000D_ Trp_x000D_ Nat_x000D_ His	URA3_KO_x000D_ ATG11_KO_x000D_ ATG4_3'_x000D_ ATG4_5'_x000D_ ATG2_3'
1402	1243	Δatg2::ATG2-S3-AID*(P88L)-TAP-tSYNTH8::CgHIS3-S2	His	ATG2	3'	pOS446	CgHIS3		tSYNTH8	AID*(P88L)-TAP			TAP	AID*(P88L)			w303_x000D_ 475_x000D_ 477_x000D_ 1147_x000D_ 1243_x000D_ 1402	w303_x000D_ Δura3::pUAS_F_E_C_CORE1-OsTIR1-tCaADH1_x000D_ Δatg11::pATG8-mNG#3-Atg8-tATG8::hphNT1-S2_x000D_ Δatg9::S1::natNT2-pCUP1-6xHA-S4-ATG9_x000D_-S3-flex-AID*-flex-TAP-tSYNTH8::CgTRP1-S2 Δatg2::ATG2-S3-AID*(P88L)-TAP-tSYNTH8::CgHIS3-S2	_x000D_ Hyg_x000D_ Trp_x000D_ Nat_x000D_ His	URA3_KO_x000D_ ATG11_KO_x000D_ ATG9_3'_x000D_ ATG9_5'_x000D_ ATG2_3'
1403	1150	Δatg1::ATG1-S3-AID*-TAP-tSYNTH8::CgHIS3-S2	His	ATG1	3'	pOS343	CgHIS3		tSYNTH8	AID*-TAP			TAP	AID*			w303_x000D_ 1150_x000D_ 1403	w303_x000D_ Δura3::pADH1-OsTIR1-9xMyc::URA3_x000D_ Δatg1::ATG1-S3-AID*-TAP-tSYNTH8::CgHIS3-S2	Ura_x000D_ His	URA3_KO_x000D_ ATG1_3'
1404	1150	Δatg1::ATG1-S3-AID*(P88L)-TAP-tSYNTH8::CgHIS3-S2	His	ATG1	3'	pOS446	CgHIS3		tSYNTH8	AID*(P88L)-TAP			TAP	AID*(P88L)			w303_x000D_ 1150_x000D_ 1404	w303_x000D_ Δura3::pADH1-OsTIR1-9xMyc::URA3_x000D_ Δatg1::ATG1-S3-AID*(P88L)-TAP-tSYNTH8::CgHIS3-S2	Ura_x000D_ His	URA3_KO_x000D_ ATG1_3'
1405	1150	Δatg18::S1::CgHIS3-S2	His	ATG18	KO	pOS334	CgHIS3										w303_x000D_ 1150_x000D_ 1405	w303_x000D_ Δura3::pADH1-OsTIR1-9xMyc::URA3_x000D_ Δatg18::S1::CgHIS3-S2	Ura_x000D_ His	URA3_KO_x000D_ ATG18_KO
1406	1150	Δatg2::ATG2-S3-AID*-TAP-tSYNTH8::CgHIS3-S2	His	ATG2	3'	pOS343	CgHIS3		tSYNTH8	AID*-TAP			TAP	AID*			w303_x000D_ 1150_x000D_ 1406	w303_x000D_ Δura3::pADH1-OsTIR1-9xMyc::URA3_x000D_ Δatg2::ATG2-S3-AID*-TAP-tSYNTH8::CgHIS3-S2	Ura_x000D_ His	URA3_KO_x000D_ ATG2_3'
1407	1150	Δatg2::ATG2-S3-AID*(P88L)-TAP-tSYNTH8::CgHIS3-S2	His	ATG2	3'	pOS446	CgHIS3		tSYNTH8	AID*(P88L)-TAP			TAP	AID*(P88L)			w303_x000D_ 1150_x000D_ 1407	w303_x000D_ Δura3::pADH1-OsTIR1-9xMyc::URA3_x000D_ Δatg2::ATG2-S3-AID*(P88L)-TAP-tSYNTH8::CgHIS3-S2	Ura_x000D_ His	URA3_KO_x000D_ ATG2_3'
1408	1150	Δatg2::S1::CgHIS3-S2	His	ATG2	KO	pOS334	CgHIS3										w303_x000D_ 1150_x000D_ 1408	w303_x000D_ Δura3::pADH1-OsTIR1-9xMyc::URA3_x000D_ Δatg2::S1::CgHIS3-S2	Ura_x000D_ His	URA3_KO_x000D_ ATG2_KO
1409	1150	Δatg5::ATG5-S3-AID*-TAP-tSYNTH8::CgHIS3-S2	His	ATG5	3'	pOS343	CgHIS3		tSYNTH8	AID*-TAP			TAP	AID*			w303_x000D_ 1150_x000D_ 1409	w303_x000D_ Δura3::pADH1-OsTIR1-9xMyc::URA3_x000D_ Δatg5::ATG5-S3-AID*-TAP-tSYNTH8::CgHIS3-S2	Ura_x000D_ His	URA3_KO_x000D_ ATG5_3'
1410	1150	Δatg5::ATG5-S3-AID*(P88L)-TAP-tSYNTH8::CgHIS3-S2	His	ATG5	3'	pOS446	CgHIS3		tSYNTH8	AID*(P88L)-TAP			TAP	AID*(P88L)			w303_x000D_ 1150_x000D_ 1410	w303_x000D_ Δura3::pADH1-OsTIR1-9xMyc::URA3_x000D_ Δatg5::ATG5-S3-AID*(P88L)-TAP-tSYNTH8::CgHIS3-S2	Ura_x000D_ His	URA3_KO_x000D_ ATG5_3'
1411	1150	Δatg5::S1::CgHIS3-S2	His	ATG5	KO	pOS334	CgHIS3										w303_x000D_ 1150_x000D_ 1411	w303_x000D_ Δura3::pADH1-OsTIR1-9xMyc::URA3_x000D_ Δatg5::S1::CgHIS3-S2	Ura_x000D_ His	URA3_KO_x000D_ ATG5_KO
1412	1150	Δatg9::ATG9-S3-AID*(P88L)-TAP-tSYNTH8::CgHIS3-S2	His	ATG9	3'	pOS446	CgHIS3		tSYNTH8	AID*(P88L)-TAP			TAP	AID*(P88L)			w303_x000D_ 1150_x000D_ 1412	w303_x000D_ Δura3::pADH1-OsTIR1-9xMyc::URA3_x000D_ Δatg9::ATG9-S3-AID*(P88L)-TAP-tSYNTH8::CgHIS3-S2	Ura_x000D_ His	URA3_KO_x000D_ ATG9_3'
1413	1150	Δatg9::S1::CgHIS3-S2	His	ATG9	KO	pOS334	CgHIS3										w303_x000D_ 1150_x000D_ 1413	w303_x000D_ Δura3::pADH1-OsTIR1-9xMyc::URA3_x000D_ Δatg9::S1::CgHIS3-S2	Ura_x000D_ His	URA3_KO_x000D_ ATG9_KO
1414	1150	Δatg38::ATG38-S3-AID*-TAP-tSYNTH8::CgHIS3-S2	His	ATG38	3'	pOS343	CgHIS3		tSYNTH8	AID*-TAP			TAP	AID*			w303_x000D_ 1150_x000D_ 1414	w303_x000D_ Δura3::pADH1-OsTIR1-9xMyc::URA3_x000D_ Δatg38::ATG38-S3-AID*-TAP-tSYNTH8::CgHIS3-S2	Ura_x000D_ His	URA3_KO_x000D_ ATG38_3'
1415	1150	Δatg38::ATG38-S3-AID*(P88L)-TAP-tSYNTH8::CgHIS3-S2	His	ATG38	3'	pOS446	CgHIS3		tSYNTH8	AID*(P88L)-TAP			TAP	AID*(P88L)			w303_x000D_ 1150_x000D_ 1415	w303_x000D_ Δura3::pADH1-OsTIR1-9xMyc::URA3_x000D_ Δatg38::ATG38-S3-AID*(P88L)-TAP-tSYNTH8::CgHIS3-S2	Ura_x000D_ His	URA3_KO_x000D_ ATG38_3'
1416	1080	Δtrp1::S1::natNT2-pCUP1-mNG#2-Vam7(PX)-S4-tSYNTH13::S2	Nat	TRP1	KO	pOS551	natNT2	pCUP1	tSYNTH13	mNG#2-Vam7(PX)		mNG#2			Vam7(PX)		w303_x000D_ 475_x000D_ 1080_x000D_ 1416	w303_x000D_ Δura3::pUAS_F_E_C_CORE1-OsTIR1-tCaADH1_x000D_ Δatg11::pATG8-sfTq2-Atg8-tATG8::hphNT1-S2_x000D_ Δtrp1::S1::natNT2-pCUP1-mNG#2-Vam7(PX)-S4-tSYNTH13::S2	_x000D_ Hyg_x000D_ Nat	URA3_KO_x000D_ ATG11_KO_x000D_ TRP1_KO
1417	1385	Δatg2::S1::CgTRP1-S2	Trp	ATG2	KO	pOS509	CgTRP1										w303_x000D_ 475_x000D_ 477_x000D_ 1385_x000D_ 1417	w303_x000D_ Δura3::pUAS_F_E_C_CORE1-OsTIR1-tCaADH1_x000D_ Δatg11::pATG8-mNG#3-Atg8-tATG8::hphNT1-S2_x000D_ S3-flex-6xHA-TurboID-tSYNTH8::CgHIS3-S2_x000D_ Δatg2::S1::CgTRP1-S2	_x000D_ Hyg_x000D_ His_x000D_ Trp	URA3_KO_x000D_ ATG11_KO_x000D_ ATG1_3'_x000D_ ATG2_KO
1418	1386	Δatg18::ATG18-S3-flex-AID*-flex-TAP-tSYNTH8::CgTRP1-S2	Trp	ATG18	3'	pOS525	CgTRP1		tSYNTH8	flex-AID*-flex-TAP	flex		TAP	AID*			w303_x000D_ 475_x000D_ 477_x000D_ 1386_x000D_ 1418	w303_x000D_ Δura3::pUAS_F_E_C_CORE1-OsTIR1-tCaADH1_x000D_ Δatg11::pATG8-mNG#3-Atg8-tATG8::hphNT1-S2_x000D_ Δatg2::ATG2-S3-flex-6xHA-TurboID-tSYNTH8::CgHIS3-S2_x000D_ Δatg18::ATG18-S3-flex-AID*-flex-TAP-tSYNTH8::CgTRP1-S2	_x000D_ Hyg_x000D_ His_x000D_ Trp	URA3_KO_x000D_ ATG11_KO_x000D_ ATG2_3'_x000D_ ATG18_3'
1419	1357	Δatg2::S1::CgLEU2-S2	Leu	ATG2	KO	pOS336	CgLEU2										w303_x000D_ 475_x000D_ 477_x000D_ 1248_x000D_ 1357_x000D_ 1419	w303_x000D_ Δura3::pUAS_F_E_C_CORE1-OsTIR1-tCaADH1_x000D_ Δatg11::pATG8-mNG#3-Atg8-tATG8::hphNT1-S2_x000D_ Δpct1::PCT1-S3-flex-AID*-flex-TAP-tSYNTH8::CgTRP1-S2_x000D_ Δopi3::OPI3-S3-TEVsite-TAP-mScarletI#1-tSYNTH8::CgHIS3-S2_x000D_ Δatg2::S1::CgLEU2-S2	_x000D_ Hyg_x000D_ Trp_x000D_ His_x000D_ Leu	URA3_KO_x000D_ ATG11_KO_x000D_ PCT1_3'_x000D_ OPI3_3'_x000D_ ATG2_KO
1420	1250	Δatg2::S1::CgLEU2-S2	Leu	ATG2	KO	pOS336	CgLEU2										w303_x000D_ 475_x000D_ 477_x000D_ 1250_x000D_ 1420	w303_x000D_ Δura3::pUAS_F_E_C_CORE1-OsTIR1-tCaADH1_x000D_ Δatg11::pATG8-mNG#3-Atg8-tATG8::hphNT1-S2_x000D_ Δymr1::YMR1-S3-flex-AID*-flex-TAP-tSYNTH8::CgTRP1-S2_x000D_ Δatg2::S1::CgLEU2-S2	_x000D_ Hyg_x000D_ Trp_x000D_ Leu	URA3_KO_x000D_ ATG11_KO_x000D_ YMR1_3'_x000D_ ATG2_KO
1421	1251	Δatg2::S1::CgLEU2-S2	Leu	ATG2	KO	pOS336	CgLEU2										w303_x000D_ 475_x000D_ 1080_x000D_ 1251_x000D_ 1421	w303_x000D_ Δura3::pUAS_F_E_C_CORE1-OsTIR1-tCaADH1_x000D_ Δatg11::pATG8-sfTq2-Atg8-tATG8::hphNT1-S2_x000D_ Δymr1::YMR1-S3-flex-AID*-flex-TAP-tSYNTH8::CgTRP1-S2_x000D_ Δatg2::S1::CgLEU2-S2	_x000D_ Hyg_x000D_ Trp_x000D_ Leu	URA3_KO_x000D_ ATG11_KO_x000D_ YMR1_3'_x000D_ ATG2_KO
1422	1338	Δatg2::S1::CgLEU2-S2	Leu	ATG2	KO	pOS336	CgLEU2										w303_x000D_ 475_x000D_ 477_x000D_ 1338_x000D_ 1422	w303_x000D_ Δura3::pUAS_F_E_C_CORE1-OsTIR1-tCaADH1_x000D_ Δatg11::pATG8-mNG#3-Atg8-tATG8::hphNT1-S2_x000D_ Δpct1::PCT1-S3-TEVsite-TAP-mScarletI#1-tSYNTH8::CgHIS3-S2_x000D_ Δatg2::S1::CgLEU2-S2	_x000D_ Hyg_x000D_ His_x000D_ Leu	URA3_KO_x000D_ ATG11_KO_x000D_ PCT1_3'_x000D_ ATG2_KO
1423	1341	Δatg2::S1::CgLEU2-S2	Leu	ATG2	KO	pOS336	CgLEU2										w303_x000D_ 475_x000D_ 1080_x000D_ 1341_x000D_ 1423	w303_x000D_ Δura3::pUAS_F_E_C_CORE1-OsTIR1-tCaADH1_x000D_ Δatg11::pATG8-sfTq2-Atg8-tATG8::hphNT1-S2_x000D_ Δsec61::SEC61-S3-TEVsite-TAP-mScarletI#1-tSYNTH8::CgHIS3-S2_x000D_ Δatg2::S1::CgLEU2-S2	_x000D_ Hyg_x000D_ His_x000D_ Leu	URA3_KO_x000D_ ATG11_KO_x000D_ SEC61_3'_x000D_ ATG2_KO
1424	1251	Δatg2::ATG2-S3-AID*-TAP-tSYNTH8::CgLEU2-S2	Leu	ATG2	3'	pOS574	CgLEU2		tSYNTH8	AID*-TAP			TAP	AID*			w303_x000D_ 475_x000D_ 1080_x000D_ 1251_x000D_ 1424	w303_x000D_ Δura3::pUAS_F_E_C_CORE1-OsTIR1-tCaADH1_x000D_ Δatg11::pATG8-sfTq2-Atg8-tATG8::hphNT1-S2_x000D_ Δymr1::YMR1-S3-flex-AID*-flex-TAP-tSYNTH8::CgTRP1-S2_x000D_ Δatg2::ATG2-S3-AID*-TAP-tSYNTH8::CgLEU2-S2	_x000D_ Hyg_x000D_ Trp_x000D_ Leu	URA3_KO_x000D_ ATG11_KO_x000D_ YMR1_3'_x000D_ ATG2_3'
1425	1338	Δatg2::ATG2-S3-AID*-TAP-tSYNTH8::CgLEU2-S2	Leu	ATG2	3'	pOS574	CgLEU2		tSYNTH8	AID*-TAP			TAP	AID*			w303_x000D_ 475_x000D_ 477_x000D_ 1338_x000D_ 1425	w303_x000D_ Δura3::pUAS_F_E_C_CORE1-OsTIR1-tCaADH1_x000D_ Δatg11::pATG8-mNG#3-Atg8-tATG8::hphNT1-S2_x000D_ Δpct1::PCT1-S3-TEVsite-TAP-mScarletI#1-tSYNTH8::CgHIS3-S2_x000D_ Δatg2::ATG2-S3-AID*-TAP-tSYNTH8::CgLEU2-S2	_x000D_ Hyg_x000D_ His_x000D_ Leu	URA3_KO_x000D_ ATG11_KO_x000D_ PCT1_3'_x000D_ ATG2_3'
1426	1341	Δatg2::ATG2-S3-AID*-TAP-tSYNTH8::CgLEU2-S2	Leu	ATG2	3'	pOS574	CgLEU2		tSYNTH8	AID*-TAP			TAP	AID*			w303_x000D_ 475_x000D_ 1080_x000D_ 1341_x000D_ 1426	w303_x000D_ Δura3::pUAS_F_E_C_CORE1-OsTIR1-tCaADH1_x000D_ Δatg11::pATG8-sfTq2-Atg8-tATG8::hphNT1-S2_x000D_ Δsec61::SEC61-S3-TEVsite-TAP-mScarletI#1-tSYNTH8::CgHIS3-S2_x000D_ Δatg2::ATG2-S3-AID*-TAP-tSYNTH8::CgLEU2-S2	_x000D_ Hyg_x000D_ His_x000D_ Leu	URA3_KO_x000D_ ATG11_KO_x000D_ SEC61_3'_x000D_ ATG2_3'
1427	1357	Δatg2::ATG2-S3-AID(P88L)*-TAP-tSYNTH8::CgLEU2-S2	Leu	ATG2	3'	pOS576	CgLEU2		tSYNTH8	AID*(P88L)-TAP			TAP	AID*(P88L)			w303_x000D_ 475_x000D_ 477_x000D_ 1248_x000D_ 1357_x000D_ 1427	w303_x000D_ Δura3::pUAS_F_E_C_CORE1-OsTIR1-tCaADH1_x000D_ Δatg11::pATG8-mNG#3-Atg8-tATG8::hphNT1-S2_x000D_ Δpct1::PCT1-S3-flex-AID*-flex-TAP-tSYNTH8::CgTRP1-S2_x000D_ Δopi3::OPI3-S3-TEVsite-TAP-mScarletI#1-tSYNTH8::CgHIS3-S2_x000D_ Δatg2::ATG2-S3-AID(P88L)*-TAP-tSYNTH8::CgLEU2-S2	_x000D_ Hyg_x000D_ Trp_x000D_ His_x000D_ Leu	URA3_KO_x000D_ ATG11_KO_x000D_ PCT1_3'_x000D_ OPI3_3'_x000D_ ATG2_3'
1428	1250	Δatg2::ATG2-S3-AID(P88L)*-TAP-tSYNTH8::CgLEU2-S2	Leu	ATG2	3'	pOS576	CgLEU2		tSYNTH8	AID*(P88L)-TAP			TAP	AID*(P88L)			w303_x000D_ 475_x000D_ 477_x000D_ 1250_x000D_ 1428	w303_x000D_ Δura3::pUAS_F_E_C_CORE1-OsTIR1-tCaADH1_x000D_ Δatg11::pATG8-mNG#3-Atg8-tATG8::hphNT1-S2_x000D_ Δymr1::YMR1-S3-flex-AID*-flex-TAP-tSYNTH8::CgTRP1-S2_x000D_ Δatg2::ATG2-S3-AID(P88L)*-TAP-tSYNTH8::CgLEU2-S2	_x000D_ Hyg_x000D_ Trp_x000D_ Leu	URA3_KO_x000D_ ATG11_KO_x000D_ YMR1_3'_x000D_ ATG2_3'
1429	1251	Δatg2::ATG2-S3-AID(P88L)*-TAP-tSYNTH8::CgLEU2-S2	Leu	ATG2	3'	pOS576	CgLEU2		tSYNTH8	AID*(P88L)-TAP			TAP	AID*(P88L)			w303_x000D_ 475_x000D_ 1080_x000D_ 1251_x000D_ 1429	w303_x000D_ Δura3::pUAS_F_E_C_CORE1-OsTIR1-tCaADH1_x000D_ Δatg11::pATG8-sfTq2-Atg8-tATG8::hphNT1-S2_x000D_ Δymr1::YMR1-S3-flex-AID*-flex-TAP-tSYNTH8::CgTRP1-S2_x000D_ Δatg2::ATG2-S3-AID(P88L)*-TAP-tSYNTH8::CgLEU2-S2	_x000D_ Hyg_x000D_ Trp_x000D_ Leu	URA3_KO_x000D_ ATG11_KO_x000D_ YMR1_3'_x000D_ ATG2_3'
1430	1338	Δatg2::ATG2-S3-AID(P88L)*-TAP-tSYNTH8::CgLEU2-S2	Leu	ATG2	3'	pOS576	CgLEU2		tSYNTH8	AID*(P88L)-TAP			TAP	AID*(P88L)			w303_x000D_ 475_x000D_ 477_x000D_ 1338_x000D_ 1430	w303_x000D_ Δura3::pUAS_F_E_C_CORE1-OsTIR1-tCaADH1_x000D_ Δatg11::pATG8-mNG#3-Atg8-tATG8::hphNT1-S2_x000D_ Δpct1::PCT1-S3-TEVsite-TAP-mScarletI#1-tSYNTH8::CgHIS3-S2_x000D_ Δatg2::ATG2-S3-AID(P88L)*-TAP-tSYNTH8::CgLEU2-S2	_x000D_ Hyg_x000D_ His_x000D_ Leu	URA3_KO_x000D_ ATG11_KO_x000D_ PCT1_3'_x000D_ ATG2_3'
1431	1336	Δatg2::S1::CgLEU2-S2	Leu	ATG2	KO	pOS336	CgLEU2										w303_x000D_ 475_x000D_ 477_x000D_ 1336_x000D_ 1431	w303_x000D_ Δura3::pUAS_F_E_C_CORE1-OsTIR1-tCaADH1_x000D_ Δatg11::pATG8-mNG#3-Atg8-tATG8::hphNT1-S2_x000D_ Δopi3::OPI3-S3-TEVsite-TAP-mScarletI#1-tSYNTH8::CgHIS3-S2_x000D_ Δatg2::S1::CgLEU2-S2	_x000D_ Hyg_x000D_ His_x000D_ Leu	URA3_KO_x000D_ ATG11_KO_x000D_ OPI3_3'_x000D_ ATG2_KO
1432	1358	Δatg2::S1::CgLEU2-S2	Leu	ATG2	KO	pOS336	CgLEU2										w303_x000D_ 475_x000D_ 1080_x000D_ 1249_x000D_ 1358_x000D_ 1432	w303_x000D_ Δura3::pUAS_F_E_C_CORE1-OsTIR1-tCaADH1_x000D_ Δatg11::pATG8-sfTq2-Atg8-tATG8::hphNT1-S2_x000D_ Δpct1::PCT1-S3-flex-AID*-flex-TAP-tSYNTH8::CgTRP1-S2_x000D_ Δopi3::OPI3-S3-TEVsite-TAP-mScarletI#1-tSYNTH8::CgHIS3-S2_x000D_ Δatg2::S1::CgLEU2-S2	_x000D_ Hyg_x000D_ Trp_x000D_ His_x000D_ Leu	URA3_KO_x000D_ ATG11_KO_x000D_ PCT1_3'_x000D_ OPI3_3'_x000D_ ATG2_KO
1433	1339	Δatg2::S1::CgLEU2-S2	Leu	ATG2	KO	pOS336	CgLEU2										w303_x000D_ 475_x000D_ 1080_x000D_ 1339_x000D_ 1433	w303_x000D_ Δura3::pUAS_F_E_C_CORE1-OsTIR1-tCaADH1_x000D_ Δatg11::pATG8-sfTq2-Atg8-tATG8::hphNT1-S2_x000D_ Δpct1::PCT1-S3-TEVsite-TAP-mScarletI#1-tSYNTH8::CgHIS3-S2_x000D_ Δatg2::S1::CgLEU2-S2	_x000D_ Hyg_x000D_ His_x000D_ Leu	URA3_KO_x000D_ ATG11_KO_x000D_ PCT1_3'_x000D_ ATG2_KO
1434	1340	Δatg2::S1::CgLEU2-S2	Leu	ATG2	KO	pOS336	CgLEU2										w303_x000D_ 475_x000D_ 477_x000D_ 1340_x000D_ 1434	w303_x000D_ Δura3::pUAS_F_E_C_CORE1-OsTIR1-tCaADH1_x000D_ Δatg11::pATG8-mNG#3-Atg8-tATG8::hphNT1-S2_x000D_ Δsec61::SEC61-S3-TEVsite-TAP-mScarletI#1-tSYNTH8::CgHIS3-S2_x000D_ Δatg2::S1::CgLEU2-S2	_x000D_ Hyg_x000D_ His_x000D_ Leu	URA3_KO_x000D_ ATG11_KO_x000D_ SEC61_3'_x000D_ ATG2_KO
1435	1337	Δatg2::S1::CgLEU2-S2	Leu	ATG2	KO	pOS336	CgLEU2										w303_x000D_ 475_x000D_ 1080_x000D_ 1337_x000D_ 1435	w303_x000D_ Δura3::pUAS_F_E_C_CORE1-OsTIR1-tCaADH1_x000D_ Δatg11::pATG8-sfTq2-Atg8-tATG8::hphNT1-S2_x000D_ Δopi3::OPI3-S3-TEVsite-TAP-mScarletI#1-tSYNTH8::CgHIS3-S2_x000D_ Δatg2::S1::CgLEU2-S2	_x000D_ Hyg_x000D_ His_x000D_ Leu	URA3_KO_x000D_ ATG11_KO_x000D_ OPI3_3'_x000D_ ATG2_KO
1436	1339	Δatg2::ATG2-S3-AID*-TAP-tSYNTH8::CgLEU2-S2	Leu	ATG2	3'	pOS574	CgLEU2		tSYNTH8	AID*-TAP			TAP	AID*			w303_x000D_ 475_x000D_ 1080_x000D_ 1339_x000D_ 1436	w303_x000D_ Δura3::pUAS_F_E_C_CORE1-OsTIR1-tCaADH1_x000D_ Δatg11::pATG8-sfTq2-Atg8-tATG8::hphNT1-S2_x000D_ Δpct1::PCT1-S3-TEVsite-TAP-mScarletI#1-tSYNTH8::CgHIS3-S2_x000D_ Δatg2::ATG2-S3-AID*-TAP-tSYNTH8::CgLEU2-S2	_x000D_ Hyg_x000D_ His_x000D_ Leu	URA3_KO_x000D_ ATG11_KO_x000D_ PCT1_3'_x000D_ ATG2_3'
1437	1337	Δatg2::ATG2-S3-AID*-TAP-tSYNTH8::CgLEU2-S2	Leu	ATG2	3'	pOS574	CgLEU2		tSYNTH8	AID*-TAP			TAP	AID*			w303_x000D_ 475_x000D_ 1080_x000D_ 1337_x000D_ 1437	w303_x000D_ Δura3::pUAS_F_E_C_CORE1-OsTIR1-tCaADH1_x000D_ Δatg11::pATG8-sfTq2-Atg8-tATG8::hphNT1-S2_x000D_ Δopi3::OPI3-S3-TEVsite-TAP-mScarletI#1-tSYNTH8::CgHIS3-S2_x000D_ Δatg2::ATG2-S3-AID*-TAP-tSYNTH8::CgLEU2-S2	_x000D_ Hyg_x000D_ His_x000D_ Leu	URA3_KO_x000D_ ATG11_KO_x000D_ OPI3_3'_x000D_ ATG2_3'
1438	1336	Δatg2::ATG2-S3-AID(P88L)*-TAP-tSYNTH8::CgLEU2-S2	Leu	ATG2	3'	pOS576	CgLEU2		tSYNTH8	AID*(P88L)-TAP			TAP	AID*(P88L)			w303_x000D_ 475_x000D_ 477_x000D_ 1336_x000D_ 1438	w303_x000D_ Δura3::pUAS_F_E_C_CORE1-OsTIR1-tCaADH1_x000D_ Δatg11::pATG8-mNG#3-Atg8-tATG8::hphNT1-S2_x000D_ Δopi3::OPI3-S3-TEVsite-TAP-mScarletI#1-tSYNTH8::CgHIS3-S2_x000D_ Δatg2::ATG2-S3-AID(P88L)*-TAP-tSYNTH8::CgLEU2-S2	_x000D_ Hyg_x000D_ His_x000D_ Leu	URA3_KO_x000D_ ATG11_KO_x000D_ OPI3_3'_x000D_ ATG2_3'
1439	1339	Δatg2::ATG2-S3-AID(P88L)*-TAP-tSYNTH8::CgLEU2-S2	Leu	ATG2	3'	pOS576	CgLEU2		tSYNTH8	AID*(P88L)-TAP			TAP	AID*(P88L)			w303_x000D_ 475_x000D_ 1080_x000D_ 1339_x000D_ 1439	w303_x000D_ Δura3::pUAS_F_E_C_CORE1-OsTIR1-tCaADH1_x000D_ Δatg11::pATG8-sfTq2-Atg8-tATG8::hphNT1-S2_x000D_ Δpct1::PCT1-S3-TEVsite-TAP-mScarletI#1-tSYNTH8::CgHIS3-S2_x000D_ Δatg2::ATG2-S3-AID(P88L)*-TAP-tSYNTH8::CgLEU2-S2	_x000D_ Hyg_x000D_ His_x000D_ Leu	URA3_KO_x000D_ ATG11_KO_x000D_ PCT1_3'_x000D_ ATG2_3'
1440	1340	Δatg2::ATG2-S3-AID(P88L)*-TAP-tSYNTH8::CgLEU2-S2	Leu	ATG2	3'	pOS576	CgLEU2		tSYNTH8	AID*(P88L)-TAP			TAP	AID*(P88L)			w303_x000D_ 475_x000D_ 477_x000D_ 1340_x000D_ 1440	w303_x000D_ Δura3::pUAS_F_E_C_CORE1-OsTIR1-tCaADH1_x000D_ Δatg11::pATG8-mNG#3-Atg8-tATG8::hphNT1-S2_x000D_ Δsec61::SEC61-S3-TEVsite-TAP-mScarletI#1-tSYNTH8::CgHIS3-S2_x000D_ Δatg2::ATG2-S3-AID(P88L)*-TAP-tSYNTH8::CgLEU2-S2	_x000D_ Hyg_x000D_ His_x000D_ Leu	URA3_KO_x000D_ ATG11_KO_x000D_ SEC61_3'_x000D_ ATG2_3'
1443	514	Δopi3::S1::natMX4-S2	Nat	OPI3	KO	pFA6-natMX4	natMX4										w303_x000D_ 475_x000D_ 477_x000D_ 514_x000D_ 1443	w303_x000D_ Δura3::pUAS_F_E_C_CORE1-OsTIR1-tCaADH1_x000D_ Δatg11::pATG8-mNG#3-Atg8-tATG8::hphNT1-S2_x000D_ Δatg2::ATG2-S3-AID*-TAP-tSYNTH8::CgHIS3-S2_x000D_ Δopi3::S1::natMX4-S2	_x000D_ Hyg_x000D_ His_x000D_ Nat	URA3_KO_x000D_ ATG11_KO_x000D_ ATG2_3'_x000D_ OPI3_KO
1444	1193	Δopi3::S1::natMX4-S2	Nat	OPI3	KO	pFA6-natMX4	natMX4										w303_x000D_ 475_x000D_ 477_x000D_ 1193_x000D_ 1444	w303_x000D_ Δura3::pUAS_F_E_C_CORE1-OsTIR1-tCaADH1_x000D_ Δatg11::pATG8-mNG#3-Atg8-tATG8::hphNT1-S2_x000D_ Δatg2::ATG2-S3-AID*(P88L)-TAP-tSYNTH8::CgHIS3-S2_x000D_ Δopi3::S1::natMX4-S2	_x000D_ Hyg_x000D_ His_x000D_ Nat	URA3_KO_x000D_ ATG11_KO_x000D_ ATG2_3'_x000D_ OPI3_KO
1445	497	Δsnf7::S1::CgLEU2-S2	Leu	SNF7	KO	pOS336	CgLEU2										w303_x000D_ 475_x000D_ 477_x000D_ 497_x000D_ 1445	w303_x000D_ Δura3::pUAS_F_E_C_CORE1-OsTIR1-tCaADH1_x000D_ Δatg11::pATG8-mNG#3-Atg8-tATG8::hphNT1-S2_x000D_ Δatg2::S1::CgHIS3-S2_x000D_ Δsnf7::S1::CgLEU2-S2	_x000D_ Hyg_x000D_ His_x000D_ Leu	URA3_KO_x000D_ ATG11_KO_x000D_ ATG2_KO_x000D_ SNF7_KO
1446	514	Δsnf7::S1::CgLEU2-S2	Leu	SNF7	KO	pOS336	CgLEU2										w303_x000D_ 475_x000D_ 477_x000D_ 514_x000D_ 1446	w303_x000D_ Δura3::pUAS_F_E_C_CORE1-OsTIR1-tCaADH1_x000D_ Δatg11::pATG8-mNG#3-Atg8-tATG8::hphNT1-S2_x000D_ Δatg2::ATG2-S3-AID*-TAP-tSYNTH8::CgHIS3-S2_x000D_ Δsnf7::S1::CgLEU2-S2	_x000D_ Hyg_x000D_ His_x000D_ Leu	URA3_KO_x000D_ ATG11_KO_x000D_ ATG2_3'_x000D_ SNF7_KO
1447	1193	Δsnf7::S1::CgLEU2-S2	Leu	SNF7	KO	pOS336	CgLEU2										w303_x000D_ 475_x000D_ 477_x000D_ 1193_x000D_ 1447	w303_x000D_ Δura3::pUAS_F_E_C_CORE1-OsTIR1-tCaADH1_x000D_ Δatg11::pATG8-mNG#3-Atg8-tATG8::hphNT1-S2_x000D_ Δatg2::ATG2-S3-AID*(P88L)-TAP-tSYNTH8::CgHIS3-S2_x000D_ Δsnf7::S1::CgLEU2-S2	_x000D_ Hyg_x000D_ His_x000D_ Leu	URA3_KO_x000D_ ATG11_KO_x000D_ ATG2_3'_x000D_ SNF7_KO
1448	497	Δsnf7::SNF7-S3-AID*-TAP-tSYNTH8::CgLEU2-S2	Leu	SNF7	3'	pOS574	CgLEU2		tSYNTH8	AID*-TAP			TAP	AID*			w303_x000D_ 475_x000D_ 477_x000D_ 497_x000D_ 1448	w303_x000D_ Δura3::pUAS_F_E_C_CORE1-OsTIR1-tCaADH1_x000D_ Δatg11::pATG8-mNG#3-Atg8-tATG8::hphNT1-S2_x000D_ Δatg2::S1::CgHIS3-S2_x000D_ Δsnf7::SNF7-S3-AID*-TAP-tSYNTH8::CgLEU2-S2	_x000D_ Hyg_x000D_ His_x000D_ Leu	URA3_KO_x000D_ ATG11_KO_x000D_ ATG2_KO_x000D_ SNF7_3'
1449	514	Δsnf7::SNF7-S3-AID*-TAP-tSYNTH8::CgLEU2-S2	Leu	SNF7	3'	pOS574	CgLEU2		tSYNTH8	AID*-TAP			TAP	AID*			w303_x000D_ 475_x000D_ 477_x000D_ 514_x000D_ 1449	w303_x000D_ Δura3::pUAS_F_E_C_CORE1-OsTIR1-tCaADH1_x000D_ Δatg11::pATG8-mNG#3-Atg8-tATG8::hphNT1-S2_x000D_ Δatg2::ATG2-S3-AID*-TAP-tSYNTH8::CgHIS3-S2_x000D_ Δsnf7::SNF7-S3-AID*-TAP-tSYNTH8::CgLEU2-S2	_x000D_ Hyg_x000D_ His_x000D_ Leu	URA3_KO_x000D_ ATG11_KO_x000D_ ATG2_3'_x000D_ SNF7_3'
1450	1193	Δsnf7::SNF7-S3-AID*-TAP-tSYNTH8::CgLEU2-S2	Leu	SNF7	3'	pOS574	CgLEU2		tSYNTH8	AID*-TAP			TAP	AID*			w303_x000D_ 475_x000D_ 477_x000D_ 1193_x000D_ 1450	w303_x000D_ Δura3::pUAS_F_E_C_CORE1-OsTIR1-tCaADH1_x000D_ Δatg11::pATG8-mNG#3-Atg8-tATG8::hphNT1-S2_x000D_ Δatg2::ATG2-S3-AID*(P88L)-TAP-tSYNTH8::CgHIS3-S2_x000D_ Δsnf7::SNF7-S3-AID*-TAP-tSYNTH8::CgLEU2-S2	_x000D_ Hyg_x000D_ His_x000D_ Leu	URA3_KO_x000D_ ATG11_KO_x000D_ ATG2_3'_x000D_ SNF7_3'
1451	1193	Δtrp1::pATG8-mRuby3-Atg8-tATG8::CgTRP1-S2	Trp	TRP1	KO	pOS531	CgTRP1	pATG8	tATG8	mRuby3-Atg8		mRuby3					w303_x000D_ 475_x000D_ 477_x000D_ 1193_x000D_ 1451	w303_x000D_ Δura3::pUAS_F_E_C_CORE1-OsTIR1-tCaADH1_x000D_ Δatg11::pATG8-mNG#3-Atg8-tATG8::hphNT1-S2_x000D_ Δatg2::ATG2-S3-AID*(P88L)-TAP-tSYNTH8::CgHIS3-S2_x000D_ Δtrp1::pATG8-mRuby3-Atg8-tATG8::CgTRP1-S2	_x000D_ Hyg_x000D_ His_x000D_ Trp	URA3_KO_x000D_ ATG11_KO_x000D_ ATG2_3'_x000D_ TRP1_KO
1453	1385	Δatg2::ATG2-S3-flex-AID*-flex-TAP-tSYNTH8::CgTRP1-S2	Trp	ATG2	3'	pOS525	CgTRP1		tSYNTH8	flex-AID*-flex-TAP	flex		TAP	AID*			w303_x000D_ 475_x000D_ 477_x000D_ 1385_x000D_ 1453	w303_x000D_ Δura3::pUAS_F_E_C_CORE1-OsTIR1-tCaADH1_x000D_ Δatg11::pATG8-mNG#3-Atg8-tATG8::hphNT1-S2_x000D_ S3-flex-6xHA-TurboID-tSYNTH8::CgHIS3-S2_x000D_ Δatg2::ATG2-S3-flex-AID*-flex-TAP-tSYNTH8::CgTRP1-S2	_x000D_ Hyg_x000D_ His_x000D_ Trp	URA3_KO_x000D_ ATG11_KO_x000D_ ATG1_3'_x000D_ ATG2_3'
1454	1386	Δatg18::S1::CgTRP1-S2	Trp	ATG18	KO	pOS509	CgTRP1										w303_x000D_ 475_x000D_ 477_x000D_ 1386_x000D_ 1454	w303_x000D_ Δura3::pUAS_F_E_C_CORE1-OsTIR1-tCaADH1_x000D_ Δatg11::pATG8-mNG#3-Atg8-tATG8::hphNT1-S2_x000D_ Δatg2::ATG2-S3-flex-6xHA-TurboID-tSYNTH8::CgHIS3-S2_x000D_ Δatg18::S1::CgTRP1-S2	_x000D_ Hyg_x000D_ His_x000D_ Trp	URA3_KO_x000D_ ATG11_KO_x000D_ ATG2_3'_x000D_ ATG18_KO
1455	1150	Δatg9::ATG9-S3-AID*-TAP-tSYNTH8::CgHIS3-S2	His	ATG9	3'	pOS343	CgHIS3		tSYNTH8	AID*-TAP			TAP	AID*			w303_x000D_ 1150_x000D_ 1455	w303_x000D_ Δura3::pADH1-OsTIR1-9xMyc::URA3_x000D_ Δatg9::ATG9-S3-AID*-TAP-tSYNTH8::CgHIS3-S2	Ura_x000D_ His	URA3_KO_x000D_ ATG9_3'
1456	1397	Δatg3::S1::CgLEU2-S2	Leu	ATG3	KO	pOS336	CgLEU2										w303_x000D_ 475_x000D_ 477_x000D_ 514_x000D_ 1397_x000D_ 1456	w303_x000D_ Δura3::pUAS_F_E_C_CORE1-OsTIR1-tCaADH1_x000D_ Δatg11::pATG8-mNG#3-Atg8-tATG8::hphNT1-S2_x000D_ Δatg2::ATG2-S3-AID*-TAP-tSYNTH8::CgHIS3-S2_x000D_ Δtrp1::S1::natNT2-pCUP1-sfTq2-Vam7(PX)-S4-tSYNTH13::S2_x000D_ Δatg3::S1::CgLEU2-S2	_x000D_ Hyg_x000D_ His_x000D_ Nat_x000D_ Leu	URA3_KO_x000D_ ATG11_KO_x000D_ ATG2_3'_x000D_ TRP1_KO_x000D_ ATG3_KO
1457	1400	Δatg3::S1::CgLEU2-S2	Leu	ATG3	KO	pOS336	CgLEU2										w303_x000D_ 475_x000D_ 477_x000D_ 1193_x000D_ 1400_x000D_ 1457	w303_x000D_ Δura3::pUAS_F_E_C_CORE1-OsTIR1-tCaADH1_x000D_ Δatg11::pATG8-mNG#3-Atg8-tATG8::hphNT1-S2_x000D_ Δatg2::ATG2-S3-AID*(P88L)-TAP-tSYNTH8::CgHIS3-S2_x000D_ Δtrp1::S1::natNT2-pCUP1-sfTq2-Vam7(PX)-S4-tSYNTH13::S2_x000D_ Δatg3::S1::CgLEU2-S2	_x000D_ Hyg_x000D_ His_x000D_ Nat_x000D_ Leu	URA3_KO_x000D_ ATG11_KO_x000D_ ATG2_3'_x000D_ TRP1_KO_x000D_ ATG3_KO
1458	1193	Δatg3::S1::CgLEU2-S2	Leu	ATG3	KO	pOS336	CgLEU2										w303_x000D_ 475_x000D_ 477_x000D_ 1193_x000D_ 1458	w303_x000D_ Δura3::pUAS_F_E_C_CORE1-OsTIR1-tCaADH1_x000D_ Δatg11::pATG8-mNG#3-Atg8-tATG8::hphNT1-S2_x000D_ Δatg2::ATG2-S3-AID*(P88L)-TAP-tSYNTH8::CgHIS3-S2_x000D_ Δatg3::S1::CgLEU2-S2	_x000D_ Hyg_x000D_ His_x000D_ Leu	URA3_KO_x000D_ ATG11_KO_x000D_ ATG2_3'_x000D_ ATG3_KO
1459	1361	Δtrp1::pATG8-mRuby3-Atg8-tATG8::CgTRP1-S2	Trp	TRP1	KO	pOS531	CgTRP1	pATG8	tATG8	mRuby3-Atg8		mRuby3					w303_x000D_ 475_x000D_ 1080_x000D_ 1361_x000D_ 1459	w303_x000D_ Δura3::pUAS_F_E_C_CORE1-OsTIR1-tCaADH1_x000D_ Δatg11::pATG8-sfTq2-Atg8-tATG8::hphNT1-S2_x000D_ Δatg1::ATG1-S3-TEVsite-mNG#1-tSYNTH8::CgHIS3-S2_x000D_ Δtrp1::pATG8-mRuby3-Atg8-tATG8::CgTRP1-S2	_x000D_ Hyg_x000D_ His_x000D_ Trp	URA3_KO_x000D_ ATG11_KO_x000D_ ATG1_3'_x000D_ TRP1_KO
1461	1385	Δatg17::S1::CgTRP1-S2	Trp	ATG17	KO	pOS509	CgTRP1										w303_x000D_ 475_x000D_ 477_x000D_ 1385_x000D_ 1461	w303_x000D_ Δura3::pUAS_F_E_C_CORE1-OsTIR1-tCaADH1_x000D_ Δatg11::pATG8-mNG#3-Atg8-tATG8::hphNT1-S2_x000D_ S3-flex-6xHA-TurboID-tSYNTH8::CgHIS3-S2_x000D_ Δatg17::S1::CgTRP1-S2	_x000D_ Hyg_x000D_ His_x000D_ Trp	URA3_KO_x000D_ ATG11_KO_x000D_ ATG1_3'_x000D_ ATG17_KO
1462	1386	Δatg17::S1::CgTRP1-S2	Trp	ATG17	KO	pOS509	CgTRP1										w303_x000D_ 475_x000D_ 477_x000D_ 1386_x000D_ 1462	w303_x000D_ Δura3::pUAS_F_E_C_CORE1-OsTIR1-tCaADH1_x000D_ Δatg11::pATG8-mNG#3-Atg8-tATG8::hphNT1-S2_x000D_ Δatg2::ATG2-S3-flex-6xHA-TurboID-tSYNTH8::CgHIS3-S2_x000D_ Δatg17::S1::CgTRP1-S2	_x000D_ Hyg_x000D_ His_x000D_ Trp	URA3_KO_x000D_ ATG11_KO_x000D_ ATG2_3'_x000D_ ATG17_KO
1463	1357	Δatg2::ATG2-S3-AID*-TAP-tSYNTH8::CgLEU2-S2	Leu	ATG2	3'	pOS574	CgLEU2		tSYNTH8	AID*-TAP			TAP	AID*			w303_x000D_ 475_x000D_ 477_x000D_ 1248_x000D_ 1357_x000D_ 1463	w303_x000D_ Δura3::pUAS_F_E_C_CORE1-OsTIR1-tCaADH1_x000D_ Δatg11::pATG8-mNG#3-Atg8-tATG8::hphNT1-S2_x000D_ Δpct1::PCT1-S3-flex-AID*-flex-TAP-tSYNTH8::CgTRP1-S2_x000D_ Δopi3::OPI3-S3-TEVsite-TAP-mScarletI#1-tSYNTH8::CgHIS3-S2_x000D_ Δatg2::ATG2-S3-AID*-TAP-tSYNTH8::CgLEU2-S2	_x000D_ Hyg_x000D_ Trp_x000D_ His_x000D_ Leu	URA3_KO_x000D_ ATG11_KO_x000D_ PCT1_3'_x000D_ OPI3_3'_x000D_ ATG2_3'
1464	1336	Δatg2::ATG2-S3-AID*-TAP-tSYNTH8::CgLEU2-S2	Leu	ATG2	3'	pOS574	CgLEU2		tSYNTH8	AID*-TAP			TAP	AID*			w303_x000D_ 475_x000D_ 477_x000D_ 1336_x000D_ 1464	w303_x000D_ Δura3::pUAS_F_E_C_CORE1-OsTIR1-tCaADH1_x000D_ Δatg11::pATG8-mNG#3-Atg8-tATG8::hphNT1-S2_x000D_ Δopi3::OPI3-S3-TEVsite-TAP-mScarletI#1-tSYNTH8::CgHIS3-S2_x000D_ Δatg2::ATG2-S3-AID*-TAP-tSYNTH8::CgLEU2-S2	_x000D_ Hyg_x000D_ His_x000D_ Leu	URA3_KO_x000D_ ATG11_KO_x000D_ OPI3_3'_x000D_ ATG2_3'
1465	1340	Δatg2::ATG2-S3-AID*-TAP-tSYNTH8::CgLEU2-S2	Leu	ATG2	3'	pOS574	CgLEU2		tSYNTH8	AID*-TAP			TAP	AID*			w303_x000D_ 475_x000D_ 477_x000D_ 1340_x000D_ 1465	w303_x000D_ Δura3::pUAS_F_E_C_CORE1-OsTIR1-tCaADH1_x000D_ Δatg11::pATG8-mNG#3-Atg8-tATG8::hphNT1-S2_x000D_ Δsec61::SEC61-S3-TEVsite-TAP-mScarletI#1-tSYNTH8::CgHIS3-S2_x000D_ Δatg2::ATG2-S3-AID*-TAP-tSYNTH8::CgLEU2-S2	_x000D_ Hyg_x000D_ His_x000D_ Leu	URA3_KO_x000D_ ATG11_KO_x000D_ SEC61_3'_x000D_ ATG2_3'
1466	1358	Δatg2::ATG2-S3-AID*-TAP-tSYNTH8::CgLEU2-S2	Leu	ATG2	3'	pOS574	CgLEU2		tSYNTH8	AID*-TAP			TAP	AID*			w303_x000D_ 475_x000D_ 1080_x000D_ 1249_x000D_ 1358_x000D_ 1466	w303_x000D_ Δura3::pUAS_F_E_C_CORE1-OsTIR1-tCaADH1_x000D_ Δatg11::pATG8-sfTq2-Atg8-tATG8::hphNT1-S2_x000D_ Δpct1::PCT1-S3-flex-AID*-flex-TAP-tSYNTH8::CgTRP1-S2_x000D_ Δopi3::OPI3-S3-TEVsite-TAP-mScarletI#1-tSYNTH8::CgHIS3-S2_x000D_ Δatg2::ATG2-S3-AID*-TAP-tSYNTH8::CgLEU2-S2	_x000D_ Hyg_x000D_ Trp_x000D_ His_x000D_ Leu	URA3_KO_x000D_ ATG11_KO_x000D_ PCT1_3'_x000D_ OPI3_3'_x000D_ ATG2_3'
1467	1358	Δatg2::ATG2-S3-AID(P88L)*-TAP-tSYNTH8::CgLEU2-S2	Leu	ATG2	3'	pOS576	CgLEU2		tSYNTH8	AID*(P88L)-TAP			TAP	AID*(P88L)			w303_x000D_ 475_x000D_ 1080_x000D_ 1249_x000D_ 1358_x000D_ 1467	w303_x000D_ Δura3::pUAS_F_E_C_CORE1-OsTIR1-tCaADH1_x000D_ Δatg11::pATG8-sfTq2-Atg8-tATG8::hphNT1-S2_x000D_ Δpct1::PCT1-S3-flex-AID*-flex-TAP-tSYNTH8::CgTRP1-S2_x000D_ Δopi3::OPI3-S3-TEVsite-TAP-mScarletI#1-tSYNTH8::CgHIS3-S2_x000D_ Δatg2::ATG2-S3-AID(P88L)*-TAP-tSYNTH8::CgLEU2-S2	_x000D_ Hyg_x000D_ Trp_x000D_ His_x000D_ Leu	URA3_KO_x000D_ ATG11_KO_x000D_ PCT1_3'_x000D_ OPI3_3'_x000D_ ATG2_3'
1468	1337	Δatg2::ATG2-S3-AID(P88L)*-TAP-tSYNTH8::CgLEU2-S2	Leu	ATG2	3'	pOS576	CgLEU2		tSYNTH8	AID*(P88L)-TAP			TAP	AID*(P88L)			w303_x000D_ 475_x000D_ 1080_x000D_ 1337_x000D_ 1468	w303_x000D_ Δura3::pUAS_F_E_C_CORE1-OsTIR1-tCaADH1_x000D_ Δatg11::pATG8-sfTq2-Atg8-tATG8::hphNT1-S2_x000D_ Δopi3::OPI3-S3-TEVsite-TAP-mScarletI#1-tSYNTH8::CgHIS3-S2_x000D_ Δatg2::ATG2-S3-AID(P88L)*-TAP-tSYNTH8::CgLEU2-S2	_x000D_ Hyg_x000D_ His_x000D_ Leu	URA3_KO_x000D_ ATG11_KO_x000D_ OPI3_3'_x000D_ ATG2_3'
1469	1363	Δatg2::ATG2-S3-AID*-TAP-tSYNTH8::CgHIS3-S2	His	ATG2	3'	pOS343	CgHIS3		tSYNTH8	AID*-TAP			TAP	AID*			w303_x000D_ 475_x000D_ 1114_x000D_ 1363_x000D_ 1469	w303_x000D_ Δura3::pUAS_F_E_C_CORE1-OsTIR1-tCaADH1_x000D_ Δatg11::pATG8-mNG#3-Atg8(F104A,Y106A)-Atg8-tATG8::hphNT1-S2_x000D_ Δtrp1::pATG8-mRuby3-Atg8-tATG8::CgTRP1-S2_x000D_ Δatg2::ATG2-S3-AID*-TAP-tSYNTH8::CgHIS3-S2	_x000D_ Hyg_x000D_ Trp_x000D_ His	URA3_KO_x000D_ ATG11_KO_x000D_ TRP1_KO_x000D_ ATG2_3'
1470	1416	Δatg2::S1::CgHIS3-S2	His	ATG2	KO	pOS334	CgHIS3										w303_x000D_ 475_x000D_ 1080_x000D_ 1416_x000D_ 1470	w303_x000D_ Δura3::pUAS_F_E_C_CORE1-OsTIR1-tCaADH1_x000D_ Δatg11::pATG8-sfTq2-Atg8-tATG8::hphNT1-S2_x000D_ Δtrp1::S1::natNT2-pCUP1-mNG#2-Vam7(PX)-S4-tSYNTH13::S2_x000D_ Δatg2::S1::CgHIS3-S2	_x000D_ Hyg_x000D_ Nat_x000D_ His	URA3_KO_x000D_ ATG11_KO_x000D_ TRP1_KO_x000D_ ATG2_KO
1471	1416	Δatg2::ATG2-S3-AID*-TAP-tSYNTH8::CgHIS3-S2	His	ATG2	3'	pOS343	CgHIS3		tSYNTH8	AID*-TAP			TAP	AID*			w303_x000D_ 475_x000D_ 1080_x000D_ 1416_x000D_ 1471	w303_x000D_ Δura3::pUAS_F_E_C_CORE1-OsTIR1-tCaADH1_x000D_ Δatg11::pATG8-sfTq2-Atg8-tATG8::hphNT1-S2_x000D_ Δtrp1::S1::natNT2-pCUP1-mNG#2-Vam7(PX)-S4-tSYNTH13::S2_x000D_ Δatg2::ATG2-S3-AID*-TAP-tSYNTH8::CgHIS3-S2	_x000D_ Hyg_x000D_ Nat_x000D_ His	URA3_KO_x000D_ ATG11_KO_x000D_ TRP1_KO_x000D_ ATG2_3'
1472	1416	Δatg2::ATG2-S3-AID*(P88L)-TAP-tSYNTH8::CgHIS3-S2	His	ATG2	3'	pOS446	CgHIS3		tSYNTH8	AID*(P88L)-TAP			TAP	AID*(P88L)			w303_x000D_ 475_x000D_ 1080_x000D_ 1416_x000D_ 1472	w303_x000D_ Δura3::pUAS_F_E_C_CORE1-OsTIR1-tCaADH1_x000D_ Δatg11::pATG8-sfTq2-Atg8-tATG8::hphNT1-S2_x000D_ Δtrp1::S1::natNT2-pCUP1-mNG#2-Vam7(PX)-S4-tSYNTH13::S2_x000D_ Δatg2::ATG2-S3-AID*(P88L)-TAP-tSYNTH8::CgHIS3-S2	_x000D_ Hyg_x000D_ Nat_x000D_ His	URA3_KO_x000D_ ATG11_KO_x000D_ TRP1_KO_x000D_ ATG2_3'
1480	1101	Δatg18::ATG18-S3-AID*(P88L)-TAP-tSYNTH8::CgHIS3-S2	His	ATG18	3'	pOS446	CgHIS3		tSYNTH8	AID*(P88L)-TAP			TAP	AID*(P88L)			w303_x000D_ 475_x000D_ 1080_x000D_ 1101_x000D_ 1480	w303_x000D_ Δura3::pUAS_F_E_C_CORE1-OsTIR1-tCaADH1_x000D_ Δatg11::pATG8-sfTq2-Atg8-tATG8::hphNT1-S2_x000D_ Δatg2::ATG2-F5-flex#2-mNG#2-tSYNTH8::CgTRP1-S2_x000D_ Δatg18::ATG18-S3-AID*(P88L)-TAP-tSYNTH8::CgHIS3-S2	_x000D_ Hyg_x000D_ Trp_x000D_ His	URA3_KO_x000D_ ATG11_KO_x000D_ ATG2_3'_x000D_ ATG18_3'
1481	1080	Δatg2::ATG2-S3-AID*(P88L)-TAP-tSYNTH8::CgHIS3-S2	His	ATG2	3'	pOS446	CgHIS3		tSYNTH8	AID*(P88L)-TAP			TAP	AID*(P88L)			w303_x000D_ 475_x000D_ 1080_x000D_ 1481	w303_x000D_ Δura3::pUAS_F_E_C_CORE1-OsTIR1-tCaADH1_x000D_ Δatg11::pATG8-sfTq2-Atg8-tATG8::hphNT1-S2_x000D_ Δatg2::ATG2-S3-AID*(P88L)-TAP-tSYNTH8::CgHIS3-S2	_x000D_ Hyg_x000D_ His	URA3_KO_x000D_ ATG11_KO_x000D_ ATG2_3'
1482	1224	Δatg2::ATG2-S3-AID*(P88L)-TAP-tSYNTH8::CgHIS3-S2	His	ATG2	3'	pOS446	CgHIS3		tSYNTH8	AID*(P88L)-TAP			TAP	AID*(P88L)			w303_x000D_ 475_x000D_ 477_x000D_ 1224_x000D_ 1482	w303_x000D_ Δura3::pUAS_F_E_C_CORE1-OsTIR1-tCaADH1_x000D_ Δatg11::pATG8-mNG#3-Atg8-tATG8::hphNT1-S2_x000D_ Δatg7::ATG7-S3-flex-AID*-flex-TAP-tSYNTH8::CgTRP1-S2_x000D_ Δatg2::ATG2-S3-AID*(P88L)-TAP-tSYNTH8::CgHIS3-S2	_x000D_ Hyg_x000D_ Trp_x000D_ His	URA3_KO_x000D_ ATG11_KO_x000D_ ATG7_3'_x000D_ ATG2_3'
1483	1100	Δatg2::ATG2-S3-AID*(P88L)-TAP-tSYNTH8::CgHIS3-S2	His	ATG2	3'	pOS446	CgHIS3		tSYNTH8	AID*(P88L)-TAP			TAP	AID*(P88L)			w303_x000D_ 475_x000D_ 1080_x000D_ 1100_x000D_ 1483	w303_x000D_ Δura3::pUAS_F_E_C_CORE1-OsTIR1-tCaADH1_x000D_ Δatg11::pATG8-sfTq2-Atg8-tATG8::hphNT1-S2_x000D_ Δatg1::ATG1-F5-flex#2-mNG#2-tSYNTH8::CgTRP1-S2_x000D_ Δatg2::ATG2-S3-AID*(P88L)-TAP-tSYNTH8::CgHIS3-S2	_x000D_ Hyg_x000D_ Trp_x000D_ His	URA3_KO_x000D_ ATG11_KO_x000D_ ATG1_3'_x000D_ ATG2_3'
1484	1102	Δatg2::ATG2-S3-AID*(P88L)-TAP-tSYNTH8::CgHIS3-S2	His	ATG2	3'	pOS446	CgHIS3		tSYNTH8	AID*(P88L)-TAP			TAP	AID*(P88L)			w303_x000D_ 475_x000D_ 1080_x000D_ 1102_x000D_ 1484	w303_x000D_ Δura3::pUAS_F_E_C_CORE1-OsTIR1-tCaADH1_x000D_ Δatg11::pATG8-sfTq2-Atg8-tATG8::hphNT1-S2_x000D_ Δatg5::ATG5-F5-flex#2-mNG#2-tSYNTH8::CgTRP1-S2_x000D_ Δatg2::ATG2-S3-AID*(P88L)-TAP-tSYNTH8::CgHIS3-S2	_x000D_ Hyg_x000D_ Trp_x000D_ His	URA3_KO_x000D_ ATG11_KO_x000D_ ATG5_3'_x000D_ ATG2_3'
1485	1103	Δatg2::ATG2-S3-AID*(P88L)-TAP-tSYNTH8::CgHIS3-S2	His	ATG2	3'	pOS446	CgHIS3		tSYNTH8	AID*(P88L)-TAP			TAP	AID*(P88L)			w303_x000D_ 475_x000D_ 1080_x000D_ 1103_x000D_ 1485	w303_x000D_ Δura3::pUAS_F_E_C_CORE1-OsTIR1-tCaADH1_x000D_ Δatg11::pATG8-sfTq2-Atg8-tATG8::hphNT1-S2_x000D_ Δatg9::ATG9-F5-flex#2-mNG#2-tSYNTH8::CgTRP1-S2_x000D_ Δatg2::ATG2-S3-AID*(P88L)-TAP-tSYNTH8::CgHIS3-S2	_x000D_ Hyg_x000D_ Trp_x000D_ His	URA3_KO_x000D_ ATG11_KO_x000D_ ATG9_3'_x000D_ ATG2_3'
1486	1105	Δatg2::ATG2-S3-AID*(P88L)-TAP-tSYNTH8::CgHIS3-S2	His	ATG2	3'	pOS446	CgHIS3		tSYNTH8	AID*(P88L)-TAP			TAP	AID*(P88L)			w303_x000D_ 475_x000D_ 1080_x000D_ 1105_x000D_ 1486	w303_x000D_ Δura3::pUAS_F_E_C_CORE1-OsTIR1-tCaADH1_x000D_ Δatg11::pATG8-sfTq2-Atg8-tATG8::hphNT1-S2_x000D_ Δatg18::ATG18-F5-flex#2-mNG#2-tSYNTH8::CgTRP1-S2_x000D_ Δatg2::ATG2-S3-AID*(P88L)-TAP-tSYNTH8::CgHIS3-S2	_x000D_ Hyg_x000D_ Trp_x000D_ His	URA3_KO_x000D_ ATG11_KO_x000D_ ATG18_3'_x000D_ ATG2_3'
1487	1104	Δatg2::ATG2-S3-AID*(P88L)-TAP-tSYNTH8::CgHIS3-S2	His	ATG2	3'	pOS446	CgHIS3		tSYNTH8	AID*(P88L)-TAP			TAP	AID*(P88L)			w303_x000D_ 475_x000D_ 1080_x000D_ 1104_x000D_ 1487	w303_x000D_ Δura3::pUAS_F_E_C_CORE1-OsTIR1-tCaADH1_x000D_ Δatg11::pATG8-sfTq2-Atg8-tATG8::hphNT1-S2_x000D_ Δvps30::VPS30-F5-flex#2-mNG#2-tSYNTH8::CgTRP1-S2_x000D_ Δatg2::ATG2-S3-AID*(P88L)-TAP-tSYNTH8::CgHIS3-S2	_x000D_ Hyg_x000D_ Trp_x000D_ His	URA3_KO_x000D_ ATG11_KO_x000D_ VPS30_3'_x000D_ ATG2_3'
1488	1150	Δvps30::VPS30-S3-AID*-TAP-tSYNTH8::CgHIS3-S2	His	VPS30	3'	pOS343	CgHIS3		tSYNTH8	AID*-TAP			TAP	AID*			w303_x000D_ 1150_x000D_ 1488	w303_x000D_ Δura3::pADH1-OsTIR1-9xMyc::URA3_x000D_ Δvps30::VPS30-S3-AID*-TAP-tSYNTH8::CgHIS3-S2	Ura_x000D_ His	URA3_KO_x000D_ VPS30_3'
1489	1150	Δvps30::VPS30-S3-AID*(P88L)-TAP-tSYNTH8::CgHIS3-S2	His	VPS30	3'	pOS446	CgHIS3		tSYNTH8	AID*(P88L)-TAP			TAP	AID*(P88L)			w303_x000D_ 1150_x000D_ 1489	w303_x000D_ Δura3::pADH1-OsTIR1-9xMyc::URA3_x000D_ Δvps30::VPS30-S3-AID*(P88L)-TAP-tSYNTH8::CgHIS3-S2	Ura_x000D_ His	URA3_KO_x000D_ VPS30_3'
1490	1150	Δatg14::S1::CgHIS3-S2	His	ATG14	KO	pOS334	CgHIS3										w303_x000D_ 1150_x000D_ 1490	w303_x000D_ Δura3::pADH1-OsTIR1-9xMyc::URA3_x000D_ Δatg14::S1::CgHIS3-S2	Ura_x000D_ His	URA3_KO_x000D_ ATG14_KO
1491	1150	Δatg14::ATG14-S3-AID*-TAP-tSYNTH8::CgHIS3-S2	His	ATG14	3'	pOS343	CgHIS3		tSYNTH8	AID*-TAP			TAP	AID*			w303_x000D_ 1150_x000D_ 1491	w303_x000D_ Δura3::pADH1-OsTIR1-9xMyc::URA3_x000D_ Δatg14::ATG14-S3-AID*-TAP-tSYNTH8::CgHIS3-S2	Ura_x000D_ His	URA3_KO_x000D_ ATG14_3'
1492	1150	Δatg14::ATG14-S3-AID*(P88L)-TAP-tSYNTH8::CgHIS3-S2	His	ATG14	3'	pOS446	CgHIS3		tSYNTH8	AID*(P88L)-TAP			TAP	AID*(P88L)			w303_x000D_ 1150_x000D_ 1492	w303_x000D_ Δura3::pADH1-OsTIR1-9xMyc::URA3_x000D_ Δatg14::ATG14-S3-AID*(P88L)-TAP-tSYNTH8::CgHIS3-S2	Ura_x000D_ His	URA3_KO_x000D_ ATG14_3'
1493	1150	Δatg38::S1::natMX4-S2	Nat	ATG38	KO	pFA6-natMX4	natMX4										w303_x000D_ 1150_x000D_ 1493	w303_x000D_ Δura3::pADH1-OsTIR1-9xMyc::URA3_x000D_ Δatg38::S1::natMX4-S2	Ura_x000D_ Nat	URA3_KO_x000D_ ATG38_KO
1494	1481	Δopi3::S1::natMX4-S2	Nat	OPI3	KO	pFA6-natMX4	natMX4										w303_x000D_ 475_x000D_ 1080_x000D_ 1481_x000D_ 1494	w303_x000D_ Δura3::pUAS_F_E_C_CORE1-OsTIR1-tCaADH1_x000D_ Δatg11::pATG8-sfTq2-Atg8-tATG8::hphNT1-S2_x000D_ Δatg2::ATG2-S3-AID*(P88L)-TAP-tSYNTH8::CgHIS3-S2_x000D_ Δopi3::S1::natMX4-S2	_x000D_ Hyg_x000D_ His_x000D_ Nat	URA3_KO_x000D_ ATG11_KO_x000D_ ATG2_3'_x000D_ OPI3_KO
1496	1187	Δatg3::S1::CgLEU2-S2	Leu	ATG3	KO	pOS336	CgLEU2										w303_x000D_ 475_x000D_ 1080_x000D_ 1102_x000D_ 1187_x000D_ 1496	w303_x000D_ Δura3::pUAS_F_E_C_CORE1-OsTIR1-tCaADH1_x000D_ Δatg11::pATG8-sfTq2-Atg8-tATG8::hphNT1-S2_x000D_ Δatg5::ATG5-F5-flex#2-mNG#2-tSYNTH8::CgTRP1-S2_x000D_ Δatg2::ATG2-S3-AID*-TAP-tSYNTH8::CgHIS3-S2_x000D_ Δatg3::S1::CgLEU2-S2	_x000D_ Hyg_x000D_ Trp_x000D_ His_x000D_ Leu	URA3_KO_x000D_ ATG11_KO_x000D_ ATG5_3'_x000D_ ATG2_3'_x000D_ ATG3_KO
1497	1186	Δatg3::S1::CgLEU2-S2	Leu	ATG3	KO	pOS336	CgLEU2										w303_x000D_ 475_x000D_ 1080_x000D_ 1100_x000D_ 1186_x000D_ 1497	w303_x000D_ Δura3::pUAS_F_E_C_CORE1-OsTIR1-tCaADH1_x000D_ Δatg11::pATG8-sfTq2-Atg8-tATG8::hphNT1-S2_x000D_ Δatg1::ATG1-F5-flex#2-mNG#2-tSYNTH8::CgTRP1-S2_x000D_ Δatg2::ATG2-S3-AID*-TAP-tSYNTH8::CgHIS3-S2_x000D_ Δatg3::S1::CgLEU2-S2	_x000D_ Hyg_x000D_ Trp_x000D_ His_x000D_ Leu	URA3_KO_x000D_ ATG11_KO_x000D_ ATG1_3'_x000D_ ATG2_3'_x000D_ ATG3_KO
1498	1188	Δatg3::S1::CgLEU2-S2	Leu	ATG3	KO	pOS336	CgLEU2										w303_x000D_ 475_x000D_ 1080_x000D_ 1103_x000D_ 1188_x000D_ 1498	w303_x000D_ Δura3::pUAS_F_E_C_CORE1-OsTIR1-tCaADH1_x000D_ Δatg11::pATG8-sfTq2-Atg8-tATG8::hphNT1-S2_x000D_ Δatg9::ATG9-F5-flex#2-mNG#2-tSYNTH8::CgTRP1-S2_x000D_ Δatg2::ATG2-S3-AID*-TAP-tSYNTH8::CgHIS3-S2_x000D_ Δatg3::S1::CgLEU2-S2	_x000D_ Hyg_x000D_ Trp_x000D_ His_x000D_ Leu	URA3_KO_x000D_ ATG11_KO_x000D_ ATG9_3'_x000D_ ATG2_3'_x000D_ ATG3_KO
1499	1189	Δatg3::S1::CgLEU2-S2	Leu	ATG3	KO	pOS336	CgLEU2										w303_x000D_ 475_x000D_ 1080_x000D_ 1105_x000D_ 1189_x000D_ 1499	w303_x000D_ Δura3::pUAS_F_E_C_CORE1-OsTIR1-tCaADH1_x000D_ Δatg11::pATG8-sfTq2-Atg8-tATG8::hphNT1-S2_x000D_ Δatg18::ATG18-F5-flex#2-mNG#2-tSYNTH8::CgTRP1-S2_x000D_ Δatg2::ATG2-S3-AID*-TAP-tSYNTH8::CgHIS3-S2_x000D_ Δatg3::S1::CgLEU2-S2	_x000D_ Hyg_x000D_ Trp_x000D_ His_x000D_ Leu	URA3_KO_x000D_ ATG11_KO_x000D_ ATG18_3'_x000D_ ATG2_3'_x000D_ ATG3_KO
1500	1290	Δatg3::S1::CgLEU2-S2	Leu	ATG3	KO	pOS336	CgLEU2										w303_x000D_ 475_x000D_ 477_x000D_ 1215_x000D_ 1290_x000D_ 1500	w303_x000D_ Δura3::pUAS_F_E_C_CORE1-OsTIR1-tCaADH1_x000D_ Δatg11::pATG8-mNG#3-Atg8-tATG8::hphNT1-S2_x000D_ Δsec61::SEC61-S3-flex-6xHA-MiniTurboID-tSYNTH8::CgHIS3-S2_x000D_ Δatg17::S1::CgTRP1-S2_x000D_ Δatg3::S1::CgLEU2-S2	_x000D_ Hyg_x000D_ His_x000D_ Trp_x000D_ Leu	URA3_KO_x000D_ ATG11_KO_x000D_ SEC61_3'_x000D_ ATG17_KO_x000D_ ATG3_KO
1501	1299	Δatg3::S1::CgLEU2-S2	Leu	ATG3	KO	pOS336	CgLEU2										w303_x000D_ 475_x000D_ 1080_x000D_ 1104_x000D_ 1299_x000D_ 1501	w303_x000D_ Δura3::pUAS_F_E_C_CORE1-OsTIR1-tCaADH1_x000D_ Δatg11::pATG8-sfTq2-Atg8-tATG8::hphNT1-S2_x000D_ Δvps30::VPS30-F5-flex#2-mNG#2-tSYNTH8::CgTRP1-S2_x000D_ Δatg2::ATG2-S3-AID*-TAP-tSYNTH8::CgHIS3-S2_x000D_ Δatg3::S1::CgLEU2-S2	_x000D_ Hyg_x000D_ Trp_x000D_ His_x000D_ Leu	URA3_KO_x000D_ ATG11_KO_x000D_ VPS30_3'_x000D_ ATG2_3'_x000D_ ATG3_KO
1502	1480	Δatg3::S1::CgLEU2-S2	Leu	ATG3	KO	pOS336	CgLEU2										w303_x000D_ 475_x000D_ 1080_x000D_ 1101_x000D_ 1480_x000D_ 1502	w303_x000D_ Δura3::pUAS_F_E_C_CORE1-OsTIR1-tCaADH1_x000D_ Δatg11::pATG8-sfTq2-Atg8-tATG8::hphNT1-S2_x000D_ Δatg2::ATG2-F5-flex#2-mNG#2-tSYNTH8::CgTRP1-S2_x000D_ Δatg18::ATG18-S3-AID*(P88L)-TAP-tSYNTH8::CgHIS3-S2_x000D_ Δatg3::S1::CgLEU2-S2	_x000D_ Hyg_x000D_ Trp_x000D_ His_x000D_ Leu	URA3_KO_x000D_ ATG11_KO_x000D_ ATG2_3'_x000D_ ATG18_3'_x000D_ ATG3_KO
1503	1483	Δatg3::S1::CgLEU2-S2	Leu	ATG3	KO	pOS336	CgLEU2										w303_x000D_ 475_x000D_ 1080_x000D_ 1100_x000D_ 1483_x000D_ 1503	w303_x000D_ Δura3::pUAS_F_E_C_CORE1-OsTIR1-tCaADH1_x000D_ Δatg11::pATG8-sfTq2-Atg8-tATG8::hphNT1-S2_x000D_ Δatg1::ATG1-F5-flex#2-mNG#2-tSYNTH8::CgTRP1-S2_x000D_ Δatg2::ATG2-S3-AID*(P88L)-TAP-tSYNTH8::CgHIS3-S2_x000D_ Δatg3::S1::CgLEU2-S2	_x000D_ Hyg_x000D_ Trp_x000D_ His_x000D_ Leu	URA3_KO_x000D_ ATG11_KO_x000D_ ATG1_3'_x000D_ ATG2_3'_x000D_ ATG3_KO
1504	1484	Δatg3::S1::CgLEU2-S2	Leu	ATG3	KO	pOS336	CgLEU2										w303_x000D_ 475_x000D_ 1080_x000D_ 1102_x000D_ 1484_x000D_ 1504	w303_x000D_ Δura3::pUAS_F_E_C_CORE1-OsTIR1-tCaADH1_x000D_ Δatg11::pATG8-sfTq2-Atg8-tATG8::hphNT1-S2_x000D_ Δatg5::ATG5-F5-flex#2-mNG#2-tSYNTH8::CgTRP1-S2_x000D_ Δatg2::ATG2-S3-AID*(P88L)-TAP-tSYNTH8::CgHIS3-S2_x000D_ Δatg3::S1::CgLEU2-S2	_x000D_ Hyg_x000D_ Trp_x000D_ His_x000D_ Leu	URA3_KO_x000D_ ATG11_KO_x000D_ ATG5_3'_x000D_ ATG2_3'_x000D_ ATG3_KO
1505	1485	Δatg3::S1::CgLEU2-S2	Leu	ATG3	KO	pOS336	CgLEU2										w303_x000D_ 475_x000D_ 1080_x000D_ 1103_x000D_ 1485_x000D_ 1505	w303_x000D_ Δura3::pUAS_F_E_C_CORE1-OsTIR1-tCaADH1_x000D_ Δatg11::pATG8-sfTq2-Atg8-tATG8::hphNT1-S2_x000D_ Δatg9::ATG9-F5-flex#2-mNG#2-tSYNTH8::CgTRP1-S2_x000D_ Δatg2::ATG2-S3-AID*(P88L)-TAP-tSYNTH8::CgHIS3-S2_x000D_ Δatg3::S1::CgLEU2-S2	_x000D_ Hyg_x000D_ Trp_x000D_ His_x000D_ Leu	URA3_KO_x000D_ ATG11_KO_x000D_ ATG9_3'_x000D_ ATG2_3'_x000D_ ATG3_KO
1506	1486	Δatg3::S1::CgLEU2-S2	Leu	ATG3	KO	pOS336	CgLEU2										w303_x000D_ 475_x000D_ 1080_x000D_ 1105_x000D_ 1486_x000D_ 1506	w303_x000D_ Δura3::pUAS_F_E_C_CORE1-OsTIR1-tCaADH1_x000D_ Δatg11::pATG8-sfTq2-Atg8-tATG8::hphNT1-S2_x000D_ Δatg18::ATG18-F5-flex#2-mNG#2-tSYNTH8::CgTRP1-S2_x000D_ Δatg2::ATG2-S3-AID*(P88L)-TAP-tSYNTH8::CgHIS3-S2_x000D_ Δatg3::S1::CgLEU2-S2	_x000D_ Hyg_x000D_ Trp_x000D_ His_x000D_ Leu	URA3_KO_x000D_ ATG11_KO_x000D_ ATG18_3'_x000D_ ATG2_3'_x000D_ ATG3_KO
1507	1487	Δatg3::S1::CgLEU2-S2	Leu	ATG3	KO	pOS336	CgLEU2										w303_x000D_ 475_x000D_ 1080_x000D_ 1104_x000D_ 1487_x000D_ 1507	w303_x000D_ Δura3::pUAS_F_E_C_CORE1-OsTIR1-tCaADH1_x000D_ Δatg11::pATG8-sfTq2-Atg8-tATG8::hphNT1-S2_x000D_ Δvps30::VPS30-F5-flex#2-mNG#2-tSYNTH8::CgTRP1-S2_x000D_ Δatg2::ATG2-S3-AID*(P88L)-TAP-tSYNTH8::CgHIS3-S2_x000D_ Δatg3::S1::CgLEU2-S2	_x000D_ Hyg_x000D_ Trp_x000D_ His_x000D_ Leu	URA3_KO_x000D_ ATG11_KO_x000D_ VPS30_3'_x000D_ ATG2_3'_x000D_ ATG3_KO
1508	1458	Δtrp1::S1::natNT2-pCUP1-sfTq2-Vam7(PX)-S4-tSYNTH13::S2	Nat	TRP1	KO	pOS552	natNT2	pCUP1	tSYNTH13	sfTq2-Vam7(PX)		sfTq2			Vam7(PX)		w303_x000D_ 475_x000D_ 477_x000D_ 1193_x000D_ 1458_x000D_ 1508	w303_x000D_ Δura3::pUAS_F_E_C_CORE1-OsTIR1-tCaADH1_x000D_ Δatg11::pATG8-mNG#3-Atg8-tATG8::hphNT1-S2_x000D_ Δatg2::ATG2-S3-AID*(P88L)-TAP-tSYNTH8::CgHIS3-S2_x000D_ Δatg3::S1::CgLEU2-S2_x000D_ Δtrp1::S1::natNT2-pCUP1-sfTq2-Vam7(PX)-S4-tSYNTH13::S2	_x000D_ Hyg_x000D_ His_x000D_ Leu_x000D_ Nat	URA3_KO_x000D_ ATG11_KO_x000D_ ATG2_3'_x000D_ ATG3_KO_x000D_ TRP1_KO
1509	1156	Δatg3::S1::CgHIS3-S2	His	ATG3	KO	pOS334	CgHIS3										w303_x000D_ 475_x000D_ 1080_x000D_ 1100_x000D_ 1156_x000D_ 1509	w303_x000D_ Δura3::pUAS_F_E_C_CORE1-OsTIR1-tCaADH1_x000D_ Δatg11::pATG8-sfTq2-Atg8-tATG8::hphNT1-S2_x000D_ Δatg1::ATG1-F5-flex#2-mNG#2-tSYNTH8::CgTRP1-S2_x000D_ Δatg2::S1::CgLEU2-S2_x000D_ Δatg3::S1::CgHIS3-S2	_x000D_ Hyg_x000D_ Trp_x000D_ Leu_x000D_ His	URA3_KO_x000D_ ATG11_KO_x000D_ ATG1_3'_x000D_ ATG2_KO_x000D_ ATG3_KO
1510	1157	Δatg3::S1::CgHIS3-S2	His	ATG3	KO	pOS334	CgHIS3										w303_x000D_ 475_x000D_ 1080_x000D_ 1102_x000D_ 1157_x000D_ 1510	w303_x000D_ Δura3::pUAS_F_E_C_CORE1-OsTIR1-tCaADH1_x000D_ Δatg11::pATG8-sfTq2-Atg8-tATG8::hphNT1-S2_x000D_ Δatg5::ATG5-F5-flex#2-mNG#2-tSYNTH8::CgTRP1-S2_x000D_ Δatg2::S1::CgLEU2-S2_x000D_ Δatg3::S1::CgHIS3-S2	_x000D_ Hyg_x000D_ Trp_x000D_ Leu_x000D_ His	URA3_KO_x000D_ ATG11_KO_x000D_ ATG5_3'_x000D_ ATG2_KO_x000D_ ATG3_KO
1511	1158	Δatg3::S1::CgHIS3-S2	His	ATG3	KO	pOS334	CgHIS3										w303_x000D_ 475_x000D_ 1080_x000D_ 1104_x000D_ 1158_x000D_ 1511	w303_x000D_ Δura3::pUAS_F_E_C_CORE1-OsTIR1-tCaADH1_x000D_ Δatg11::pATG8-sfTq2-Atg8-tATG8::hphNT1-S2_x000D_ Δvps30::VPS30-F5-flex#2-mNG#2-tSYNTH8::CgTRP1-S2_x000D_ Δatg2::S1::CgLEU2-S2_x000D_ Δatg3::S1::CgHIS3-S2	_x000D_ Hyg_x000D_ Trp_x000D_ Leu_x000D_ His	URA3_KO_x000D_ ATG11_KO_x000D_ VPS30_3'_x000D_ ATG2_KO_x000D_ ATG3_KO
1512	1159	Δatg3::S1::CgHIS3-S2	His	ATG3	KO	pOS334	CgHIS3										w303_x000D_ 475_x000D_ 1080_x000D_ 1105_x000D_ 1159_x000D_ 1512	w303_x000D_ Δura3::pUAS_F_E_C_CORE1-OsTIR1-tCaADH1_x000D_ Δatg11::pATG8-sfTq2-Atg8-tATG8::hphNT1-S2_x000D_ Δatg18::ATG18-F5-flex#2-mNG#2-tSYNTH8::CgTRP1-S2_x000D_ Δatg2::S1::CgLEU2-S2_x000D_ Δatg3::S1::CgHIS3-S2	_x000D_ Hyg_x000D_ Trp_x000D_ Leu_x000D_ His	URA3_KO_x000D_ ATG11_KO_x000D_ ATG18_3'_x000D_ ATG2_KO_x000D_ ATG3_KO
1514	1192	Δatg3::S1::CgHIS3-S2	His	ATG3	KO	pOS334	CgHIS3										w303_x000D_ 475_x000D_ 1080_x000D_ 1101_x000D_ 1192_x000D_ 1514	w303_x000D_ Δura3::pUAS_F_E_C_CORE1-OsTIR1-tCaADH1_x000D_ Δatg11::pATG8-sfTq2-Atg8-tATG8::hphNT1-S2_x000D_ Δatg2::ATG2-F5-flex#2-mNG#2-tSYNTH8::CgTRP1-S2_x000D_ Δatg18::S1::CgLEU2-S2_x000D_ Δatg3::S1::CgHIS3-S2	_x000D_ Hyg_x000D_ Trp_x000D_ Leu_x000D_ His	URA3_KO_x000D_ ATG11_KO_x000D_ ATG2_3'_x000D_ ATG18_KO_x000D_ ATG3_KO
1515	1403	Δvam3::S1::CgLEU2-S2	Leu	VAM3	KO	pOS336	CgLEU2										w303_x000D_ 1150_x000D_ 1403_x000D_ 1515	w303_x000D_ Δura3::pADH1-OsTIR1-9xMyc::URA3_x000D_ Δatg1::ATG1-S3-AID*-TAP-tSYNTH8::CgHIS3-S2_x000D_ Δvam3::S1::CgLEU2-S2	Ura_x000D_ His_x000D_ Leu	URA3_KO_x000D_ ATG1_3'_x000D_ VAM3_KO
1516	1404	Δvam3::S1::CgLEU2-S2	Leu	VAM3	KO	pOS336	CgLEU2										w303_x000D_ 1150_x000D_ 1404_x000D_ 1516	w303_x000D_ Δura3::pADH1-OsTIR1-9xMyc::URA3_x000D_ Δatg1::ATG1-S3-AID*(P88L)-TAP-tSYNTH8::CgHIS3-S2_x000D_ Δvam3::S1::CgLEU2-S2	Ura_x000D_ His_x000D_ Leu	URA3_KO_x000D_ ATG1_3'_x000D_ VAM3_KO
1517	1405	Δvam3::S1::CgLEU2-S2	Leu	VAM3	KO	pOS336	CgLEU2										w303_x000D_ 1150_x000D_ 1405_x000D_ 1517	w303_x000D_ Δura3::pADH1-OsTIR1-9xMyc::URA3_x000D_ Δatg18::S1::CgHIS3-S2_x000D_ Δvam3::S1::CgLEU2-S2	Ura_x000D_ His_x000D_ Leu	URA3_KO_x000D_ ATG18_KO_x000D_ VAM3_KO
1518	1406	Δvam3::S1::CgLEU2-S2	Leu	VAM3	KO	pOS336	CgLEU2										w303_x000D_ 1150_x000D_ 1406_x000D_ 1518	w303_x000D_ Δura3::pADH1-OsTIR1-9xMyc::URA3_x000D_ Δatg2::ATG2-S3-AID*-TAP-tSYNTH8::CgHIS3-S2_x000D_ Δvam3::S1::CgLEU2-S2	Ura_x000D_ His_x000D_ Leu	URA3_KO_x000D_ ATG2_3'_x000D_ VAM3_KO
1519	1407	Δvam3::S1::CgLEU2-S2	Leu	VAM3	KO	pOS336	CgLEU2										w303_x000D_ 1150_x000D_ 1407_x000D_ 1519	w303_x000D_ Δura3::pADH1-OsTIR1-9xMyc::URA3_x000D_ Δatg2::ATG2-S3-AID*(P88L)-TAP-tSYNTH8::CgHIS3-S2_x000D_ Δvam3::S1::CgLEU2-S2	Ura_x000D_ His_x000D_ Leu	URA3_KO_x000D_ ATG2_3'_x000D_ VAM3_KO
1520	1408	Δvam3::S1::CgLEU2-S2	Leu	VAM3	KO	pOS336	CgLEU2										w303_x000D_ 1150_x000D_ 1408_x000D_ 1520	w303_x000D_ Δura3::pADH1-OsTIR1-9xMyc::URA3_x000D_ Δatg2::S1::CgHIS3-S2_x000D_ Δvam3::S1::CgLEU2-S2	Ura_x000D_ His_x000D_ Leu	URA3_KO_x000D_ ATG2_KO_x000D_ VAM3_KO
1521	1409	Δvam3::S1::CgLEU2-S2	Leu	VAM3	KO	pOS336	CgLEU2										w303_x000D_ 1150_x000D_ 1409_x000D_ 1521	w303_x000D_ Δura3::pADH1-OsTIR1-9xMyc::URA3_x000D_ Δatg5::ATG5-S3-AID*-TAP-tSYNTH8::CgHIS3-S2_x000D_ Δvam3::S1::CgLEU2-S2	Ura_x000D_ His_x000D_ Leu	URA3_KO_x000D_ ATG5_3'_x000D_ VAM3_KO
1522	1410	Δvam3::S1::CgLEU2-S2	Leu	VAM3	KO	pOS336	CgLEU2										w303_x000D_ 1150_x000D_ 1410_x000D_ 1522	w303_x000D_ Δura3::pADH1-OsTIR1-9xMyc::URA3_x000D_ Δatg5::ATG5-S3-AID*(P88L)-TAP-tSYNTH8::CgHIS3-S2_x000D_ Δvam3::S1::CgLEU2-S2	Ura_x000D_ His_x000D_ Leu	URA3_KO_x000D_ ATG5_3'_x000D_ VAM3_KO
1523	1411	Δvam3::S1::CgLEU2-S2	Leu	VAM3	KO	pOS336	CgLEU2										w303_x000D_ 1150_x000D_ 1411_x000D_ 1523	w303_x000D_ Δura3::pADH1-OsTIR1-9xMyc::URA3_x000D_ Δatg5::S1::CgHIS3-S2_x000D_ Δvam3::S1::CgLEU2-S2	Ura_x000D_ His_x000D_ Leu	URA3_KO_x000D_ ATG5_KO_x000D_ VAM3_KO
1524	1412	Δvam3::S1::CgLEU2-S2	Leu	VAM3	KO	pOS336	CgLEU2										w303_x000D_ 1150_x000D_ 1412_x000D_ 1524	w303_x000D_ Δura3::pADH1-OsTIR1-9xMyc::URA3_x000D_ Δatg9::ATG9-S3-AID*(P88L)-TAP-tSYNTH8::CgHIS3-S2_x000D_ Δvam3::S1::CgLEU2-S2	Ura_x000D_ His_x000D_ Leu	URA3_KO_x000D_ ATG9_3'_x000D_ VAM3_KO
1525	1413	Δvam3::S1::CgLEU2-S2	Leu	VAM3	KO	pOS336	CgLEU2										w303_x000D_ 1150_x000D_ 1413_x000D_ 1525	w303_x000D_ Δura3::pADH1-OsTIR1-9xMyc::URA3_x000D_ Δatg9::S1::CgHIS3-S2_x000D_ Δvam3::S1::CgLEU2-S2	Ura_x000D_ His_x000D_ Leu	URA3_KO_x000D_ ATG9_KO_x000D_ VAM3_KO
1526	1455	Δvam3::S1::CgLEU2-S2	Leu	VAM3	KO	pOS336	CgLEU2										w303_x000D_ 1150_x000D_ 1455_x000D_ 1526	w303_x000D_ Δura3::pADH1-OsTIR1-9xMyc::URA3_x000D_ Δatg9::ATG9-S3-AID*-TAP-tSYNTH8::CgHIS3-S2_x000D_ Δvam3::S1::CgLEU2-S2	Ura_x000D_ His_x000D_ Leu	URA3_KO_x000D_ ATG9_3'_x000D_ VAM3_KO
1527	1490	Δvam3::S1::CgLEU2-S2	Leu	VAM3	KO	pOS336	CgLEU2										w303_x000D_ 1150_x000D_ 1490_x000D_ 1527	w303_x000D_ Δura3::pADH1-OsTIR1-9xMyc::URA3_x000D_ Δatg14::S1::CgHIS3-S2_x000D_ Δvam3::S1::CgLEU2-S2	Ura_x000D_ His_x000D_ Leu	URA3_KO_x000D_ ATG14_KO_x000D_ VAM3_KO
1528	1491	Δvam3::S1::CgLEU2-S2	Leu	VAM3	KO	pOS336	CgLEU2										w303_x000D_ 1150_x000D_ 1491_x000D_ 1528	w303_x000D_ Δura3::pADH1-OsTIR1-9xMyc::URA3_x000D_ Δatg14::ATG14-S3-AID*-TAP-tSYNTH8::CgHIS3-S2_x000D_ Δvam3::S1::CgLEU2-S2	Ura_x000D_ His_x000D_ Leu	URA3_KO_x000D_ ATG14_3'_x000D_ VAM3_KO
1529	1492	Δvam3::S1::CgLEU2-S2	Leu	VAM3	KO	pOS336	CgLEU2										w303_x000D_ 1150_x000D_ 1492_x000D_ 1529	w303_x000D_ Δura3::pADH1-OsTIR1-9xMyc::URA3_x000D_ Δatg14::ATG14-S3-AID*(P88L)-TAP-tSYNTH8::CgHIS3-S2_x000D_ Δvam3::S1::CgLEU2-S2	Ura_x000D_ His_x000D_ Leu	URA3_KO_x000D_ ATG14_3'_x000D_ VAM3_KO
1530	1482	Δatg7::S1::natNT2-pCUP1-6xHA-S4-ATG7	Nat	ATG7	5'	pOS306	natNT2	pCUP1		6xHA			6xHA				w303_x000D_ 475_x000D_ 477_x000D_ 1224_x000D_ 1482_x000D_ 1530	w303_x000D_ Δura3::pUAS_F_E_C_CORE1-OsTIR1-tCaADH1_x000D_ Δatg11::pATG8-mNG#3-Atg8-tATG8::hphNT1-S2_x000D_ Δatg2::ATG2-S3-AID*(P88L)-TAP-tSYNTH8::CgHIS3-S2_x000D_ Δatg7::S1::natNT2-pCUP1-6xHA-S4-ATG7-S3-flex-AID*-flex-TAP-tSYNTH8::CgTRP1-S2	_x000D_ Hyg_x000D_ Trp_x000D_ His_x000D_ Nat	URA3_KO_x000D_ ATG11_KO_x000D_ ATG7_3'_x000D_ ATG2_3'_x000D_ ATG7_5'
1531	1120	Δvps38::S1::natNT2-pCUP1-mNG#2-Vam7(PX)-S4-tSYNTH13::S2	Nat	VPS38	KO	pOS551	natNT2	pCUP1	tSYNTH13	mNG#2-Vam7(PX)		mNG#2			Vam7(PX)		w303_x000D_ 475_x000D_ 1080_x000D_ 1120_x000D_ 1531	w303_x000D_ Δura3::pUAS_F_E_C_CORE1-OsTIR1-tCaADH1_x000D_ Δatg11::pATG8-sfTq2-Atg8-tATG8::hphNT1-S2_x000D_ Δatg2::S1::CgHIS3-S2_x000D_ Δvps38::S1::natNT2-pCUP1-mNG#2-Vam7(PX)-S4-tSYNTH13::S2	_x000D_ Hyg_x000D_ His_x000D_ Nat	URA3_KO_x000D_ ATG11_KO_x000D_ ATG2_KO_x000D_ VPS38_KO
1532	1209	Δvps38::S1::natNT2-pCUP1-mNG#2-Vam7(PX)-S4-tSYNTH13::S2	Nat	VPS38	KO	pOS551	natNT2	pCUP1	tSYNTH13	mNG#2-Vam7(PX)		mNG#2			Vam7(PX)		w303_x000D_ 475_x000D_ 1080_x000D_ 1209_x000D_ 1532	w303_x000D_ Δura3::pUAS_F_E_C_CORE1-OsTIR1-tCaADH1_x000D_ Δatg11::pATG8-sfTq2-Atg8-tATG8::hphNT1-S2_x000D_ Δatg2::ATG2-S3-AID*-TAP-tSYNTH8::CgHIS3-S2_x000D_ Δvps38::S1::natNT2-pCUP1-mNG#2-Vam7(PX)-S4-tSYNTH13::S2	_x000D_ Hyg_x000D_ His_x000D_ Nat	URA3_KO_x000D_ ATG11_KO_x000D_ ATG2_3'_x000D_ VPS38_KO
1533	1403	Δatg11::pATG8-mNG#3-Atg8-tATG8::hphNT1-S2	Hyg	ATG11	KO	pOS222	hphNT1	pATG8	tATG8	mNG#3-Atg8		mNG#3					w303_x000D_ 1150_x000D_ 1403_x000D_ 1533	w303_x000D_ Δura3::pADH1-OsTIR1-9xMyc::URA3_x000D_ Δatg1::ATG1-S3-AID*-TAP-tSYNTH8::CgHIS3-S2_x000D_ Δatg11::pATG8-mNG#3-Atg8-tATG8::hphNT1-S2	Ura_x000D_ His_x000D_ Hyg	URA3_KO_x000D_ ATG1_3'_x000D_ ATG11_KO
1534	1404	Δatg11::pATG8-mNG#3-Atg8-tATG8::hphNT1-S2	Hyg	ATG11	KO	pOS222	hphNT1	pATG8	tATG8	mNG#3-Atg8		mNG#3					w303_x000D_ 1150_x000D_ 1404_x000D_ 1534	w303_x000D_ Δura3::pADH1-OsTIR1-9xMyc::URA3_x000D_ Δatg1::ATG1-S3-AID*(P88L)-TAP-tSYNTH8::CgHIS3-S2_x000D_ Δatg11::pATG8-mNG#3-Atg8-tATG8::hphNT1-S2	Ura_x000D_ His_x000D_ Hyg	URA3_KO_x000D_ ATG1_3'_x000D_ ATG11_KO
1535	1405	Δatg11::pATG8-mNG#3-Atg8-tATG8::hphNT1-S2	Hyg	ATG11	KO	pOS222	hphNT1	pATG8	tATG8	mNG#3-Atg8		mNG#3					w303_x000D_ 1150_x000D_ 1405_x000D_ 1535	w303_x000D_ Δura3::pADH1-OsTIR1-9xMyc::URA3_x000D_ Δatg18::S1::CgHIS3-S2_x000D_ Δatg11::pATG8-mNG#3-Atg8-tATG8::hphNT1-S2	Ura_x000D_ His_x000D_ Hyg	URA3_KO_x000D_ ATG18_KO_x000D_ ATG11_KO
1536	1406	Δatg11::pATG8-mNG#3-Atg8-tATG8::hphNT1-S2	Hyg	ATG11	KO	pOS222	hphNT1	pATG8	tATG8	mNG#3-Atg8		mNG#3					w303_x000D_ 1150_x000D_ 1406_x000D_ 1536	w303_x000D_ Δura3::pADH1-OsTIR1-9xMyc::URA3_x000D_ Δatg2::ATG2-S3-AID*-TAP-tSYNTH8::CgHIS3-S2_x000D_ Δatg11::pATG8-mNG#3-Atg8-tATG8::hphNT1-S2	Ura_x000D_ His_x000D_ Hyg	URA3_KO_x000D_ ATG2_3'_x000D_ ATG11_KO
1537	1407	Δatg11::pATG8-mNG#3-Atg8-tATG8::hphNT1-S2	Hyg	ATG11	KO	pOS222	hphNT1	pATG8	tATG8	mNG#3-Atg8		mNG#3					w303_x000D_ 1150_x000D_ 1407_x000D_ 1537	w303_x000D_ Δura3::pADH1-OsTIR1-9xMyc::URA3_x000D_ Δatg2::ATG2-S3-AID*(P88L)-TAP-tSYNTH8::CgHIS3-S2_x000D_ Δatg11::pATG8-mNG#3-Atg8-tATG8::hphNT1-S2	Ura_x000D_ His_x000D_ Hyg	URA3_KO_x000D_ ATG2_3'_x000D_ ATG11_KO
1538	1408	Δatg11::pATG8-mNG#3-Atg8-tATG8::hphNT1-S2	Hyg	ATG11	KO	pOS222	hphNT1	pATG8	tATG8	mNG#3-Atg8		mNG#3					w303_x000D_ 1150_x000D_ 1408_x000D_ 1538	w303_x000D_ Δura3::pADH1-OsTIR1-9xMyc::URA3_x000D_ Δatg2::S1::CgHIS3-S2_x000D_ Δatg11::pATG8-mNG#3-Atg8-tATG8::hphNT1-S2	Ura_x000D_ His_x000D_ Hyg	URA3_KO_x000D_ ATG2_KO_x000D_ ATG11_KO
1539	1409	Δatg11::pATG8-mNG#3-Atg8-tATG8::hphNT1-S2	Hyg	ATG11	KO	pOS222	hphNT1	pATG8	tATG8	mNG#3-Atg8		mNG#3					w303_x000D_ 1150_x000D_ 1409_x000D_ 1539	w303_x000D_ Δura3::pADH1-OsTIR1-9xMyc::URA3_x000D_ Δatg5::ATG5-S3-AID*-TAP-tSYNTH8::CgHIS3-S2_x000D_ Δatg11::pATG8-mNG#3-Atg8-tATG8::hphNT1-S2	Ura_x000D_ His_x000D_ Hyg	URA3_KO_x000D_ ATG5_3'_x000D_ ATG11_KO
1540	1410	Δatg11::pATG8-mNG#3-Atg8-tATG8::hphNT1-S2	Hyg	ATG11	KO	pOS222	hphNT1	pATG8	tATG8	mNG#3-Atg8		mNG#3					w303_x000D_ 1150_x000D_ 1410_x000D_ 1540	w303_x000D_ Δura3::pADH1-OsTIR1-9xMyc::URA3_x000D_ Δatg5::ATG5-S3-AID*(P88L)-TAP-tSYNTH8::CgHIS3-S2_x000D_ Δatg11::pATG8-mNG#3-Atg8-tATG8::hphNT1-S2	Ura_x000D_ His_x000D_ Hyg	URA3_KO_x000D_ ATG5_3'_x000D_ ATG11_KO
1541	1411	Δatg11::pATG8-mNG#3-Atg8-tATG8::hphNT1-S2	Hyg	ATG11	KO	pOS222	hphNT1	pATG8	tATG8	mNG#3-Atg8		mNG#3					w303_x000D_ 1150_x000D_ 1411_x000D_ 1541	w303_x000D_ Δura3::pADH1-OsTIR1-9xMyc::URA3_x000D_ Δatg5::S1::CgHIS3-S2_x000D_ Δatg11::pATG8-mNG#3-Atg8-tATG8::hphNT1-S2	Ura_x000D_ His_x000D_ Hyg	URA3_KO_x000D_ ATG5_KO_x000D_ ATG11_KO
1542	1412	Δatg11::pATG8-mNG#3-Atg8-tATG8::hphNT1-S2	Hyg	ATG11	KO	pOS222	hphNT1	pATG8	tATG8	mNG#3-Atg8		mNG#3					w303_x000D_ 1150_x000D_ 1412_x000D_ 1542	w303_x000D_ Δura3::pADH1-OsTIR1-9xMyc::URA3_x000D_ Δatg9::ATG9-S3-AID*(P88L)-TAP-tSYNTH8::CgHIS3-S2_x000D_ Δatg11::pATG8-mNG#3-Atg8-tATG8::hphNT1-S2	Ura_x000D_ His_x000D_ Hyg	URA3_KO_x000D_ ATG9_3'_x000D_ ATG11_KO
1543	1413	Δatg11::pATG8-mNG#3-Atg8-tATG8::hphNT1-S2	Hyg	ATG11	KO	pOS222	hphNT1	pATG8	tATG8	mNG#3-Atg8		mNG#3					w303_x000D_ 1150_x000D_ 1413_x000D_ 1543	w303_x000D_ Δura3::pADH1-OsTIR1-9xMyc::URA3_x000D_ Δatg9::S1::CgHIS3-S2_x000D_ Δatg11::pATG8-mNG#3-Atg8-tATG8::hphNT1-S2	Ura_x000D_ His_x000D_ Hyg	URA3_KO_x000D_ ATG9_KO_x000D_ ATG11_KO
1544	1455	Δatg11::pATG8-mNG#3-Atg8-tATG8::hphNT1-S2	Hyg	ATG11	KO	pOS222	hphNT1	pATG8	tATG8	mNG#3-Atg8		mNG#3					w303_x000D_ 1150_x000D_ 1455_x000D_ 1544	w303_x000D_ Δura3::pADH1-OsTIR1-9xMyc::URA3_x000D_ Δatg9::ATG9-S3-AID*-TAP-tSYNTH8::CgHIS3-S2_x000D_ Δatg11::pATG8-mNG#3-Atg8-tATG8::hphNT1-S2	Ura_x000D_ His_x000D_ Hyg	URA3_KO_x000D_ ATG9_3'_x000D_ ATG11_KO
1545	1490	Δatg11::pATG8-mNG#3-Atg8-tATG8::hphNT1-S2	Hyg	ATG11	KO	pOS222	hphNT1	pATG8	tATG8	mNG#3-Atg8		mNG#3					w303_x000D_ 1150_x000D_ 1490_x000D_ 1545	w303_x000D_ Δura3::pADH1-OsTIR1-9xMyc::URA3_x000D_ Δatg14::S1::CgHIS3-S2_x000D_ Δatg11::pATG8-mNG#3-Atg8-tATG8::hphNT1-S2	Ura_x000D_ His_x000D_ Hyg	URA3_KO_x000D_ ATG14_KO_x000D_ ATG11_KO
1546	1491	Δatg11::pATG8-mNG#3-Atg8-tATG8::hphNT1-S2	Hyg	ATG11	KO	pOS222	hphNT1	pATG8	tATG8	mNG#3-Atg8		mNG#3					w303_x000D_ 1150_x000D_ 1491_x000D_ 1546	w303_x000D_ Δura3::pADH1-OsTIR1-9xMyc::URA3_x000D_ Δatg14::ATG14-S3-AID*-TAP-tSYNTH8::CgHIS3-S2_x000D_ Δatg11::pATG8-mNG#3-Atg8-tATG8::hphNT1-S2	Ura_x000D_ His_x000D_ Hyg	URA3_KO_x000D_ ATG14_3'_x000D_ ATG11_KO
1547	1492	Δatg11::pATG8-mNG#3-Atg8-tATG8::hphNT1-S2	Hyg	ATG11	KO	pOS222	hphNT1	pATG8	tATG8	mNG#3-Atg8		mNG#3					w303_x000D_ 1150_x000D_ 1492_x000D_ 1547	w303_x000D_ Δura3::pADH1-OsTIR1-9xMyc::URA3_x000D_ Δatg14::ATG14-S3-AID*(P88L)-TAP-tSYNTH8::CgHIS3-S2_x000D_ Δatg11::pATG8-mNG#3-Atg8-tATG8::hphNT1-S2	Ura_x000D_ His_x000D_ Hyg	URA3_KO_x000D_ ATG14_3'_x000D_ ATG11_KO
1548	1533	Δvam3::S1::CgLEU2-S2	Leu	VAM3	KO	pOS336	CgLEU2										w303_x000D_ 1150_x000D_ 1403_x000D_ 1533_x000D_ 1548	w303_x000D_ Δura3::pADH1-OsTIR1-9xMyc::URA3_x000D_ Δatg1::ATG1-S3-AID*-TAP-tSYNTH8::CgHIS3-S2_x000D_ Δatg11::pATG8-mNG#3-Atg8-tATG8::hphNT1-S2_x000D_ Δvam3::S1::CgLEU2-S2	Ura_x000D_ His_x000D_ Hyg_x000D_ Leu	URA3_KO_x000D_ ATG1_3'_x000D_ ATG11_KO_x000D_ VAM3_KO
1549	1534	Δvam3::S1::CgLEU2-S2	Leu	VAM3	KO	pOS336	CgLEU2										w303_x000D_ 1150_x000D_ 1404_x000D_ 1534_x000D_ 1549	w303_x000D_ Δura3::pADH1-OsTIR1-9xMyc::URA3_x000D_ Δatg1::ATG1-S3-AID*(P88L)-TAP-tSYNTH8::CgHIS3-S2_x000D_ Δatg11::pATG8-mNG#3-Atg8-tATG8::hphNT1-S2_x000D_ Δvam3::S1::CgLEU2-S2	Ura_x000D_ His_x000D_ Hyg_x000D_ Leu	URA3_KO_x000D_ ATG1_3'_x000D_ ATG11_KO_x000D_ VAM3_KO
1550	1535	Δvam3::S1::CgLEU2-S2	Leu	VAM3	KO	pOS336	CgLEU2										w303_x000D_ 1150_x000D_ 1405_x000D_ 1535_x000D_ 1550	w303_x000D_ Δura3::pADH1-OsTIR1-9xMyc::URA3_x000D_ Δatg18::S1::CgHIS3-S2_x000D_ Δatg11::pATG8-mNG#3-Atg8-tATG8::hphNT1-S2_x000D_ Δvam3::S1::CgLEU2-S2	Ura_x000D_ His_x000D_ Hyg_x000D_ Leu	URA3_KO_x000D_ ATG18_KO_x000D_ ATG11_KO_x000D_ VAM3_KO
1551	1536	Δvam3::S1::CgLEU2-S2	Leu	VAM3	KO	pOS336	CgLEU2										w303_x000D_ 1150_x000D_ 1406_x000D_ 1536_x000D_ 1551	w303_x000D_ Δura3::pADH1-OsTIR1-9xMyc::URA3_x000D_ Δatg2::ATG2-S3-AID*-TAP-tSYNTH8::CgHIS3-S2_x000D_ Δatg11::pATG8-mNG#3-Atg8-tATG8::hphNT1-S2_x000D_ Δvam3::S1::CgLEU2-S2	Ura_x000D_ His_x000D_ Hyg_x000D_ Leu	URA3_KO_x000D_ ATG2_3'_x000D_ ATG11_KO_x000D_ VAM3_KO
1552	1537	Δvam3::S1::CgLEU2-S2	Leu	VAM3	KO	pOS336	CgLEU2										w303_x000D_ 1150_x000D_ 1407_x000D_ 1537_x000D_ 1552	w303_x000D_ Δura3::pADH1-OsTIR1-9xMyc::URA3_x000D_ Δatg2::ATG2-S3-AID*(P88L)-TAP-tSYNTH8::CgHIS3-S2_x000D_ Δatg11::pATG8-mNG#3-Atg8-tATG8::hphNT1-S2_x000D_ Δvam3::S1::CgLEU2-S2	Ura_x000D_ His_x000D_ Hyg_x000D_ Leu	URA3_KO_x000D_ ATG2_3'_x000D_ ATG11_KO_x000D_ VAM3_KO
1553	1538	Δvam3::S1::CgLEU2-S2	Leu	VAM3	KO	pOS336	CgLEU2										w303_x000D_ 1150_x000D_ 1408_x000D_ 1538_x000D_ 1553	w303_x000D_ Δura3::pADH1-OsTIR1-9xMyc::URA3_x000D_ Δatg2::S1::CgHIS3-S2_x000D_ Δatg11::pATG8-mNG#3-Atg8-tATG8::hphNT1-S2_x000D_ Δvam3::S1::CgLEU2-S2	Ura_x000D_ His_x000D_ Hyg_x000D_ Leu	URA3_KO_x000D_ ATG2_KO_x000D_ ATG11_KO_x000D_ VAM3_KO
1554	1539	Δvam3::S1::CgLEU2-S2	Leu	VAM3	KO	pOS336	CgLEU2										w303_x000D_ 1150_x000D_ 1409_x000D_ 1539_x000D_ 1554	w303_x000D_ Δura3::pADH1-OsTIR1-9xMyc::URA3_x000D_ Δatg5::ATG5-S3-AID*-TAP-tSYNTH8::CgHIS3-S2_x000D_ Δatg11::pATG8-mNG#3-Atg8-tATG8::hphNT1-S2_x000D_ Δvam3::S1::CgLEU2-S2	Ura_x000D_ His_x000D_ Hyg_x000D_ Leu	URA3_KO_x000D_ ATG5_3'_x000D_ ATG11_KO_x000D_ VAM3_KO
1555	1540	Δvam3::S1::CgLEU2-S2	Leu	VAM3	KO	pOS336	CgLEU2										w303_x000D_ 1150_x000D_ 1410_x000D_ 1540_x000D_ 1555	w303_x000D_ Δura3::pADH1-OsTIR1-9xMyc::URA3_x000D_ Δatg5::ATG5-S3-AID*(P88L)-TAP-tSYNTH8::CgHIS3-S2_x000D_ Δatg11::pATG8-mNG#3-Atg8-tATG8::hphNT1-S2_x000D_ Δvam3::S1::CgLEU2-S2	Ura_x000D_ His_x000D_ Hyg_x000D_ Leu	URA3_KO_x000D_ ATG5_3'_x000D_ ATG11_KO_x000D_ VAM3_KO
1556	1541	Δvam3::S1::CgLEU2-S2	Leu	VAM3	KO	pOS336	CgLEU2										w303_x000D_ 1150_x000D_ 1411_x000D_ 1541_x000D_ 1556	w303_x000D_ Δura3::pADH1-OsTIR1-9xMyc::URA3_x000D_ Δatg5::S1::CgHIS3-S2_x000D_ Δatg11::pATG8-mNG#3-Atg8-tATG8::hphNT1-S2_x000D_ Δvam3::S1::CgLEU2-S2	Ura_x000D_ His_x000D_ Hyg_x000D_ Leu	URA3_KO_x000D_ ATG5_KO_x000D_ ATG11_KO_x000D_ VAM3_KO
1557	1542	Δvam3::S1::CgLEU2-S2	Leu	VAM3	KO	pOS336	CgLEU2										w303_x000D_ 1150_x000D_ 1412_x000D_ 1542_x000D_ 1557	w303_x000D_ Δura3::pADH1-OsTIR1-9xMyc::URA3_x000D_ Δatg9::ATG9-S3-AID*(P88L)-TAP-tSYNTH8::CgHIS3-S2_x000D_ Δatg11::pATG8-mNG#3-Atg8-tATG8::hphNT1-S2_x000D_ Δvam3::S1::CgLEU2-S2	Ura_x000D_ His_x000D_ Hyg_x000D_ Leu	URA3_KO_x000D_ ATG9_3'_x000D_ ATG11_KO_x000D_ VAM3_KO
1558	1543	Δvam3::S1::CgLEU2-S2	Leu	VAM3	KO	pOS336	CgLEU2										w303_x000D_ 1150_x000D_ 1413_x000D_ 1543_x000D_ 1558	w303_x000D_ Δura3::pADH1-OsTIR1-9xMyc::URA3_x000D_ Δatg9::S1::CgHIS3-S2_x000D_ Δatg11::pATG8-mNG#3-Atg8-tATG8::hphNT1-S2_x000D_ Δvam3::S1::CgLEU2-S2	Ura_x000D_ His_x000D_ Hyg_x000D_ Leu	URA3_KO_x000D_ ATG9_KO_x000D_ ATG11_KO_x000D_ VAM3_KO
1559	1544	Δvam3::S1::CgLEU2-S2	Leu	VAM3	KO	pOS336	CgLEU2										w303_x000D_ 1150_x000D_ 1455_x000D_ 1544_x000D_ 1559	w303_x000D_ Δura3::pADH1-OsTIR1-9xMyc::URA3_x000D_ Δatg9::ATG9-S3-AID*-TAP-tSYNTH8::CgHIS3-S2_x000D_ Δatg11::pATG8-mNG#3-Atg8-tATG8::hphNT1-S2_x000D_ Δvam3::S1::CgLEU2-S2	Ura_x000D_ His_x000D_ Hyg_x000D_ Leu	URA3_KO_x000D_ ATG9_3'_x000D_ ATG11_KO_x000D_ VAM3_KO
1560	1545	Δvam3::S1::CgLEU2-S2	Leu	VAM3	KO	pOS336	CgLEU2										w303_x000D_ 1150_x000D_ 1490_x000D_ 1545_x000D_ 1560	w303_x000D_ Δura3::pADH1-OsTIR1-9xMyc::URA3_x000D_ Δatg14::S1::CgHIS3-S2_x000D_ Δatg11::pATG8-mNG#3-Atg8-tATG8::hphNT1-S2_x000D_ Δvam3::S1::CgLEU2-S2	Ura_x000D_ His_x000D_ Hyg_x000D_ Leu	URA3_KO_x000D_ ATG14_KO_x000D_ ATG11_KO_x000D_ VAM3_KO
1561	1546	Δvam3::S1::CgLEU2-S2	Leu	VAM3	KO	pOS336	CgLEU2										w303_x000D_ 1150_x000D_ 1491_x000D_ 1546_x000D_ 1561	w303_x000D_ Δura3::pADH1-OsTIR1-9xMyc::URA3_x000D_ Δatg14::ATG14-S3-AID*-TAP-tSYNTH8::CgHIS3-S2_x000D_ Δatg11::pATG8-mNG#3-Atg8-tATG8::hphNT1-S2_x000D_ Δvam3::S1::CgLEU2-S2	Ura_x000D_ His_x000D_ Hyg_x000D_ Leu	URA3_KO_x000D_ ATG14_3'_x000D_ ATG11_KO_x000D_ VAM3_KO
1562	1547	Δvam3::S1::CgLEU2-S2	Leu	VAM3	KO	pOS336	CgLEU2										w303_x000D_ 1150_x000D_ 1492_x000D_ 1547_x000D_ 1562	w303_x000D_ Δura3::pADH1-OsTIR1-9xMyc::URA3_x000D_ Δatg14::ATG14-S3-AID*(P88L)-TAP-tSYNTH8::CgHIS3-S2_x000D_ Δatg11::pATG8-mNG#3-Atg8-tATG8::hphNT1-S2_x000D_ Δvam3::S1::CgLEU2-S2	Ura_x000D_ His_x000D_ Hyg_x000D_ Leu	URA3_KO_x000D_ ATG14_3'_x000D_ ATG11_KO_x000D_ VAM3_KO
1563	1253	Δvam3::S1::CgLEU2-S2	Leu	VAM3	KO	pOS336	CgLEU2										w303_x000D_ 1150_x000D_ 1253_x000D_ 1563	w303_x000D_ Δura3::pADH1-OsTIR1-9xMyc::URA3_x000D_ Δatg11::pATG8-mNG#3-Atg8-tATG8::hphNT1-S2_x000D_ Δvam3::S1::CgLEU2-S2	Ura_x000D_ Hyg_x000D_ Leu	URA3_KO_x000D_ ATG11_KO_x000D_ VAM3_KO
1564	1481	Δvps38::S1::natNT2-pCUP1-mNG#2-Vam7(PX)-S4-tSYNTH13::S2	Nat	VPS38	KO	pOS551	natNT2	pCUP1	tSYNTH13	mNG#2-Vam7(PX)		mNG#2			Vam7(PX)		w303_x000D_ 475_x000D_ 1080_x000D_ 1481_x000D_ 1564	w303_x000D_ Δura3::pUAS_F_E_C_CORE1-OsTIR1-tCaADH1_x000D_ Δatg11::pATG8-sfTq2-Atg8-tATG8::hphNT1-S2_x000D_ Δatg2::ATG2-S3-AID*(P88L)-TAP-tSYNTH8::CgHIS3-S2_x000D_ Δvps38::S1::natNT2-pCUP1-mNG#2-Vam7(PX)-S4-tSYNTH13::S2	_x000D_ Hyg_x000D_ His_x000D_ Nat	URA3_KO_x000D_ ATG11_KO_x000D_ ATG2_3'_x000D_ VPS38_KO
1565	1458	Δvps38::S1::natNT2-pCUP1-sfTq2-Vam7(PX)-S4-tSYNTH13::S2	Nat	VPS38	KO	pOS552	natNT2	pCUP1	tSYNTH13	sfTq2-Vam7(PX)		sfTq2			Vam7(PX)		w303_x000D_ 475_x000D_ 477_x000D_ 1193_x000D_ 1458_x000D_ 1565	w303_x000D_ Δura3::pUAS_F_E_C_CORE1-OsTIR1-tCaADH1_x000D_ Δatg11::pATG8-mNG#3-Atg8-tATG8::hphNT1-S2_x000D_ Δatg2::ATG2-S3-AID*(P88L)-TAP-tSYNTH8::CgHIS3-S2_x000D_ Δatg3::S1::CgLEU2-S2_x000D_ Δvps38::S1::natNT2-pCUP1-sfTq2-Vam7(PX)-S4-tSYNTH13::S2	_x000D_ Hyg_x000D_ His_x000D_ Leu_x000D_ Nat	URA3_KO_x000D_ ATG11_KO_x000D_ ATG2_3'_x000D_ ATG3_KO_x000D_ VPS38_KO
1585	1115	Δatg18::ATG18-S3-TAP-TEVsite-HA_Nb-tSYNTH8::CgTRP1-S2	Trp	ATG18	3'	pOS475	CgTRP1		tSYNTH8	TAP-TEVsite-HA_Nb		HA_Nb	TAP			TEVsite	w303_x000D_ 475_x000D_ 1080_x000D_ 1115_x000D_ 1585	w303_x000D_ Δura3::pUAS_F_E_C_CORE1-OsTIR1-tCaADH1_x000D_ Δatg11::pATG8-sfTq2-Atg8-tATG8::hphNT1-S2_x000D_ Δatg2::ATG2-S3-TEVsite-mNG#1-6xHA-tSYNTH8::CgHIS3-S2_x000D_ Δatg18::ATG18-S3-TAP-TEVsite-HA_Nb-tSYNTH8::CgTRP1-S2	_x000D_ Hyg_x000D_ His_x000D_ Trp	URA3_KO_x000D_ ATG11_KO_x000D_ ATG2_3'_x000D_ ATG18_3'
1586	1115	Δtom70::TOM70-S3-TAP-TEVsite-HA_Nb-tSYNTH8::CgTRP1-S2	Trp	TOM70	3'	pOS475	CgTRP1		tSYNTH8	TAP-TEVsite-HA_Nb		HA_Nb	TAP			TEVsite	w303_x000D_ 475_x000D_ 1080_x000D_ 1115_x000D_ 1586	w303_x000D_ Δura3::pUAS_F_E_C_CORE1-OsTIR1-tCaADH1_x000D_ Δatg11::pATG8-sfTq2-Atg8-tATG8::hphNT1-S2_x000D_ Δatg2::ATG2-S3-TEVsite-mNG#1-6xHA-tSYNTH8::CgHIS3-S2_x000D_ Δtom70::TOM70-S3-TAP-TEVsite-HA_Nb-tSYNTH8::CgTRP1-S2	_x000D_ Hyg_x000D_ His_x000D_ Trp	URA3_KO_x000D_ ATG11_KO_x000D_ ATG2_3'_x000D_ TOM70_3'
1587	1115	Δvph1::VPH1-S3-TAP-TEVsite-HA_Nb-tSYNTH8::CgTRP1-S2	Trp	VPH1	3'	pOS475	CgTRP1		tSYNTH8	TAP-TEVsite-HA_Nb		HA_Nb	TAP			TEVsite	w303_x000D_ 475_x000D_ 1080_x000D_ 1115_x000D_ 1587	w303_x000D_ Δura3::pUAS_F_E_C_CORE1-OsTIR1-tCaADH1_x000D_ Δatg11::pATG8-sfTq2-Atg8-tATG8::hphNT1-S2_x000D_ Δatg2::ATG2-S3-TEVsite-mNG#1-6xHA-tSYNTH8::CgHIS3-S2_x000D_ Δvph1::VPH1-S3-TAP-TEVsite-HA_Nb-tSYNTH8::CgTRP1-S2	_x000D_ Hyg_x000D_ His_x000D_ Trp	URA3_KO_x000D_ ATG11_KO_x000D_ ATG2_3'_x000D_ VPH1_3'
1588	1115	Δatg2::S1::natNT2-pCUP1(dim)-S4-ATG2	Nat	ATG2	5'	pOS268	natNT2	pCUP1(dim)									w303_x000D_ 475_x000D_ 1080_x000D_ 1115_x000D_ 1588	w303_x000D_ Δura3::pUAS_F_E_C_CORE1-OsTIR1-tCaADH1_x000D_ Δatg11::pATG8-sfTq2-Atg8-tATG8::hphNT1-S2_x000D_ Δatg2::S1::natNT2-pCUP1(dim)-S4-ATG2-S3-TEVsite-mNG#1-6xHA-tSYNTH8::CgHIS3-S2	_x000D_ Hyg_x000D_ His_x000D_ Nat	URA3_KO_x000D_ ATG11_KO_x000D_ ATG2_3'_x000D_ ATG2_5'
1589	477	Δatg18::S1::CgHIS3-S2	His	ATG18	KO	pOS334	CgHIS3										w303_x000D_ 475_x000D_ 477_x000D_ 1589	w303_x000D_ Δura3::pUAS_F_E_C_CORE1-OsTIR1-tCaADH1_x000D_ Δatg11::pATG8-mNG#3-Atg8-tATG8::hphNT1-S2_x000D_ Δatg18::S1::CgHIS3-S2	_x000D_ Hyg_x000D_ His	URA3_KO_x000D_ ATG11_KO_x000D_ ATG18_KO
1590	1105	Δatg3::S1::CgHIS3-S2	His	ATG3	KO	pOS334	CgHIS3										w303_x000D_ 475_x000D_ 1080_x000D_ 1105_x000D_ 1590	w303_x000D_ Δura3::pUAS_F_E_C_CORE1-OsTIR1-tCaADH1_x000D_ Δatg11::pATG8-sfTq2-Atg8-tATG8::hphNT1-S2_x000D_ Δatg18::ATG18-F5-flex#2-mNG#2-tSYNTH8::CgTRP1-S2_x000D_ Δatg3::S1::CgHIS3-S2	_x000D_ Hyg_x000D_ Trp_x000D_ His	URA3_KO_x000D_ ATG11_KO_x000D_ ATG18_3'_x000D_ ATG3_KO
1591	531	Δatg2::ATG2-S3-AID*(P88L)-TAP-tSYNTH8::CgHIS3-S2	His	ATG2	3'	pOS446	CgHIS3		tSYNTH8	AID*(P88L)-TAP			TAP	AID*(P88L)			w303_x000D_ 475_x000D_ 531_x000D_ 1591	w303_x000D_ Δura3::pUAS_F_E_C_CORE1-OsTIR1-tCaADH1_x000D_ Δatg11::pATG8-Envy-Atg8-tATG8::hphNT1-S2_x000D_ Δatg2::ATG2-S3-AID*(P88L)-TAP-tSYNTH8::CgHIS3-S2	_x000D_ Hyg_x000D_ His	URA3_KO_x000D_ ATG11_KO_x000D_ ATG2_3'
1592	1253	Δatg18::S1::CgHIS3-S2	His	ATG18	KO	pOS334	CgHIS3										w303_x000D_ 1150_x000D_ 1253_x000D_ 1592	w303_x000D_ Δura3::pADH1-OsTIR1-9xMyc::URA3_x000D_ Δatg11::pATG8-mNG#3-Atg8-tATG8::hphNT1-S2_x000D_ Δatg18::S1::CgHIS3-S2	Ura_x000D_ Hyg_x000D_ His	URA3_KO_x000D_ ATG11_KO_x000D_ ATG18_KO
1593	1253	Δatg18::ATG18-S3-AID*(P88L)-TAP-tSYNTH8::CgHIS3-S2	His	ATG18	3'	pOS446	CgHIS3		tSYNTH8	AID*(P88L)-TAP			TAP	AID*(P88L)			w303_x000D_ 1150_x000D_ 1253_x000D_ 1593	w303_x000D_ Δura3::pADH1-OsTIR1-9xMyc::URA3_x000D_ Δatg11::pATG8-mNG#3-Atg8-tATG8::hphNT1-S2_x000D_ Δatg18::ATG18-S3-AID*(P88L)-TAP-tSYNTH8::CgHIS3-S2	Ura_x000D_ Hyg_x000D_ His	URA3_KO_x000D_ ATG11_KO_x000D_ ATG18_3'
1594	531	Δatg18::ATG18-S3-AID*(P88L)-TAP-tSYNTH8::CgHIS3-S2	His	ATG18	3'	pOS446	CgHIS3		tSYNTH8	AID*(P88L)-TAP			TAP	AID*(P88L)			w303_x000D_ 475_x000D_ 531_x000D_ 1594	w303_x000D_ Δura3::pUAS_F_E_C_CORE1-OsTIR1-tCaADH1_x000D_ Δatg11::pATG8-Envy-Atg8-tATG8::hphNT1-S2_x000D_ Δatg18::ATG18-S3-AID*(P88L)-TAP-tSYNTH8::CgHIS3-S2	_x000D_ Hyg_x000D_ His	URA3_KO_x000D_ ATG11_KO_x000D_ ATG18_3'
1595	1080	Δatg1::ATG1-S3-TEVsite-mNG#1-6xHA-tSYNTH8::CgHIS3-S2	His	ATG1	3'	pOS533	CgHIS3		tSYNTH8	TEVsite-mNG#1-6xHA		mNG#1	6xHA			TEVsite	w303_x000D_ 475_x000D_ 1080_x000D_ 1595	w303_x000D_ Δura3::pUAS_F_E_C_CORE1-OsTIR1-tCaADH1_x000D_ Δatg11::pATG8-sfTq2-Atg8-tATG8::hphNT1-S2_x000D_ Δatg1::ATG1-S3-TEVsite-mNG#1-6xHA-tSYNTH8::CgHIS3-S2	_x000D_ Hyg_x000D_ His	URA3_KO_x000D_ ATG11_KO_x000D_ ATG1_3'
1596	1080	Δatg5::ATG5-S3-TEVsite-mNG#1-6xHA-tSYNTH8::CgHIS3-S2	His	ATG5	3'	pOS533	CgHIS3		tSYNTH8	TEVsite-mNG#1-6xHA		mNG#1	6xHA			TEVsite	w303_x000D_ 475_x000D_ 1080_x000D_ 1596	w303_x000D_ Δura3::pUAS_F_E_C_CORE1-OsTIR1-tCaADH1_x000D_ Δatg11::pATG8-sfTq2-Atg8-tATG8::hphNT1-S2_x000D_ Δatg5::ATG5-S3-TEVsite-mNG#1-6xHA-tSYNTH8::CgHIS3-S2	_x000D_ Hyg_x000D_ His	URA3_KO_x000D_ ATG11_KO_x000D_ ATG5_3'
1597	1080	Δatg9::ATG9-S3-TEVsite-mNG#1-6xHA-tSYNTH8::CgHIS3-S2	His	ATG9	3'	pOS533	CgHIS3		tSYNTH8	TEVsite-mNG#1-6xHA		mNG#1	6xHA			TEVsite	w303_x000D_ 475_x000D_ 1080_x000D_ 1597	w303_x000D_ Δura3::pUAS_F_E_C_CORE1-OsTIR1-tCaADH1_x000D_ Δatg11::pATG8-sfTq2-Atg8-tATG8::hphNT1-S2_x000D_ Δatg9::ATG9-S3-TEVsite-mNG#1-6xHA-tSYNTH8::CgHIS3-S2	_x000D_ Hyg_x000D_ His	URA3_KO_x000D_ ATG11_KO_x000D_ ATG9_3'
1598	1080	Δatg14::ATG14-S3-TEVsite-mNG#1-6xHA-tSYNTH8::CgHIS3-S2	His	ATG14	3'	pOS533	CgHIS3		tSYNTH8	TEVsite-mNG#1-6xHA		mNG#1	6xHA			TEVsite	w303_x000D_ 475_x000D_ 1080_x000D_ 1598	w303_x000D_ Δura3::pUAS_F_E_C_CORE1-OsTIR1-tCaADH1_x000D_ Δatg11::pATG8-sfTq2-Atg8-tATG8::hphNT1-S2_x000D_ Δatg14::ATG14-S3-TEVsite-mNG#1-6xHA-tSYNTH8::CgHIS3-S2	_x000D_ Hyg_x000D_ His	URA3_KO_x000D_ ATG11_KO_x000D_ ATG14_3'
1599	1080	Δvps30::VPS30-S3-TEVsite-mNG#1-6xHA-tSYNTH8::CgHIS3-S2	His	VPS30	3'	pOS533	CgHIS3		tSYNTH8	TEVsite-mNG#1-6xHA		mNG#1	6xHA			TEVsite	w303_x000D_ 475_x000D_ 1080_x000D_ 1599	w303_x000D_ Δura3::pUAS_F_E_C_CORE1-OsTIR1-tCaADH1_x000D_ Δatg11::pATG8-sfTq2-Atg8-tATG8::hphNT1-S2_x000D_ Δvps30::VPS30-S3-TEVsite-mNG#1-6xHA-tSYNTH8::CgHIS3-S2	_x000D_ Hyg_x000D_ His	URA3_KO_x000D_ ATG11_KO_x000D_ VPS30_3'
1600	1161	Δatg18::ATG18-S3-AID*-TAP-tSYNTH8::CgHIS3-S2	His	ATG18	3'	pOS343	CgHIS3		tSYNTH8	AID*-TAP			TAP	AID*			w303_x000D_ 475_x000D_ 1080_x000D_ 1101_x000D_ 1161_x000D_ 1600	w303_x000D_ Δura3::pUAS_F_E_C_CORE1-OsTIR1-tCaADH1_x000D_ Δatg11::pATG8-sfTq2-Atg8-tATG8::hphNT1-S2_x000D_ Δatg2::ATG2-F5-flex#2-mNG#2-tSYNTH8::CgTRP1-S2_x000D_ Δatg3::S1::CgLEU2-S2_x000D_ Δatg18::ATG18-S3-AID*-TAP-tSYNTH8::CgHIS3-S2	_x000D_ Hyg_x000D_ Trp_x000D_ Leu_x000D_ His	URA3_KO_x000D_ ATG11_KO_x000D_ ATG2_3'_x000D_ ATG3_KO_x000D_ ATG18_3'
1601	1253	Δatg18::ATG18-S3-AID*-TAP-tSYNTH8::CgHIS3-S2	His	ATG18	3'	pOS343	CgHIS3		tSYNTH8	AID*-TAP			TAP	AID*			w303_x000D_ 1150_x000D_ 1253_x000D_ 1601	w303_x000D_ Δura3::pADH1-OsTIR1-9xMyc::URA3_x000D_ Δatg11::pATG8-mNG#3-Atg8-tATG8::hphNT1-S2_x000D_ Δatg18::ATG18-S3-AID*-TAP-tSYNTH8::CgHIS3-S2	Ura_x000D_ Hyg_x000D_ His	URA3_KO_x000D_ ATG11_KO_x000D_ ATG18_3'
1602	514	Δatg18::S1::CgTRP1-S2	Trp	ATG18	KO	pOS509	CgTRP1										w303_x000D_ 475_x000D_ 477_x000D_ 514_x000D_ 1602	w303_x000D_ Δura3::pUAS_F_E_C_CORE1-OsTIR1-tCaADH1_x000D_ Δatg11::pATG8-mNG#3-Atg8-tATG8::hphNT1-S2_x000D_ Δatg2::ATG2-S3-AID*-TAP-tSYNTH8::CgHIS3-S2_x000D_ Δatg18::S1::CgTRP1-S2	_x000D_ Hyg_x000D_ His_x000D_ Trp	URA3_KO_x000D_ ATG11_KO_x000D_ ATG2_3'_x000D_ ATG18_KO
1603	1595	Δatg1::S1::natNT2-pCUP1(dim)-S4-ATG1	Nat	ATG1	5'	pOS268	natNT2	pCUP1(dim)									w303_x000D_ 475_x000D_ 1080_x000D_ 1595_x000D_ 1603	w303_x000D_ Δura3::pUAS_F_E_C_CORE1-OsTIR1-tCaADH1_x000D_ Δatg11::pATG8-sfTq2-Atg8-tATG8::hphNT1-S2_x000D_ Δatg1::S1::natNT2-pCUP1(dim)-S4-ATG1-S3-TEVsite-mNG#1-6xHA-tSYNTH8::CgHIS3-S2	_x000D_ Hyg_x000D_ His_x000D_ Nat	URA3_KO_x000D_ ATG11_KO_x000D_ ATG1_3'_x000D_ ATG1_5'
1604	1596	Δatg5::S1::natNT2-pCUP1(dim)-S4-ATG5	Nat	ATG5	5'	pOS268	natNT2	pCUP1(dim)									w303_x000D_ 475_x000D_ 1080_x000D_ 1596_x000D_ 1604	w303_x000D_ Δura3::pUAS_F_E_C_CORE1-OsTIR1-tCaADH1_x000D_ Δatg11::pATG8-sfTq2-Atg8-tATG8::hphNT1-S2_x000D_ Δatg5::S1::natNT2-pCUP1(dim)-S4-ATG5-S3-TEVsite-mNG#1-6xHA-tSYNTH8::CgHIS3-S2	_x000D_ Hyg_x000D_ His_x000D_ Nat	URA3_KO_x000D_ ATG11_KO_x000D_ ATG5_3'_x000D_ ATG5_5'
1605	1597	Δatg9::S1::natNT2-pCUP1(dim)-S4-ATG9	Nat	ATG9	5'	pOS268	natNT2	pCUP1(dim)									w303_x000D_ 475_x000D_ 1080_x000D_ 1597_x000D_ 1605	w303_x000D_ Δura3::pUAS_F_E_C_CORE1-OsTIR1-tCaADH1_x000D_ Δatg11::pATG8-sfTq2-Atg8-tATG8::hphNT1-S2_x000D_ Δatg9::S1::natNT2-pCUP1(dim)-S4-ATG9-S3-TEVsite-mNG#1-6xHA-tSYNTH8::CgHIS3-S2	_x000D_ Hyg_x000D_ His_x000D_ Nat	URA3_KO_x000D_ ATG11_KO_x000D_ ATG9_3'_x000D_ ATG9_5'
1606	1598	Δatg14::S1::natNT2-pCUP1(dim)-S4-ATG14	Nat	ATG14	5'	pOS268	natNT2	pCUP1(dim)									w303_x000D_ 475_x000D_ 1080_x000D_ 1598_x000D_ 1606	w303_x000D_ Δura3::pUAS_F_E_C_CORE1-OsTIR1-tCaADH1_x000D_ Δatg11::pATG8-sfTq2-Atg8-tATG8::hphNT1-S2_x000D_ Δatg14::S1::natNT2-pCUP1(dim)-S4-ATG14-S3-TEVsite-mNG#1-6xHA-tSYNTH8::CgHIS3-S2	_x000D_ Hyg_x000D_ His_x000D_ Nat	URA3_KO_x000D_ ATG11_KO_x000D_ ATG14_3'_x000D_ ATG14_5'
1608	1119	Δatg18::S1::natNT2-pCUP1(dim)-S4-ATG18	Nat	ATG18	5'	pOS268	natNT2	pCUP1(dim)									w303_x000D_ 475_x000D_ 1080_x000D_ 1119_x000D_ 1608	w303_x000D_ Δura3::pUAS_F_E_C_CORE1-OsTIR1-tCaADH1_x000D_ Δatg11::pATG8-sfTq2-Atg8-tATG8::hphNT1-S2_x000D_ Δatg18::S1::natNT2-pCUP1(dim)-S4-ATG18-S3-TEVsite-mNG#1-6xHA-tSYNTH8::CgHIS3-S2	_x000D_ Hyg_x000D_ His_x000D_ Nat	URA3_KO_x000D_ ATG11_KO_x000D_ ATG18_3'_x000D_ ATG18_5'
1609	1592	Δvam3::S1::CgLEU2-S2	Leu	VAM3	KO	pOS336	CgLEU2										w303_x000D_ 1150_x000D_ 1253_x000D_ 1592_x000D_ 1609	w303_x000D_ Δura3::pADH1-OsTIR1-9xMyc::URA3_x000D_ Δatg11::pATG8-mNG#3-Atg8-tATG8::hphNT1-S2_x000D_ Δatg18::S1::CgHIS3-S2_x000D_ Δvam3::S1::CgLEU2-S2	Ura_x000D_ Hyg_x000D_ His_x000D_ Leu	URA3_KO_x000D_ ATG11_KO_x000D_ ATG18_KO_x000D_ VAM3_KO
1610	1593	Δvam3::S1::CgLEU2-S2	Leu	VAM3	KO	pOS336	CgLEU2										w303_x000D_ 1150_x000D_ 1253_x000D_ 1593_x000D_ 1610	w303_x000D_ Δura3::pADH1-OsTIR1-9xMyc::URA3_x000D_ Δatg11::pATG8-mNG#3-Atg8-tATG8::hphNT1-S2_x000D_ Δatg18::ATG18-S3-AID*(P88L)-TAP-tSYNTH8::CgHIS3-S2_x000D_ Δvam3::S1::CgLEU2-S2	Ura_x000D_ Hyg_x000D_ His_x000D_ Leu	URA3_KO_x000D_ ATG11_KO_x000D_ ATG18_3'_x000D_ VAM3_KO
1612	1080	Δsec61::SEC61-S3-TAP-TEVsite-HA_Nb-tSYNTH8::CgTRP1-S2	Trp	SEC61	3'	pOS475	CgTRP1		tSYNTH8	TAP-TEVsite-HA_Nb		HA_Nb	TAP			TEVsite	w303_x000D_ 475_x000D_ 1080_x000D_ 1612	w303_x000D_ Δura3::pUAS_F_E_C_CORE1-OsTIR1-tCaADH1_x000D_ Δatg11::pATG8-sfTq2-Atg8-tATG8::hphNT1-S2_x000D_ Δsec61::SEC61-S3-TAP-TEVsite-HA_Nb-tSYNTH8::CgTRP1-S2	_x000D_ Hyg_x000D_ Trp	URA3_KO_x000D_ ATG11_KO_x000D_ SEC61_3'
1613	1119	Δsec61::SEC61-S3-TAP-TEVsite-HA_Nb-tSYNTH8::CgTRP1-S2	Trp	SEC61	3'	pOS475	CgTRP1		tSYNTH8	TAP-TEVsite-HA_Nb		HA_Nb	TAP			TEVsite	w303_x000D_ 475_x000D_ 1080_x000D_ 1119_x000D_ 1613	w303_x000D_ Δura3::pUAS_F_E_C_CORE1-OsTIR1-tCaADH1_x000D_ Δatg11::pATG8-sfTq2-Atg8-tATG8::hphNT1-S2_x000D_ Δatg18::ATG18-S3-TEVsite-mNG#1-6xHA-tSYNTH8::CgHIS3-S2_x000D_ Δsec61::SEC61-S3-TAP-TEVsite-HA_Nb-tSYNTH8::CgTRP1-S2	_x000D_ Hyg_x000D_ His_x000D_ Trp	URA3_KO_x000D_ ATG11_KO_x000D_ ATG18_3'_x000D_ SEC61_3'
1614	1595	Δsec61::SEC61-S3-TAP-TEVsite-HA_Nb-tSYNTH8::CgTRP1-S2	Trp	SEC61	3'	pOS475	CgTRP1		tSYNTH8	TAP-TEVsite-HA_Nb		HA_Nb	TAP			TEVsite	w303_x000D_ 475_x000D_ 1080_x000D_ 1595_x000D_ 1614	w303_x000D_ Δura3::pUAS_F_E_C_CORE1-OsTIR1-tCaADH1_x000D_ Δatg11::pATG8-sfTq2-Atg8-tATG8::hphNT1-S2_x000D_ Δatg1::ATG1-S3-TEVsite-mNG#1-6xHA-tSYNTH8::CgHIS3-S2_x000D_ Δsec61::SEC61-S3-TAP-TEVsite-HA_Nb-tSYNTH8::CgTRP1-S2	_x000D_ Hyg_x000D_ His_x000D_ Trp	URA3_KO_x000D_ ATG11_KO_x000D_ ATG1_3'_x000D_ SEC61_3'
1615	1596	Δsec61::SEC61-S3-TAP-TEVsite-HA_Nb-tSYNTH8::CgTRP1-S2	Trp	SEC61	3'	pOS475	CgTRP1		tSYNTH8	TAP-TEVsite-HA_Nb		HA_Nb	TAP			TEVsite	w303_x000D_ 475_x000D_ 1080_x000D_ 1596_x000D_ 1615	w303_x000D_ Δura3::pUAS_F_E_C_CORE1-OsTIR1-tCaADH1_x000D_ Δatg11::pATG8-sfTq2-Atg8-tATG8::hphNT1-S2_x000D_ Δatg5::ATG5-S3-TEVsite-mNG#1-6xHA-tSYNTH8::CgHIS3-S2_x000D_ Δsec61::SEC61-S3-TAP-TEVsite-HA_Nb-tSYNTH8::CgTRP1-S2	_x000D_ Hyg_x000D_ His_x000D_ Trp	URA3_KO_x000D_ ATG11_KO_x000D_ ATG5_3'_x000D_ SEC61_3'
1616	1597	Δsec61::SEC61-S3-TAP-TEVsite-HA_Nb-tSYNTH8::CgTRP1-S2	Trp	SEC61	3'	pOS475	CgTRP1		tSYNTH8	TAP-TEVsite-HA_Nb		HA_Nb	TAP			TEVsite	w303_x000D_ 475_x000D_ 1080_x000D_ 1597_x000D_ 1616	w303_x000D_ Δura3::pUAS_F_E_C_CORE1-OsTIR1-tCaADH1_x000D_ Δatg11::pATG8-sfTq2-Atg8-tATG8::hphNT1-S2_x000D_ Δatg9::ATG9-S3-TEVsite-mNG#1-6xHA-tSYNTH8::CgHIS3-S2_x000D_ Δsec61::SEC61-S3-TAP-TEVsite-HA_Nb-tSYNTH8::CgTRP1-S2	_x000D_ Hyg_x000D_ His_x000D_ Trp	URA3_KO_x000D_ ATG11_KO_x000D_ ATG9_3'_x000D_ SEC61_3'
1617	1598	Δsec61::SEC61-S3-TAP-TEVsite-HA_Nb-tSYNTH8::CgTRP1-S2	Trp	SEC61	3'	pOS475	CgTRP1		tSYNTH8	TAP-TEVsite-HA_Nb		HA_Nb	TAP			TEVsite	w303_x000D_ 475_x000D_ 1080_x000D_ 1598_x000D_ 1617	w303_x000D_ Δura3::pUAS_F_E_C_CORE1-OsTIR1-tCaADH1_x000D_ Δatg11::pATG8-sfTq2-Atg8-tATG8::hphNT1-S2_x000D_ Δatg14::ATG14-S3-TEVsite-mNG#1-6xHA-tSYNTH8::CgHIS3-S2_x000D_ Δsec61::SEC61-S3-TAP-TEVsite-HA_Nb-tSYNTH8::CgTRP1-S2	_x000D_ Hyg_x000D_ His_x000D_ Trp	URA3_KO_x000D_ ATG11_KO_x000D_ ATG14_3'_x000D_ SEC61_3'
1618	1080	Δvph1::VPH1-S3-TAP-TEVsite-HA_Nb-tSYNTH8::CgTRP1-S2	Trp	VPH1	3'	pOS475	CgTRP1		tSYNTH8	TAP-TEVsite-HA_Nb		HA_Nb	TAP			TEVsite	w303_x000D_ 475_x000D_ 1080_x000D_ 1618	w303_x000D_ Δura3::pUAS_F_E_C_CORE1-OsTIR1-tCaADH1_x000D_ Δatg11::pATG8-sfTq2-Atg8-tATG8::hphNT1-S2_x000D_ Δvph1::VPH1-S3-TAP-TEVsite-HA_Nb-tSYNTH8::CgTRP1-S2	_x000D_ Hyg_x000D_ Trp	URA3_KO_x000D_ ATG11_KO_x000D_ VPH1_3'
1619	1104	Δvps38::S1::natMX4-S2	Nat	VPS38	KO	pFA6-natMX4	natMX4										w303_x000D_ 475_x000D_ 1080_x000D_ 1104_x000D_ 1619	w303_x000D_ Δura3::pUAS_F_E_C_CORE1-OsTIR1-tCaADH1_x000D_ Δatg11::pATG8-sfTq2-Atg8-tATG8::hphNT1-S2_x000D_ Δvps30::VPS30-F5-flex#2-mNG#2-tSYNTH8::CgTRP1-S2_x000D_ Δvps38::S1::natMX4-S2	_x000D_ Hyg_x000D_ Trp_x000D_ Nat	URA3_KO_x000D_ ATG11_KO_x000D_ VPS30_3'_x000D_ VPS38_KO
1620	1154	Δvps38::S1::natMX4-S2	Nat	VPS38	KO	pFA6-natMX4	natMX4										w303_x000D_ 475_x000D_ 1080_x000D_ 1104_x000D_ 1154_x000D_ 1620	w303_x000D_ Δura3::pUAS_F_E_C_CORE1-OsTIR1-tCaADH1_x000D_ Δatg11::pATG8-sfTq2-Atg8-tATG8::hphNT1-S2_x000D_ Δvps30::VPS30-F5-flex#2-mNG#2-tSYNTH8::CgTRP1-S2_x000D_ Δatg1::S1::CgLEU2-S2_x000D_ Δvps38::S1::natMX4-S2	_x000D_ Hyg_x000D_ Trp_x000D_ Leu_x000D_ Nat	URA3_KO_x000D_ ATG11_KO_x000D_ VPS30_3'_x000D_ ATG1_KO_x000D_ VPS38_KO
1621	1158	Δvps38::S1::natMX4-S2	Nat	VPS38	KO	pFA6-natMX4	natMX4										w303_x000D_ 475_x000D_ 1080_x000D_ 1104_x000D_ 1158_x000D_ 1621	w303_x000D_ Δura3::pUAS_F_E_C_CORE1-OsTIR1-tCaADH1_x000D_ Δatg11::pATG8-sfTq2-Atg8-tATG8::hphNT1-S2_x000D_ Δvps30::VPS30-F5-flex#2-mNG#2-tSYNTH8::CgTRP1-S2_x000D_ Δatg2::S1::CgLEU2-S2_x000D_ Δvps38::S1::natMX4-S2	_x000D_ Hyg_x000D_ Trp_x000D_ Leu_x000D_ Nat	URA3_KO_x000D_ ATG11_KO_x000D_ VPS30_3'_x000D_ ATG2_KO_x000D_ VPS38_KO
1622	1164	Δvps38::S1::natMX4-S2	Nat	VPS38	KO	pFA6-natMX4	natMX4										w303_x000D_ 475_x000D_ 1080_x000D_ 1104_x000D_ 1164_x000D_ 1622	w303_x000D_ Δura3::pUAS_F_E_C_CORE1-OsTIR1-tCaADH1_x000D_ Δatg11::pATG8-sfTq2-Atg8-tATG8::hphNT1-S2_x000D_ Δvps30::VPS30-F5-flex#2-mNG#2-tSYNTH8::CgTRP1-S2_x000D_ Δatg3::S1::CgLEU2-S2_x000D_ Δvps38::S1::natMX4-S2	_x000D_ Hyg_x000D_ Trp_x000D_ Leu_x000D_ Nat	URA3_KO_x000D_ ATG11_KO_x000D_ VPS30_3'_x000D_ ATG3_KO_x000D_ VPS38_KO
1623	1171	Δvps38::S1::natMX4-S2	Nat	VPS38	KO	pFA6-natMX4	natMX4										w303_x000D_ 475_x000D_ 1080_x000D_ 1104_x000D_ 1171_x000D_ 1623	w303_x000D_ Δura3::pUAS_F_E_C_CORE1-OsTIR1-tCaADH1_x000D_ Δatg11::pATG8-sfTq2-Atg8-tATG8::hphNT1-S2_x000D_ Δvps30::VPS30-F5-flex#2-mNG#2-tSYNTH8::CgTRP1-S2_x000D_ Δatg9::S1::CgLEU2-S2_x000D_ Δvps38::S1::natMX4-S2	_x000D_ Hyg_x000D_ Trp_x000D_ Leu_x000D_ Nat	URA3_KO_x000D_ ATG11_KO_x000D_ VPS30_3'_x000D_ ATG9_KO_x000D_ VPS38_KO
1624	1179	Δvps38::S1::natMX4-S2	Nat	VPS38	KO	pFA6-natMX4	natMX4										w303_x000D_ 475_x000D_ 1080_x000D_ 1104_x000D_ 1179_x000D_ 1624	w303_x000D_ Δura3::pUAS_F_E_C_CORE1-OsTIR1-tCaADH1_x000D_ Δatg11::pATG8-sfTq2-Atg8-tATG8::hphNT1-S2_x000D_ Δvps30::VPS30-F5-flex#2-mNG#2-tSYNTH8::CgTRP1-S2_x000D_ Δatg5::S1::CgLEU2-S2_x000D_ Δvps38::S1::natMX4-S2	_x000D_ Hyg_x000D_ Trp_x000D_ Leu_x000D_ Nat	URA3_KO_x000D_ ATG11_KO_x000D_ VPS30_3'_x000D_ ATG5_KO_x000D_ VPS38_KO
1625	1299	Δvps38::S1::natMX4-S2	Nat	VPS38	KO	pFA6-natMX4	natMX4										w303_x000D_ 475_x000D_ 1080_x000D_ 1104_x000D_ 1299_x000D_ 1625	w303_x000D_ Δura3::pUAS_F_E_C_CORE1-OsTIR1-tCaADH1_x000D_ Δatg11::pATG8-sfTq2-Atg8-tATG8::hphNT1-S2_x000D_ Δvps30::VPS30-F5-flex#2-mNG#2-tSYNTH8::CgTRP1-S2_x000D_ Δatg2::ATG2-S3-AID*-TAP-tSYNTH8::CgHIS3-S2_x000D_ Δvps38::S1::natMX4-S2	_x000D_ Hyg_x000D_ Trp_x000D_ His_x000D_ Nat	URA3_KO_x000D_ ATG11_KO_x000D_ VPS30_3'_x000D_ ATG2_3'_x000D_ VPS38_KO
1626	1487	Δvps38::S1::natMX4-S2	Nat	VPS38	KO	pFA6-natMX4	natMX4										w303_x000D_ 475_x000D_ 1080_x000D_ 1104_x000D_ 1487_x000D_ 1626	w303_x000D_ Δura3::pUAS_F_E_C_CORE1-OsTIR1-tCaADH1_x000D_ Δatg11::pATG8-sfTq2-Atg8-tATG8::hphNT1-S2_x000D_ Δvps30::VPS30-F5-flex#2-mNG#2-tSYNTH8::CgTRP1-S2_x000D_ Δatg2::ATG2-S3-AID*(P88L)-TAP-tSYNTH8::CgHIS3-S2_x000D_ Δvps38::S1::natMX4-S2	_x000D_ Hyg_x000D_ Trp_x000D_ His_x000D_ Nat	URA3_KO_x000D_ ATG11_KO_x000D_ VPS30_3'_x000D_ ATG2_3'_x000D_ VPS38_KO
1627	1501	Δvps38::S1::natMX4-S2	Nat	VPS38	KO	pFA6-natMX4	natMX4										w303_x000D_ 475_x000D_ 1080_x000D_ 1104_x000D_ 1299_x000D_ 1501_x000D_ 1627	w303_x000D_ Δura3::pUAS_F_E_C_CORE1-OsTIR1-tCaADH1_x000D_ Δatg11::pATG8-sfTq2-Atg8-tATG8::hphNT1-S2_x000D_ Δvps30::VPS30-F5-flex#2-mNG#2-tSYNTH8::CgTRP1-S2_x000D_ Δatg2::ATG2-S3-AID*-TAP-tSYNTH8::CgHIS3-S2_x000D_ Δatg3::S1::CgLEU2-S2_x000D_ Δvps38::S1::natMX4-S2	_x000D_ Hyg_x000D_ Trp_x000D_ His_x000D_ Leu_x000D_ Nat	URA3_KO_x000D_ ATG11_KO_x000D_ VPS30_3'_x000D_ ATG2_3'_x000D_ ATG3_KO_x000D_ VPS38_KO
1628	1507	Δvps38::S1::natMX4-S2	Nat	VPS38	KO	pFA6-natMX4	natMX4										w303_x000D_ 475_x000D_ 1080_x000D_ 1104_x000D_ 1487_x000D_ 1507_x000D_ 1628	w303_x000D_ Δura3::pUAS_F_E_C_CORE1-OsTIR1-tCaADH1_x000D_ Δatg11::pATG8-sfTq2-Atg8-tATG8::hphNT1-S2_x000D_ Δvps30::VPS30-F5-flex#2-mNG#2-tSYNTH8::CgTRP1-S2_x000D_ Δatg2::ATG2-S3-AID*(P88L)-TAP-tSYNTH8::CgHIS3-S2_x000D_ Δatg3::S1::CgLEU2-S2_x000D_ Δvps38::S1::natMX4-S2	_x000D_ Hyg_x000D_ Trp_x000D_ His_x000D_ Leu_x000D_ Nat	URA3_KO_x000D_ ATG11_KO_x000D_ VPS30_3'_x000D_ ATG2_3'_x000D_ ATG3_KO_x000D_ VPS38_KO
1629	1511	Δvps38::S1::natMX4-S2	Nat	VPS38	KO	pFA6-natMX4	natMX4										w303_x000D_ 475_x000D_ 1080_x000D_ 1104_x000D_ 1158_x000D_ 1511_x000D_ 1629	w303_x000D_ Δura3::pUAS_F_E_C_CORE1-OsTIR1-tCaADH1_x000D_ Δatg11::pATG8-sfTq2-Atg8-tATG8::hphNT1-S2_x000D_ Δvps30::VPS30-F5-flex#2-mNG#2-tSYNTH8::CgTRP1-S2_x000D_ Δatg2::S1::CgLEU2-S2_x000D_ Δatg3::S1::CgHIS3-S2_x000D_ Δvps38::S1::natMX4-S2	_x000D_ Hyg_x000D_ Trp_x000D_ Leu_x000D_ His_x000D_ Nat	URA3_KO_x000D_ ATG11_KO_x000D_ VPS30_3'_x000D_ ATG2_KO_x000D_ ATG3_KO_x000D_ VPS38_KO
1648	1187	Δvps38::S1::natNT2-pCUP1-mRuby3-Vam7(PX)-S4-tSYNTH13::S2	Nat	VPS38	KO	pOS590	natNT2	pCUP1	tSYNTH13	mRuby3-Vam7(PX)		mRuby3			Vam7(PX)		w303_x000D_ 475_x000D_ 1080_x000D_ 1102_x000D_ 1187_x000D_ 1648	w303_x000D_ Δura3::pUAS_F_E_C_CORE1-OsTIR1-tCaADH1_x000D_ Δatg11::pATG8-sfTq2-Atg8-tATG8::hphNT1-S2_x000D_ Δatg5::ATG5-F5-flex#2-mNG#2-tSYNTH8::CgTRP1-S2_x000D_ Δatg2::ATG2-S3-AID*-TAP-tSYNTH8::CgHIS3-S2_x000D_ Δvps38::S1::natNT2-pCUP1-mRuby3-Vam7(PX)-S4-tSYNTH13::S2	_x000D_ Hyg_x000D_ Trp_x000D_ His_x000D_ Nat	URA3_KO_x000D_ ATG11_KO_x000D_ ATG5_3'_x000D_ ATG2_3'_x000D_ VPS38_KO
1649	1648	Δsec61::SEC61-S3-TAP-HaloTag7-tSYNTH8::CgLEU2-S2	Leu	SEC61	3'	pOS360	CgLEU2		tSYNTH8	TAP-HaloTag7		HaloTag7	TAP				w303_x000D_ 475_x000D_ 1080_x000D_ 1102_x000D_ 1187_x000D_ 1648_x000D_ 1649	w303_x000D_ Δura3::pUAS_F_E_C_CORE1-OsTIR1-tCaADH1_x000D_ Δatg11::pATG8-sfTq2-Atg8-tATG8::hphNT1-S2_x000D_ Δatg5::ATG5-F5-flex#2-mNG#2-tSYNTH8::CgTRP1-S2_x000D_ Δatg2::ATG2-S3-AID*-TAP-tSYNTH8::CgHIS3-S2_x000D_ Δvps38::S1::natNT2-pCUP1-mRuby3-Vam7(PX)-S4-tSYNTH13::S2_x000D_ Δsec61::SEC61-S3-TAP-HaloTag7-tSYNTH8::CgLEU2-S2	_x000D_ Hyg_x000D_ Trp_x000D_ His_x000D_ Nat_x000D_ Leu	URA3_KO_x000D_ ATG11_KO_x000D_ ATG5_3'_x000D_ ATG2_3'_x000D_ VPS38_KO_x000D_ SEC61_3'
1650	1648	Δtom70::TOM70-S3-TAP-HaloTag7-tSYNTH8::CgLEU2-S2	Leu	TOM70	3'	pOS360	CgLEU2		tSYNTH8	TAP-HaloTag7		HaloTag7	TAP				w303_x000D_ 475_x000D_ 1080_x000D_ 1102_x000D_ 1187_x000D_ 1648_x000D_ 1650	w303_x000D_ Δura3::pUAS_F_E_C_CORE1-OsTIR1-tCaADH1_x000D_ Δatg11::pATG8-sfTq2-Atg8-tATG8::hphNT1-S2_x000D_ Δatg5::ATG5-F5-flex#2-mNG#2-tSYNTH8::CgTRP1-S2_x000D_ Δatg2::ATG2-S3-AID*-TAP-tSYNTH8::CgHIS3-S2_x000D_ Δvps38::S1::natNT2-pCUP1-mRuby3-Vam7(PX)-S4-tSYNTH13::S2_x000D_ Δtom70::TOM70-S3-TAP-HaloTag7-tSYNTH8::CgLEU2-S2	_x000D_ Hyg_x000D_ Trp_x000D_ His_x000D_ Nat_x000D_ Leu	URA3_KO_x000D_ ATG11_KO_x000D_ ATG5_3'_x000D_ ATG2_3'_x000D_ VPS38_KO_x000D_ TOM70_3'
1651	1648	Δvph1::VPH1-S3-TAP-HaloTag7-tSYNTH8::CgLEU2-S2	Leu	VPH1	3'	pOS360	CgLEU2		tSYNTH8	TAP-HaloTag7		HaloTag7	TAP				w303_x000D_ 475_x000D_ 1080_x000D_ 1102_x000D_ 1187_x000D_ 1648_x000D_ 1651	w303_x000D_ Δura3::pUAS_F_E_C_CORE1-OsTIR1-tCaADH1_x000D_ Δatg11::pATG8-sfTq2-Atg8-tATG8::hphNT1-S2_x000D_ Δatg5::ATG5-F5-flex#2-mNG#2-tSYNTH8::CgTRP1-S2_x000D_ Δatg2::ATG2-S3-AID*-TAP-tSYNTH8::CgHIS3-S2_x000D_ Δvps38::S1::natNT2-pCUP1-mRuby3-Vam7(PX)-S4-tSYNTH13::S2_x000D_ Δvph1::VPH1-S3-TAP-HaloTag7-tSYNTH8::CgLEU2-S2	_x000D_ Hyg_x000D_ Trp_x000D_ His_x000D_ Nat_x000D_ Leu	URA3_KO_x000D_ ATG11_KO_x000D_ ATG5_3'_x000D_ ATG2_3'_x000D_ VPS38_KO_x000D_ VPH1_3'
1652	1613	Δatg1::ATG1-S3-AID*-TAP-tSYNTH8::CgLEU2-S2	Leu	ATG1	3'	pOS574	CgLEU2		tSYNTH8	AID*-TAP			TAP	AID*			w303_x000D_ 475_x000D_ 1080_x000D_ 1119_x000D_ 1613_x000D_ 1652	w303_x000D_ Δura3::pUAS_F_E_C_CORE1-OsTIR1-tCaADH1_x000D_ Δatg11::pATG8-sfTq2-Atg8-tATG8::hphNT1-S2_x000D_ Δatg18::ATG18-S3-TEVsite-mNG#1-6xHA-tSYNTH8::CgHIS3-S2_x000D_ Δsec61::SEC61-S3-TAP-TEVsite-HA_Nb-tSYNTH8::CgTRP1-S2_x000D_ Δatg1::ATG1-S3-AID*-TAP-tSYNTH8::CgLEU2-S2	_x000D_ Hyg_x000D_ His_x000D_ Trp_x000D_ Leu	URA3_KO_x000D_ ATG11_KO_x000D_ ATG18_3'_x000D_ SEC61_3'_x000D_ ATG1_3'
1653	1613	Δatg4::ATG4-S3-AID*-TAP-tSYNTH8::CgLEU2-S2	Leu	ATG4	3'	pOS574	CgLEU2		tSYNTH8	AID*-TAP			TAP	AID*			w303_x000D_ 475_x000D_ 1080_x000D_ 1119_x000D_ 1613_x000D_ 1653	w303_x000D_ Δura3::pUAS_F_E_C_CORE1-OsTIR1-tCaADH1_x000D_ Δatg11::pATG8-sfTq2-Atg8-tATG8::hphNT1-S2_x000D_ Δatg18::ATG18-S3-TEVsite-mNG#1-6xHA-tSYNTH8::CgHIS3-S2_x000D_ Δsec61::SEC61-S3-TAP-TEVsite-HA_Nb-tSYNTH8::CgTRP1-S2_x000D_ Δatg4::ATG4-S3-AID*-TAP-tSYNTH8::CgLEU2-S2	_x000D_ Hyg_x000D_ His_x000D_ Trp_x000D_ Leu	URA3_KO_x000D_ ATG11_KO_x000D_ ATG18_3'_x000D_ SEC61_3'_x000D_ ATG4_3'
1654	1613	Δatg5::ATG5-S3-AID*-TAP-tSYNTH8::CgLEU2-S2	Leu	ATG5	3'	pOS574	CgLEU2		tSYNTH8	AID*-TAP			TAP	AID*			w303_x000D_ 475_x000D_ 1080_x000D_ 1119_x000D_ 1613_x000D_ 1654	w303_x000D_ Δura3::pUAS_F_E_C_CORE1-OsTIR1-tCaADH1_x000D_ Δatg11::pATG8-sfTq2-Atg8-tATG8::hphNT1-S2_x000D_ Δatg18::ATG18-S3-TEVsite-mNG#1-6xHA-tSYNTH8::CgHIS3-S2_x000D_ Δsec61::SEC61-S3-TAP-TEVsite-HA_Nb-tSYNTH8::CgTRP1-S2_x000D_ Δatg5::ATG5-S3-AID*-TAP-tSYNTH8::CgLEU2-S2	_x000D_ Hyg_x000D_ His_x000D_ Trp_x000D_ Leu	URA3_KO_x000D_ ATG11_KO_x000D_ ATG18_3'_x000D_ SEC61_3'_x000D_ ATG5_3'
1655	1613	Δatg7::ATG7-S3-AID*-TAP-tSYNTH8::CgLEU2-S2	Leu	ATG7	3'	pOS574	CgLEU2		tSYNTH8	AID*-TAP			TAP	AID*			w303_x000D_ 475_x000D_ 1080_x000D_ 1119_x000D_ 1613_x000D_ 1655	w303_x000D_ Δura3::pUAS_F_E_C_CORE1-OsTIR1-tCaADH1_x000D_ Δatg11::pATG8-sfTq2-Atg8-tATG8::hphNT1-S2_x000D_ Δatg18::ATG18-S3-TEVsite-mNG#1-6xHA-tSYNTH8::CgHIS3-S2_x000D_ Δsec61::SEC61-S3-TAP-TEVsite-HA_Nb-tSYNTH8::CgTRP1-S2_x000D_ Δatg7::ATG7-S3-AID*-TAP-tSYNTH8::CgLEU2-S2	_x000D_ Hyg_x000D_ His_x000D_ Trp_x000D_ Leu	URA3_KO_x000D_ ATG11_KO_x000D_ ATG18_3'_x000D_ SEC61_3'_x000D_ ATG7_3'
1656	1613	Δatg9::ATG9-S3-AID*-TAP-tSYNTH8::CgLEU2-S2	Leu	ATG9	3'	pOS574	CgLEU2		tSYNTH8	AID*-TAP			TAP	AID*			w303_x000D_ 475_x000D_ 1080_x000D_ 1119_x000D_ 1613_x000D_ 1656	w303_x000D_ Δura3::pUAS_F_E_C_CORE1-OsTIR1-tCaADH1_x000D_ Δatg11::pATG8-sfTq2-Atg8-tATG8::hphNT1-S2_x000D_ Δatg18::ATG18-S3-TEVsite-mNG#1-6xHA-tSYNTH8::CgHIS3-S2_x000D_ Δsec61::SEC61-S3-TAP-TEVsite-HA_Nb-tSYNTH8::CgTRP1-S2_x000D_ Δatg9::ATG9-S3-AID*-TAP-tSYNTH8::CgLEU2-S2	_x000D_ Hyg_x000D_ His_x000D_ Trp_x000D_ Leu	URA3_KO_x000D_ ATG11_KO_x000D_ ATG18_3'_x000D_ SEC61_3'_x000D_ ATG9_3'
1657	1187	Δsec61::SEC61-S3-TAP-HaloTag7-tSYNTH8::CgLEU2-S2	Leu	SEC61	3'	pOS360	CgLEU2		tSYNTH8	TAP-HaloTag7		HaloTag7	TAP				w303_x000D_ 475_x000D_ 1080_x000D_ 1102_x000D_ 1187_x000D_ 1657	w303_x000D_ Δura3::pUAS_F_E_C_CORE1-OsTIR1-tCaADH1_x000D_ Δatg11::pATG8-sfTq2-Atg8-tATG8::hphNT1-S2_x000D_ Δatg5::ATG5-F5-flex#2-mNG#2-tSYNTH8::CgTRP1-S2_x000D_ Δatg2::ATG2-S3-AID*-TAP-tSYNTH8::CgHIS3-S2_x000D_ Δsec61::SEC61-S3-TAP-HaloTag7-tSYNTH8::CgLEU2-S2	_x000D_ Hyg_x000D_ Trp_x000D_ His_x000D_ Leu	URA3_KO_x000D_ ATG11_KO_x000D_ ATG5_3'_x000D_ ATG2_3'_x000D_ SEC61_3'
1658	1187	Δtom70::TOM70-S3-TAP-HaloTag7-tSYNTH8::CgLEU2-S2	Leu	TOM70	3'	pOS360	CgLEU2		tSYNTH8	TAP-HaloTag7		HaloTag7	TAP				w303_x000D_ 475_x000D_ 1080_x000D_ 1102_x000D_ 1187_x000D_ 1658	w303_x000D_ Δura3::pUAS_F_E_C_CORE1-OsTIR1-tCaADH1_x000D_ Δatg11::pATG8-sfTq2-Atg8-tATG8::hphNT1-S2_x000D_ Δatg5::ATG5-F5-flex#2-mNG#2-tSYNTH8::CgTRP1-S2_x000D_ Δatg2::ATG2-S3-AID*-TAP-tSYNTH8::CgHIS3-S2_x000D_ Δtom70::TOM70-S3-TAP-HaloTag7-tSYNTH8::CgLEU2-S2	_x000D_ Hyg_x000D_ Trp_x000D_ His_x000D_ Leu	URA3_KO_x000D_ ATG11_KO_x000D_ ATG5_3'_x000D_ ATG2_3'_x000D_ TOM70_3'
1659	1187	Δvph1::VPH1-S3-TAP-HaloTag7-tSYNTH8::CgLEU2-S2	Leu	VPH1	3'	pOS360	CgLEU2		tSYNTH8	TAP-HaloTag7		HaloTag7	TAP				w303_x000D_ 475_x000D_ 1080_x000D_ 1102_x000D_ 1187_x000D_ 1659	w303_x000D_ Δura3::pUAS_F_E_C_CORE1-OsTIR1-tCaADH1_x000D_ Δatg11::pATG8-sfTq2-Atg8-tATG8::hphNT1-S2_x000D_ Δatg5::ATG5-F5-flex#2-mNG#2-tSYNTH8::CgTRP1-S2_x000D_ Δatg2::ATG2-S3-AID*-TAP-tSYNTH8::CgHIS3-S2_x000D_ Δvph1::VPH1-S3-TAP-HaloTag7-tSYNTH8::CgLEU2-S2	_x000D_ Hyg_x000D_ Trp_x000D_ His_x000D_ Leu	URA3_KO_x000D_ ATG11_KO_x000D_ ATG5_3'_x000D_ ATG2_3'_x000D_ VPH1_3'
1787	477	Δleu2::pPGK1-3xTagBFP-PHO8-tPHO8::LEU2	Leu	LEU2	KO	pOS642	LEU2	pPGK1	tPHO8	3xTagBFP-PHO8							w303_x000D_ 475_x000D_ 477_x000D_ 1787	w303_x000D_ Δura3::pUAS_F_E_C_CORE1-OsTIR1-tCaADH1_x000D_ Δatg11::pATG8-mNG#3-Atg8-tATG8::hphNT1-S2_x000D_ Δleu2::pPGK1-3xTagBFP-PHO8-tPHO8::LEU2	_x000D_ Hyg_x000D_ Leu	URA3_KO_x000D_ ATG11_KO_x000D_ LEU2_KO
1863	1787	Δsec61::SEC61-S3-HaloTag7-tSYNTH8::CgHIS3-S2	His	SEC61	3'	pOS442	CgHIS3		tSYNTH8	HaloTag7		HaloTag7					w303_x000D_ 475_x000D_ 477_x000D_ 1787_x000D_ 1863	w303_x000D_ Δura3::pUAS_F_E_C_CORE1-OsTIR1-tCaADH1_x000D_ Δatg11::pATG8-mNG#3-Atg8-tATG8::hphNT1-S2_x000D_ Δleu2::pPGK1-3xTagBFP-PHO8-tPHO8::LEU2_x000D_ Δsec61::SEC61-S3-HaloTag7-tSYNTH8::CgHIS3-S2	_x000D_ Hyg_x000D_ Leu_x000D_ His	URA3_KO_x000D_ ATG11_KO_x000D_ LEU2_KO_x000D_ SEC61_3'
1985	1863	Δymr1::S1::natNT2-pCUP1-mScarletI#1-Vam7(PX)-S4-tSYNTH13::S2	Nat	YMR1	KO	pOS647	natNT2	pCUP1	tSYNTH13	mScarletI#1-Vam7(PX)		mScarletI#1			Vam7(PX)		w303_x000D_ 475_x000D_ 477_x000D_ 1787_x000D_ 1863_x000D_ 1985	w303_x000D_ Δura3::pUAS_F_E_C_CORE1-OsTIR1-tCaADH1_x000D_ Δatg11::pATG8-mNG#3-Atg8-tATG8::hphNT1-S2_x000D_ Δleu2::pPGK1-3xTagBFP-PHO8-tPHO8::LEU2_x000D_ Δsec61::SEC61-S3-HaloTag7-tSYNTH8::CgHIS3-S2_x000D_ Δymr1::S1::natNT2-pCUP1-mScarletI#1-Vam7(PX)-S4-tSYNTH13::S2	_x000D_ Hyg_x000D_ Leu_x000D_ His_x000D_ Nat	URA3_KO_x000D_ ATG11_KO_x000D_ LEU2_KO_x000D_ SEC61_3'_x000D_ YMR1_KO
2066	1863	Δtrp1::S1::natNT2-pCUP1-mScarletI#1-Vam7(PX)-S4-tSYNTH13::S2	Nat	TRP1	KO	pOS647	natNT2	pCUP1	tSYNTH13	mScarletI#1-Vam7(PX)		mScarletI#1			Vam7(PX)		w303_x000D_ 475_x000D_ 477_x000D_ 1787_x000D_ 1863_x000D_ 2066	w303_x000D_ Δura3::pUAS_F_E_C_CORE1-OsTIR1-tCaADH1_x000D_ Δatg11::pATG8-mNG#3-Atg8-tATG8::hphNT1-S2_x000D_ Δleu2::pPGK1-3xTagBFP-PHO8-tPHO8::LEU2_x000D_ Δsec61::SEC61-S3-HaloTag7-tSYNTH8::CgHIS3-S2_x000D_ Δtrp1::S1::natNT2-pCUP1-mScarletI#1-Vam7(PX)-S4-tSYNTH13::S2	_x000D_ Hyg_x000D_ Leu_x000D_ His_x000D_ Nat	URA3_KO_x000D_ ATG11_KO_x000D_ LEU2_KO_x000D_ SEC61_3'_x000D_ TRP1_KO
2292	1985	Δvps38::S1::KlURA3-S2	Ura	VPS38	KO	pOS662	KlURA3										w303_x000D_ 475_x000D_ 477_x000D_ 1787_x000D_ 1863_x000D_ 1985_x000D_ 2292	w303_x000D_ Δura3::pUAS_F_E_C_CORE1-OsTIR1-tCaADH1_x000D_ Δatg11::pATG8-mNG#3-Atg8-tATG8::hphNT1-S2_x000D_ Δleu2::pPGK1-3xTagBFP-PHO8-tPHO8::LEU2_x000D_ Δsec61::SEC61-S3-HaloTag7-tSYNTH8::CgHIS3-S2_x000D_ Δymr1::S1::natNT2-pCUP1-mScarletI#1-Vam7(PX)-S4-tSYNTH13::S2_x000D_ Δvps38::S1::KlURA3-S2	_x000D_ Hyg_x000D_ Leu_x000D_ His_x000D_ Nat_x000D_ Ura	URA3_KO_x000D_ ATG11_KO_x000D_ LEU2_KO_x000D_ SEC61_3'_x000D_ YMR1_KO_x000D_ VPS38_KO
2307	1787	Δfba1::FBA1-S3-mScarletI#2-AaLS-tSYNTH8::CgTRP1-S2	Trp	FBA1	3'	pOS667	CgTRP1		tSYNTH8	mScarletI#2-AaLS		mScarletI#2				AaLS	w303_x000D_ 475_x000D_ 477_x000D_ 1787_x000D_ 2307	w303_x000D_ Δura3::pUAS_F_E_C_CORE1-OsTIR1-tCaADH1_x000D_ Δatg11::pATG8-mNG#3-Atg8-tATG8::hphNT1-S2_x000D_ Δleu2::pPGK1-3xTagBFP-PHO8-tPHO8::LEU2_x000D_ Δfba1::FBA1-S3-mScarletI#2-AaLS-tSYNTH8::CgTRP1-S2	_x000D_ Hyg_x000D_ Leu_x000D_ Trp	URA3_KO_x000D_ ATG11_KO_x000D_ LEU2_KO_x000D_ FBA1_3'
2356	2307	Δatg24::ATG24-S3-AID*-TAP-tSYNTH8::CgHIS3-S2	His	ATG24	3'	pOS343	CgHIS3		tSYNTH8	AID*-TAP			TAP	AID*			w303_x000D_ 475_x000D_ 477_x000D_ 1787_x000D_ 2307_x000D_ 2356	w303_x000D_ Δura3::pUAS_F_E_C_CORE1-OsTIR1-tCaADH1_x000D_ Δatg11::pATG8-mNG#3-Atg8-tATG8::hphNT1-S2_x000D_ Δleu2::pPGK1-3xTagBFP-PHO8-tPHO8::LEU2_x000D_ Δfba1::FBA1-S3-mScarletI#2-AaLS-tSYNTH8::CgTRP1-S2_x000D_ Δatg24::ATG24-S3-AID*-TAP-tSYNTH8::CgHIS3-S2	_x000D_ Hyg_x000D_ Leu_x000D_ Trp_x000D_ His	URA3_KO_x000D_ ATG11_KO_x000D_ LEU2_KO_x000D_ FBA1_3'_x000D_ ATG24_3'
2452	514	Δatg24::ATG24-S3-flex-mScarletI#1-tSYNTH8::CgLEU2-S2	Leu	ATG24	3'	pOS249	CgLEU2		tSYNTH8	flex-mScarletI#1	flex	mScarletI#1					w303_x000D_ 475_x000D_ 477_x000D_ 514_x000D_ 2452	w303_x000D_ Δura3::pUAS_F_E_C_CORE1-OsTIR1-tCaADH1_x000D_ Δatg11::pATG8-mNG#3-Atg8-tATG8::hphNT1-S2_x000D_ Δatg2::ATG2-S3-AID*-TAP-tSYNTH8::CgHIS3-S2_x000D_ Δatg24::ATG24-S3-flex-mScarletI#1-tSYNTH8::CgLEU2-S2	_x000D_ Hyg_x000D_ His_x000D_ Leu	URA3_KO_x000D_ ATG11_KO_x000D_ ATG2_3'_x000D_ ATG24_3'
2584	514	Δatg24::S1::KlURA3-S2	Ura	ATG24	KO	pOS662	KlURA3										w303_x000D_ 475_x000D_ 477_x000D_ 514_x000D_ 2584	w303_x000D_ Δura3::pUAS_F_E_C_CORE1-OsTIR1-tCaADH1_x000D_ Δatg11::pATG8-mNG#3-Atg8-tATG8::hphNT1-S2_x000D_ Δatg2::ATG2-S3-AID*-TAP-tSYNTH8::CgHIS3-S2_x000D_ Δatg24::S1::KlURA3-S2	_x000D_ Hyg_x000D_ His_x000D_ Ura	URA3_KO_x000D_ ATG11_KO_x000D_ ATG2_3'_x000D_ ATG24_KO
2585	2452	Δymr1::S1::CgTRP1-S2	Trp	YMR1	KO	pOS509	CgTRP1										w303_x000D_ 475_x000D_ 477_x000D_ 514_x000D_ 2452_x000D_ 2585	w303_x000D_ Δura3::pUAS_F_E_C_CORE1-OsTIR1-tCaADH1_x000D_ Δatg11::pATG8-mNG#3-Atg8-tATG8::hphNT1-S2_x000D_ Δatg2::ATG2-S3-AID*-TAP-tSYNTH8::CgHIS3-S2_x000D_ Δatg24::ATG24-S3-flex-mScarletI#1-tSYNTH8::CgLEU2-S2_x000D_ Δymr1::S1::CgTRP1-S2	_x000D_ Hyg_x000D_ His_x000D_ Leu_x000D_ Trp	URA3_KO_x000D_ ATG11_KO_x000D_ ATG2_3'_x000D_ ATG24_3'_x000D_ YMR1_KO
2664	BY4741	Δtrp1::pATG8-mNG#3-Atg8-tATG8::hphNT1-S2	Hyg	TRP1	KO	pOS222	hphNT1	pATG8	tATG8	mNG#3-Atg8		mNG#3					BY4741_x000D_ 2664	BY4741_x000D_ Δtrp1::pATG8-mNG#3-Atg8-tATG8::hphNT1-S2	Hyg	TRP1_KO
2713	2584	Δvps38::S1::CgTRP1-S2	Trp	VPS38	KO	pOS509	CgTRP1										w303_x000D_ 475_x000D_ 477_x000D_ 514_x000D_ 2584_x000D_ 2713	w303_x000D_ Δura3::pUAS_F_E_C_CORE1-OsTIR1-tCaADH1_x000D_ Δatg11::pATG8-mNG#3-Atg8-tATG8::hphNT1-S2_x000D_ Δatg2::ATG2-S3-AID*-TAP-tSYNTH8::CgHIS3-S2_x000D_ Δatg24::S1::KlURA3-S2_x000D_ Δvps38::S1::CgTRP1-S2	_x000D_ Hyg_x000D_ His_x000D_ Ura_x000D_ Trp	URA3_KO_x000D_ ATG11_KO_x000D_ ATG2_3'_x000D_ ATG24_KO_x000D_ VPS38_KO
2718	2452	Δvps38::S1::KlURA3-S2	Ura	VPS38	KO	pOS662	KlURA3										w303_x000D_ 475_x000D_ 477_x000D_ 514_x000D_ 2452_x000D_ 2718	w303_x000D_ Δura3::pUAS_F_E_C_CORE1-OsTIR1-tCaADH1_x000D_ Δatg11::pATG8-mNG#3-Atg8-tATG8::hphNT1-S2_x000D_ Δatg2::ATG2-S3-AID*-TAP-tSYNTH8::CgHIS3-S2_x000D_ Δatg24::ATG24-S3-flex-mScarletI#1-tSYNTH8::CgLEU2-S2_x000D_ Δvps38::S1::KlURA3-S2	_x000D_ Hyg_x000D_ His_x000D_ Leu_x000D_ Ura	URA3_KO_x000D_ ATG11_KO_x000D_ ATG2_3'_x000D_ ATG24_3'_x000D_ VPS38_KO
2839	1080	Δrps1b::RPS1B-S3-TEVsite-mNG#1-GBP-tSYNTH8::CgHIS3-S2	His	RPS1B	3'	pOS404	CgHIS3		tSYNTH8	TEVsite-mNG#1-GBP		mNG#1			GBP	TEVsite	w303_x000D_ 475_x000D_ 1080_x000D_ 2839	w303_x000D_ Δura3::pUAS_F_E_C_CORE1-OsTIR1-tCaADH1_x000D_ Δatg11::pATG8-sfTq2-Atg8-tATG8::hphNT1-S2_x000D_ Δrps1b::RPS1B-S3-TEVsite-mNG#1-GBP-tSYNTH8::CgHIS3-S2	_x000D_ Hyg_x000D_ His	URA3_KO_x000D_ ATG11_KO_x000D_ RPS1B_3'
2840	1080	Δrpl8a::RPL8A-S3-TEVsite-mNG#1-GBP-tSYNTH8::CgHIS3-S2	His	RPL8A	3'	pOS404	CgHIS3		tSYNTH8	TEVsite-mNG#1-GBP		mNG#1			GBP	TEVsite	w303_x000D_ 475_x000D_ 1080_x000D_ 2840	w303_x000D_ Δura3::pUAS_F_E_C_CORE1-OsTIR1-tCaADH1_x000D_ Δatg11::pATG8-sfTq2-Atg8-tATG8::hphNT1-S2_x000D_ Δrpl8a::RPL8A-S3-TEVsite-mNG#1-GBP-tSYNTH8::CgHIS3-S2	_x000D_ Hyg_x000D_ His	URA3_KO_x000D_ ATG11_KO_x000D_ RPL8A_3'
2841	1080	Δfba1::FBA1-S3-TEVsite-mNG#1-GBP-tSYNTH8::CgHIS3-S2	His	FBA1	3'	pOS404	CgHIS3		tSYNTH8	TEVsite-mNG#1-GBP		mNG#1			GBP	TEVsite	w303_x000D_ 475_x000D_ 1080_x000D_ 2841	w303_x000D_ Δura3::pUAS_F_E_C_CORE1-OsTIR1-tCaADH1_x000D_ Δatg11::pATG8-sfTq2-Atg8-tATG8::hphNT1-S2_x000D_ Δfba1::FBA1-S3-TEVsite-mNG#1-GBP-tSYNTH8::CgHIS3-S2	_x000D_ Hyg_x000D_ His	URA3_KO_x000D_ ATG11_KO_x000D_ FBA1_3'
2954	477	Δape1::S1::natNT2-pCUP1-mScarletI#1-S4-APE1	Nat	APE1	5'	pOS283	natNT2	pCUP1		mScarletI#1		mScarletI#1					w303_x000D_ 475_x000D_ 477_x000D_ 2954	w303_x000D_ Δura3::pUAS_F_E_C_CORE1-OsTIR1-tCaADH1_x000D_ Δatg11::pATG8-mNG#3-Atg8-tATG8::hphNT1-S2_x000D_ Δape1::S1::natNT2-pCUP1-mScarletI#1-S4-APE1	_x000D_ Hyg_x000D_ Nat	URA3_KO_x000D_ ATG11_KO_x000D_ APE1_5'
2956	2839	Δatg24::ATG24-S3-AID*-TAP-tSYNTH8::CgLEU2-S2	Leu	ATG24	3'	pOS574	CgLEU2		tSYNTH8	AID*-TAP			TAP	AID*			w303_x000D_ 475_x000D_ 1080_x000D_ 2839_x000D_ 2956	w303_x000D_ Δura3::pUAS_F_E_C_CORE1-OsTIR1-tCaADH1_x000D_ Δatg11::pATG8-sfTq2-Atg8-tATG8::hphNT1-S2_x000D_ Δrps1b::RPS1B-S3-TEVsite-mNG#1-GBP-tSYNTH8::CgHIS3-S2_x000D_ Δatg24::ATG24-S3-AID*-TAP-tSYNTH8::CgLEU2-S2	_x000D_ Hyg_x000D_ His_x000D_ Leu	URA3_KO_x000D_ ATG11_KO_x000D_ RPS1B_3'_x000D_ ATG24_3'
2957	2840	Δatg24::ATG24-S3-AID*-TAP-tSYNTH8::CgLEU2-S2	Leu	ATG24	3'	pOS574	CgLEU2		tSYNTH8	AID*-TAP			TAP	AID*			w303_x000D_ 475_x000D_ 1080_x000D_ 2840_x000D_ 2957	w303_x000D_ Δura3::pUAS_F_E_C_CORE1-OsTIR1-tCaADH1_x000D_ Δatg11::pATG8-sfTq2-Atg8-tATG8::hphNT1-S2_x000D_ Δrpl8a::RPL8A-S3-TEVsite-mNG#1-GBP-tSYNTH8::CgHIS3-S2_x000D_ Δatg24::ATG24-S3-AID*-TAP-tSYNTH8::CgLEU2-S2	_x000D_ Hyg_x000D_ His_x000D_ Leu	URA3_KO_x000D_ ATG11_KO_x000D_ RPL8A_3'_x000D_ ATG24_3'
2958	2841	Δatg24::ATG24-S3-AID*-TAP-tSYNTH8::CgLEU2-S2	Leu	ATG24	3'	pOS574	CgLEU2		tSYNTH8	AID*-TAP			TAP	AID*			w303_x000D_ 475_x000D_ 1080_x000D_ 2841_x000D_ 2958	w303_x000D_ Δura3::pUAS_F_E_C_CORE1-OsTIR1-tCaADH1_x000D_ Δatg11::pATG8-sfTq2-Atg8-tATG8::hphNT1-S2_x000D_ Δfba1::FBA1-S3-TEVsite-mNG#1-GBP-tSYNTH8::CgHIS3-S2_x000D_ Δatg24::ATG24-S3-AID*-TAP-tSYNTH8::CgLEU2-S2	_x000D_ Hyg_x000D_ His_x000D_ Leu	URA3_KO_x000D_ ATG11_KO_x000D_ FBA1_3'_x000D_ ATG24_3'
2964	2954	Δatg24::ATG24-S3-AID*-TAP-tSYNTH8::CgHIS3-S2	His	ATG24	3'	pOS343	CgHIS3		tSYNTH8	AID*-TAP			TAP	AID*			w303_x000D_ 475_x000D_ 477_x000D_ 2954_x000D_ 2964	w303_x000D_ Δura3::pUAS_F_E_C_CORE1-OsTIR1-tCaADH1_x000D_ Δatg11::pATG8-mNG#3-Atg8-tATG8::hphNT1-S2_x000D_ Δape1::S1::natNT2-pCUP1-mScarletI#1-S4-APE1_x000D_ Δatg24::ATG24-S3-AID*-TAP-tSYNTH8::CgHIS3-S2	_x000D_ Hyg_x000D_ Nat_x000D_ His	URA3_KO_x000D_ ATG11_KO_x000D_ APE1_5'_x000D_ ATG24_3'
2965	1080	Δatg24::S1::KlURA3-S2	Ura	ATG24	KO	pOS662	KlURA3										w303_x000D_ 475_x000D_ 1080_x000D_ 2965	w303_x000D_ Δura3::pUAS_F_E_C_CORE1-OsTIR1-tCaADH1_x000D_ Δatg11::pATG8-sfTq2-Atg8-tATG8::hphNT1-S2_x000D_ Δatg24::S1::KlURA3-S2	_x000D_ Hyg_x000D_ Ura	URA3_KO_x000D_ ATG11_KO_x000D_ ATG24_KO
2969	477	Δatg24::ATG24-S3-DsRed_Max-tSYNTH8::CgLEU2-S2	Leu	ATG24	3'	pOS716	CgLEU2		tSYNTH8	DsRed_Max		DsRed_Max					w303_x000D_ 475_x000D_ 477_x000D_ 2969	w303_x000D_ Δura3::pUAS_F_E_C_CORE1-OsTIR1-tCaADH1_x000D_ Δatg11::pATG8-mNG#3-Atg8-tATG8::hphNT1-S2_x000D_ Δatg24::ATG24-S3-DsRed_Max-tSYNTH8::CgLEU2-S2	_x000D_ Hyg_x000D_ Leu	URA3_KO_x000D_ ATG11_KO_x000D_ ATG24_3'
2971	1080	Δatg24::ATG24-S3-AID*-TAP-tSYNTH8::CgLEU2-S2	Leu	ATG24	3'	pOS574	CgLEU2		tSYNTH8	AID*-TAP			TAP	AID*			w303_x000D_ 475_x000D_ 1080_x000D_ 2971	w303_x000D_ Δura3::pUAS_F_E_C_CORE1-OsTIR1-tCaADH1_x000D_ Δatg11::pATG8-sfTq2-Atg8-tATG8::hphNT1-S2_x000D_ Δatg24::ATG24-S3-AID*-TAP-tSYNTH8::CgLEU2-S2	_x000D_ Hyg_x000D_ Leu	URA3_KO_x000D_ ATG11_KO_x000D_ ATG24_3'
2975	2964	Δatg19::S1::CgTRP1-S2	Trp	ATG19	KO	pOS509	CgTRP1										w303_x000D_ 475_x000D_ 477_x000D_ 2954_x000D_ 2964_x000D_ 2975	w303_x000D_ Δura3::pUAS_F_E_C_CORE1-OsTIR1-tCaADH1_x000D_ Δatg11::pATG8-mNG#3-Atg8-tATG8::hphNT1-S2_x000D_ Δape1::S1::natNT2-pCUP1-mScarletI#1-S4-APE1_x000D_ Δatg24::ATG24-S3-AID*-TAP-tSYNTH8::CgHIS3-S2_x000D_ Δatg19::S1::CgTRP1-S2	_x000D_ Hyg_x000D_ Nat_x000D_ His_x000D_ Trp	URA3_KO_x000D_ ATG11_KO_x000D_ APE1_5'_x000D_ ATG24_3'_x000D_ ATG19_KO
2998	477	Δape1::S1::natNT2-pCUP1-sfTq2-S4-APE1	Nat	APE1	5'	pOS545	natNT2	pCUP1		sfTq2		sfTq2					w303_x000D_ 475_x000D_ 477_x000D_ 2998	w303_x000D_ Δura3::pUAS_F_E_C_CORE1-OsTIR1-tCaADH1_x000D_ Δatg11::pATG8-mNG#3-Atg8-tATG8::hphNT1-S2_x000D_ Δape1::S1::natNT2-pCUP1-sfTq2-S4-APE1	_x000D_ Hyg_x000D_ Nat	URA3_KO_x000D_ ATG11_KO_x000D_ APE1_5'
2999	477	Δatg19::S1::natNT2-pCUP1-sfTq2-S4-ATG19	Nat	ATG19	5'	pOS545	natNT2	pCUP1		sfTq2		sfTq2					w303_x000D_ 475_x000D_ 477_x000D_ 2999	w303_x000D_ Δura3::pUAS_F_E_C_CORE1-OsTIR1-tCaADH1_x000D_ Δatg11::pATG8-mNG#3-Atg8-tATG8::hphNT1-S2_x000D_ Δatg19::S1::natNT2-pCUP1-sfTq2-S4-ATG19	_x000D_ Hyg_x000D_ Nat	URA3_KO_x000D_ ATG11_KO_x000D_ ATG19_5'
3016	2664	Δape1::S1::natNT2-pCUP1-mScarletI#1-S4-APE1	Nat	APE1	5'	pOS283	natNT2	pCUP1		mScarletI#1		mScarletI#1					BY4741_x000D_ 2664_x000D_ 3016	BY4741_x000D_ Δtrp1::pATG8-mNG#3-Atg8-tATG8::hphNT1-S2_x000D_ Δape1::S1::natNT2-pCUP1-mScarletI#1-S4-APE1	Hyg_x000D_ Nat	TRP1_KO_x000D_ APE1_5'
3017	2664	Δvps38::S1::natNT2-pCUP1-mScarletI#1-Vam7(PX)-S4-tSYNTH13::S2	Nat	VPS38	KO	pOS647	natNT2	pCUP1	tSYNTH13	mScarletI#1-Vam7(PX)		mScarletI#1			Vam7(PX)		BY4741_x000D_ 2664_x000D_ 3017	BY4741_x000D_ Δtrp1::pATG8-mNG#3-Atg8-tATG8::hphNT1-S2_x000D_ Δvps38::S1::natNT2-pCUP1-mScarletI#1-Vam7(PX)-S4-tSYNTH13::S2	Hyg_x000D_ Nat	TRP1_KO_x000D_ VPS38_KO
3027	2066	Δymr1::YMR1-S3-flex-AID*-flex-TAP-tSYNTH8::CgTRP1-S2	Trp	YMR1	3'	pOS525	CgTRP1		tSYNTH8	flex-AID*-flex-TAP	flex		TAP	AID*			w303_x000D_ 475_x000D_ 477_x000D_ 1787_x000D_ 1863_x000D_ 2066_x000D_ 3027	w303_x000D_ Δura3::pUAS_F_E_C_CORE1-OsTIR1-tCaADH1_x000D_ Δatg11::pATG8-mNG#3-Atg8-tATG8::hphNT1-S2_x000D_ Δleu2::pPGK1-3xTagBFP-PHO8-tPHO8::LEU2_x000D_ Δsec61::SEC61-S3-HaloTag7-tSYNTH8::CgHIS3-S2_x000D_ Δtrp1::S1::natNT2-pCUP1-mScarletI#1-Vam7(PX)-S4-tSYNTH13::S2_x000D_ Δymr1::YMR1-S3-flex-AID*-flex-TAP-tSYNTH8::CgTRP1-S2	_x000D_ Hyg_x000D_ Leu_x000D_ His_x000D_ Nat_x000D_ Trp	URA3_KO_x000D_ ATG11_KO_x000D_ LEU2_KO_x000D_ SEC61_3'_x000D_ TRP1_KO_x000D_ YMR1_3'
3051	3016	Δopi3::S1::KlURA3-S2	Ura	OPI3	KO	pOS662	KlURA3										BY4741_x000D_ 2664_x000D_ 3016_x000D_ 3051	BY4741_x000D_ Δtrp1::pATG8-mNG#3-Atg8-tATG8::hphNT1-S2_x000D_ Δape1::S1::natNT2-pCUP1-mScarletI#1-S4-APE1_x000D_ Δopi3::S1::KlURA3-S2	Hyg_x000D_ Nat_x000D_ Ura	TRP1_KO_x000D_ APE1_5'_x000D_ OPI3_KO
3052	3017	Δopi3::S1::KlURA3-S2	Ura	OPI3	KO	pOS662	KlURA3										BY4741_x000D_ 2664_x000D_ 3017_x000D_ 3052	BY4741_x000D_ Δtrp1::pATG8-mNG#3-Atg8-tATG8::hphNT1-S2_x000D_ Δvps38::S1::natNT2-pCUP1-mScarletI#1-Vam7(PX)-S4-tSYNTH13::S2_x000D_ Δopi3::S1::KlURA3-S2	Hyg_x000D_ Nat_x000D_ Ura	TRP1_KO_x000D_ VPS38_KO_x000D_ OPI3_KO
3058	1100	Δatg24::S1::KlURA3-S2	Ura	ATG24	KO	pOS662	KlURA3										w303_x000D_ 475_x000D_ 1080_x000D_ 1100_x000D_ 3058	w303_x000D_ Δura3::pUAS_F_E_C_CORE1-OsTIR1-tCaADH1_x000D_ Δatg11::pATG8-sfTq2-Atg8-tATG8::hphNT1-S2_x000D_ Δatg1::ATG1-F5-flex#2-mNG#2-tSYNTH8::CgTRP1-S2_x000D_ Δatg24::S1::KlURA3-S2	_x000D_ Hyg_x000D_ Trp_x000D_ Ura	URA3_KO_x000D_ ATG11_KO_x000D_ ATG1_3'_x000D_ ATG24_KO
3059	1101	Δatg24::S1::KlURA3-S2	Ura	ATG24	KO	pOS662	KlURA3										w303_x000D_ 475_x000D_ 1080_x000D_ 1101_x000D_ 3059	w303_x000D_ Δura3::pUAS_F_E_C_CORE1-OsTIR1-tCaADH1_x000D_ Δatg11::pATG8-sfTq2-Atg8-tATG8::hphNT1-S2_x000D_ Δatg2::ATG2-F5-flex#2-mNG#2-tSYNTH8::CgTRP1-S2_x000D_ Δatg24::S1::KlURA3-S2	_x000D_ Hyg_x000D_ Trp_x000D_ Ura	URA3_KO_x000D_ ATG11_KO_x000D_ ATG2_3'_x000D_ ATG24_KO
3060	1102	Δatg24::S1::KlURA3-S2	Ura	ATG24	KO	pOS662	KlURA3										w303_x000D_ 475_x000D_ 1080_x000D_ 1102_x000D_ 3060	w303_x000D_ Δura3::pUAS_F_E_C_CORE1-OsTIR1-tCaADH1_x000D_ Δatg11::pATG8-sfTq2-Atg8-tATG8::hphNT1-S2_x000D_ Δatg5::ATG5-F5-flex#2-mNG#2-tSYNTH8::CgTRP1-S2_x000D_ Δatg24::S1::KlURA3-S2	_x000D_ Hyg_x000D_ Trp_x000D_ Ura	URA3_KO_x000D_ ATG11_KO_x000D_ ATG5_3'_x000D_ ATG24_KO
3061	1100	Δymr1::YMR1-S3-AID*-TAP-tSYNTH8::CgHIS3-S2	His	YMR1	3'	pOS343	CgHIS3		tSYNTH8	AID*-TAP			TAP	AID*			w303_x000D_ 475_x000D_ 1080_x000D_ 1100_x000D_ 3061	w303_x000D_ Δura3::pUAS_F_E_C_CORE1-OsTIR1-tCaADH1_x000D_ Δatg11::pATG8-sfTq2-Atg8-tATG8::hphNT1-S2_x000D_ Δatg1::ATG1-F5-flex#2-mNG#2-tSYNTH8::CgTRP1-S2_x000D_ Δymr1:YMR1-S3-AID*-TAP-tSYNTH8::CgHIS3-S2	_x000D_ Hyg_x000D_ Trp_x000D_ His	URA3_KO_x000D_ ATG11_KO_x000D_ ATG1_3'_x000D_ YMR1_3'
3062	1101	Δymr1::YMR1-S3-AID*-TAP-tSYNTH8::CgHIS3-S2	His	YMR1	3'	pOS343	CgHIS3		tSYNTH8	AID*-TAP			TAP	AID*			w303_x000D_ 475_x000D_ 1080_x000D_ 1101_x000D_ 3062	w303_x000D_ Δura3::pUAS_F_E_C_CORE1-OsTIR1-tCaADH1_x000D_ Δatg11::pATG8-sfTq2-Atg8-tATG8::hphNT1-S2_x000D_ Δatg2::ATG2-F5-flex#2-mNG#2-tSYNTH8::CgTRP1-S2_x000D_ Δymr1::YMR1-S3-AID*-TAP-tSYNTH8::CgHIS3-S2	_x000D_ Hyg_x000D_ Trp_x000D_ His	URA3_KO_x000D_ ATG11_KO_x000D_ ATG2_3'_x000D_ YMR1_3'
3063	1102	Δymr1::YMR1-S3-AID*-TAP-tSYNTH8::CgHIS3-S2	His	YMR1	3'	pOS343	CgHIS3		tSYNTH8	AID*-TAP			TAP	AID*			w303_x000D_ 475_x000D_ 1080_x000D_ 1102_x000D_ 3063	w303_x000D_ Δura3::pUAS_F_E_C_CORE1-OsTIR1-tCaADH1_x000D_ Δatg11::pATG8-sfTq2-Atg8-tATG8::hphNT1-S2_x000D_ Δatg5::ATG5-F5-flex#2-mNG#2-tSYNTH8::CgTRP1-S2_x000D_ Δymr1:YMR1-S3-AID*-TAP-tSYNTH8::CgHIS3-S2	_x000D_ Hyg_x000D_ Trp_x000D_ His	URA3_KO_x000D_ ATG11_KO_x000D_ ATG5_3'_x000D_ YMR1_3'
3069	3027	Δvps38::S1::KlURA3-S2	Ura	VPS38	KO	pOS662	KlURA3										w303_x000D_ 475_x000D_ 477_x000D_ 1787_x000D_ 1863_x000D_ 2066_x000D_ 3027_x000D_ 3069	w303_x000D_ Δura3::pUAS_F_E_C_CORE1-OsTIR1-tCaADH1_x000D_ Δatg11::pATG8-mNG#3-Atg8-tATG8::hphNT1-S2_x000D_ Δleu2::pPGK1-3xTagBFP-PHO8-tPHO8::LEU2_x000D_ Δsec61::SEC61-S3-HaloTag7-tSYNTH8::CgHIS3-S2_x000D_ Δtrp1::S1::natNT2-pCUP1-mScarletI#1-Vam7(PX)-S4-tSYNTH13::S2_x000D_ Δymr1::YMR1-S3-flex-AID*-flex-TAP-tSYNTH8::CgTRP1-S2_x000D_ Δvps38::S1::KlURA3-S2	_x000D_ Hyg_x000D_ Leu_x000D_ His_x000D_ Nat_x000D_ Trp_x000D_ Ura	URA3_KO_x000D_ ATG11_KO_x000D_ LEU2_KO_x000D_ SEC61_3'_x000D_ TRP1_KO_x000D_ YMR1_3'_x000D_ VPS38_KO
3073	514	Δsnx41::SNX41-S3-flex-mScarletI#1-tSYNTH8::CgLEU2-S2	Leu	SNX41	3'	pOS249	CgLEU2		tSYNTH8	flex-mScarletI#1	flex	mScarletI#1					w303_x000D_ 475_x000D_ 477_x000D_ 514_x000D_ 3073	w303_x000D_ Δura3::pUAS_F_E_C_CORE1-OsTIR1-tCaADH1_x000D_ Δatg11::pATG8-mNG#3-Atg8-tATG8::hphNT1-S2_x000D_ Δatg2::ATG2-S3-AID*-TAP-tSYNTH8::CgHIS3-S2_x000D_ Δsnx41::SNX41-S3-flex-mScarletI#1-tSYNTH8::CgLEU2-S2	_x000D_ Hyg_x000D_ His_x000D_ Leu	URA3_KO_x000D_ ATG11_KO_x000D_ ATG2_3'_x000D_ SNX41_3'
3074	514	Δatg20::ATG20-S3-sfCh3V-tSYNTH8::CgLEU2-S2	Leu	ATG20	3'	pOS645	CgLEU2		tSYNTH8	sfCh3V		sfCh3V					w303_x000D_ 475_x000D_ 477_x000D_ 514_x000D_ 3074	w303_x000D_ Δura3::pUAS_F_E_C_CORE1-OsTIR1-tCaADH1_x000D_ Δatg11::pATG8-mNG#3-Atg8-tATG8::hphNT1-S2_x000D_ Δatg2::ATG2-S3-AID*-TAP-tSYNTH8::CgHIS3-S2_x000D_ Δatg20::ATG20-S3-sfCh3V-tSYNTH8::CgLEU2-S2	_x000D_ Hyg_x000D_ His_x000D_ Leu	URA3_KO_x000D_ ATG11_KO_x000D_ ATG2_3'_x000D_ ATG20_3'
3075	514	Δatg24::ATG24-S3-sfCh3V-tSYNTH8::CgLEU2-S2	Leu	ATG24	3'	pOS645	CgLEU2		tSYNTH8	sfCh3V		sfCh3V					w303_x000D_ 475_x000D_ 477_x000D_ 514_x000D_ 3075	w303_x000D_ Δura3::pUAS_F_E_C_CORE1-OsTIR1-tCaADH1_x000D_ Δatg11::pATG8-mNG#3-Atg8-tATG8::hphNT1-S2_x000D_ Δatg2::ATG2-S3-AID*-TAP-tSYNTH8::CgHIS3-S2_x000D_ Δatg24::ATG24-S3-sfCh3V-tSYNTH8::CgLEU2-S2	_x000D_ Hyg_x000D_ His_x000D_ Leu	URA3_KO_x000D_ ATG11_KO_x000D_ ATG2_3'_x000D_ ATG24_3'
3076	514	Δsnx41::SNX41-S3-sfCh3V-tSYNTH8::CgLEU2-S2	Leu	SNX41	3'	pOS645	CgLEU2		tSYNTH8	sfCh3V		sfCh3V					w303_x000D_ 475_x000D_ 477_x000D_ 514_x000D_ 3076	w303_x000D_ Δura3::pUAS_F_E_C_CORE1-OsTIR1-tCaADH1_x000D_ Δatg11::pATG8-mNG#3-Atg8-tATG8::hphNT1-S2_x000D_ Δatg2::ATG2-S3-AID*-TAP-tSYNTH8::CgHIS3-S2_x000D_ Δsnx41::SNX41-S3-sfCh3V-tSYNTH8::CgLEU2-S2	_x000D_ Hyg_x000D_ His_x000D_ Leu	URA3_KO_x000D_ ATG11_KO_x000D_ ATG2_3'_x000D_ SNX41_3'
3077	514	Δatg24::ATG24-S3-DsRed_Max-tSYNTH8::CgLEU2-S2	Leu	ATG24	3'	pOS716	CgLEU2		tSYNTH8	DsRed_Max		DsRed_Max					w303_x000D_ 475_x000D_ 477_x000D_ 514_x000D_ 3077	w303_x000D_ Δura3::pUAS_F_E_C_CORE1-OsTIR1-tCaADH1_x000D_ Δatg11::pATG8-mNG#3-Atg8-tATG8::hphNT1-S2_x000D_ Δatg2::ATG2-S3-AID*-TAP-tSYNTH8::CgHIS3-S2_x000D_ Δatg24::ATG24-S3-DsRed_Max-tSYNTH8::CgLEU2-S2	_x000D_ Hyg_x000D_ His_x000D_ Leu	URA3_KO_x000D_ ATG11_KO_x000D_ ATG2_3'_x000D_ ATG24_3'
3079	514	Δatg24::ATG24-S3-mScarletI#2-AaLS-tSYNTH8::CgTRP1-S2	Trp	ATG24	3'	pOS667	CgTRP1		tSYNTH8	mScarletI#2-AaLS		mScarletI#2				AaLS	w303_x000D_ 475_x000D_ 477_x000D_ 514_x000D_ 3079	w303_x000D_ Δura3::pUAS_F_E_C_CORE1-OsTIR1-tCaADH1_x000D_ Δatg11::pATG8-mNG#3-Atg8-tATG8::hphNT1-S2_x000D_ Δatg2::ATG2-S3-AID*-TAP-tSYNTH8::CgHIS3-S2_x000D_ Δatg24::ATG24-S3-mScarletI#2-AaLS-tSYNTH8::CgTRP1-S2	_x000D_ Hyg_x000D_ His_x000D_ Trp	URA3_KO_x000D_ ATG11_KO_x000D_ ATG2_3'_x000D_ ATG24_3'
3080	477	Δatg24::ATG24-S3-AID*-TAP-tSYNTH8::CgHIS3-S2	His	ATG24	3'	pOS343	CgHIS3		tSYNTH8	AID*-TAP			TAP	AID*			w303_x000D_ 475_x000D_ 477_x000D_ 3080	w303_x000D_ Δura3::pUAS_F_E_C_CORE1-OsTIR1-tCaADH1_x000D_ Δatg11::pATG8-mNG#3-Atg8-tATG8::hphNT1-S2_x000D_ Δatg24::ATG24-S3-AID*-TAP-tSYNTH8::CgHIS3-S2	_x000D_ Hyg_x000D_ His	URA3_KO_x000D_ ATG11_KO_x000D_ ATG24_3'
3081	477	Δatg24::ATG24-S3-mScarletI#1-HA_Nb-tSYNTH8::CgHIS3-S2	His	ATG24	3'	pOS725	CgHIS3		tSYNTH8	mScarletI#1-HA_Nb		mScarletI#1			HA_Nb		w303_x000D_ 475_x000D_ 477_x000D_ 3081	w303_x000D_ Δura3::pUAS_F_E_C_CORE1-OsTIR1-tCaADH1_x000D_ Δatg11::pATG8-mNG#3-Atg8-tATG8::hphNT1-S2_x000D_ Δatg24::ATG24-S3-mScarletI#1-HA_Nb-tSYNTH8::CgHIS3-S2	_x000D_ Hyg_x000D_ His	URA3_KO_x000D_ ATG11_KO_x000D_ ATG24_3'
3082	514	Δatg24::S1::KlURA3-S2	Ura	ATG24	KO	pOS662	KlURA3										w303_x000D_ 475_x000D_ 477_x000D_ 514_x000D_ 3082	w303_x000D_ Δura3::pUAS_F_E_C_CORE1-OsTIR1-tCaADH1_x000D_ Δatg11::pATG8-mNG#3-Atg8-tATG8::hphNT1-S2_x000D_ Δatg2::ATG2-S3-AID*-TAP-tSYNTH8::CgHIS3-S2_x000D_ Δatg24::S1::KlURA3-S2	_x000D_ Hyg_x000D_ His_x000D_ Ura	URA3_KO_x000D_ ATG11_KO_x000D_ ATG2_3'_x000D_ ATG24_KO
3083	1186	Δatg24::S1::KlURA3-S2	Ura	ATG24	KO	pOS662	KlURA3										w303_x000D_ 475_x000D_ 1080_x000D_ 1100_x000D_ 1186_x000D_ 3083	w303_x000D_ Δura3::pUAS_F_E_C_CORE1-OsTIR1-tCaADH1_x000D_ Δatg11::pATG8-sfTq2-Atg8-tATG8::hphNT1-S2_x000D_ Δatg1::ATG1-F5-flex#2-mNG#2-tSYNTH8::CgTRP1-S2_x000D_ Δatg2::ATG2-S3-AID*-TAP-tSYNTH8::CgHIS3-S2_x000D_ Δatg24::S1::KlURA3-S2	_x000D_ Hyg_x000D_ Trp_x000D_ His_x000D_ Ura	URA3_KO_x000D_ ATG11_KO_x000D_ ATG1_3'_x000D_ ATG2_3'_x000D_ ATG24_KO
3084	1187	Δatg24::S1::KlURA3-S2	Ura	ATG24	KO	pOS662	KlURA3										w303_x000D_ 475_x000D_ 1080_x000D_ 1102_x000D_ 1187_x000D_ 3084	w303_x000D_ Δura3::pUAS_F_E_C_CORE1-OsTIR1-tCaADH1_x000D_ Δatg11::pATG8-sfTq2-Atg8-tATG8::hphNT1-S2_x000D_ Δatg5::ATG5-F5-flex#2-mNG#2-tSYNTH8::CgTRP1-S2_x000D_ Δatg2::ATG2-S3-AID*-TAP-tSYNTH8::CgHIS3-S2_x000D_ Δatg24::S1::KlURA3-S2	_x000D_ Hyg_x000D_ Trp_x000D_ His_x000D_ Ura	URA3_KO_x000D_ ATG11_KO_x000D_ ATG5_3'_x000D_ ATG2_3'_x000D_ ATG24_KO
[truncated: 789 more rows]
