# Supplementary material for: The GravyTrain toolbox for molecular cell biology
Source: PLoS One. 2025 Sep 17;20(9):e0332438. doi: 10.1371/journal.pone.0332438 (PMC12443241; doi:10.1371/journal.pone.0332438)
Supplement: S1 File — ZIP file containing all construct map ApE files. Maps include the construct insert into the plasmid backbone – composed of consecutive GravyTrain genetic elements. For auxotrophic markers “N” is indicated instead of the marker sequence. (ZIP) [file pone.0332438.s003.zip]

Archive with 268 entries (267 files):
- maps/
- maps/pOS216.ape
- maps/pOS217.ape
- maps/pOS218.ape
- maps/pOS220.ape
- maps/pOS221.ape
- maps/pOS222.ape
- maps/pOS223.ape
- maps/pOS224.ape
- maps/pOS225.ape
- maps/pOS226.ape
- maps/pOS227.ape
- maps/pOS229.ape
- maps/pOS230.ape
- maps/pOS231.ape
- maps/pOS247.ape
- maps/pOS248.ape
- maps/pOS249.ape
- maps/pOS253.ape
- maps/pOS255.ape
- maps/pOS256.ape
- maps/pOS259.ape
- maps/pOS262.ape
- maps/pOS264.ape
- maps/pOS265.ape
- maps/pOS268.ape
- maps/pOS269.ape
- maps/pOS271.ape
- maps/pOS274.ape
- maps/pOS277.ape
- maps/pOS281.ape
- maps/pOS283.ape
- maps/pOS284.ape
- maps/pOS296.ape
- maps/pOS303.ape
- maps/pOS304.ape
- maps/pOS306.ape
- maps/pOS307.ape
- maps/pOS309.ape
- maps/pOS310.ape
- maps/pOS311.ape
- maps/pOS312.ape
- maps/pOS314.ape
- maps/pOS318.ape
- maps/pOS319.ape
- maps/pOS320.ape
- maps/pOS321.ape
- maps/pOS322.ape
- maps/pOS323.ape
- maps/pOS326.ape
- maps/pOS328.ape
- maps/pOS330.ape
- maps/pOS331.ape
- maps/pOS332.ape
- maps/pOS334.ape
- maps/pOS335.ape
- maps/pOS336.ape
- maps/pOS339.ape
- maps/pOS340.ape
- maps/pOS341.ape
- maps/pOS342.ape
- maps/pOS343.ape
- maps/pOS344.ape
- maps/pOS345.ape
- maps/pOS346.ape
- maps/pOS351.ape
- maps/pOS352.ape
- maps/pOS353.ape
- maps/pOS354.ape
- maps/pOS355.ape
- maps/pOS356.ape
- maps/pOS357.ape
- maps/pOS358.ape
- maps/pOS360.ape
- maps/pOS361.ape
- maps/pOS362.ape
- maps/pOS363.ape
- maps/pOS367.ape
- maps/pOS368.ape
- maps/pOS372.ape
- maps/pOS374.ape
- maps/pOS375.ape
- maps/pOS396.ape
- maps/pOS399.ape
- maps/pOS400.ape
- maps/pOS401.ape
- maps/pOS402.ape
- maps/pOS403.ape
- maps/pOS404.ape
- maps/pOS405.ape
- maps/pOS406.ape
- maps/pOS407.ape
- maps/pOS408.ape
- maps/pOS410.ape
- maps/pOS411.ape
- maps/pOS415.ape
- maps/pOS417.ape
- maps/pOS418.ape
- maps/pOS419.ape
- maps/pOS420.ape
- maps/pOS428.ape
- maps/pOS432.ape
- maps/pOS433.ape
- maps/pOS434.ape
- maps/pOS435.ape
- maps/pOS436.ape
- maps/pOS437.ape
- maps/pOS438.ape
- maps/pOS439.ape
- maps/pOS440.ape
- maps/pOS441.ape
- maps/pOS442.ape
- maps/pOS443.ape
- maps/pOS444.ape
- maps/pOS445.ape
- maps/pOS446.ape
- maps/pOS447.ape
- maps/pOS448.ape
- maps/pOS449.ape
- maps/pOS452.ape
- maps/pOS453.ape
- maps/pOS455.ape
- maps/pOS466.ape
- maps/pOS467.ape
- maps/pOS468.ape
- maps/pOS469.ape
- maps/pOS470.ape
- maps/pOS471.ape
- maps/pOS472.ape
- maps/pOS475.ape
- maps/pOS476.ape
- maps/pOS477.ape
- maps/pOS478.ape
- maps/pOS479.ape
- maps/pOS480.ape
- maps/pOS487.ape
- maps/pOS488.ape
- maps/pOS489.ape
- maps/pOS490.ape
- maps/pOS491.ape
- maps/pOS499.ape
- maps/pOS502.ape
- maps/pOS503.ape
- maps/pOS506.ape
- maps/pOS507.ape
- maps/pOS509.ape
- maps/pOS510.ape
- maps/pOS512.ape
- maps/pOS513.ape
- maps/pOS517.ape
- maps/pOS518.ape
- maps/pOS524.ape
- maps/pOS525.ape
- maps/pOS528.ape
- maps/pOS531.ape
- maps/pOS532.ape
- maps/pOS533.ape
- maps/pOS534.ape
- maps/pOS535.ape
- maps/pOS536.ape
- maps/pOS537.ape
- maps/pOS538.ape
- maps/pOS539.ape
- maps/pOS544.ape
- maps/pOS545.ape
- maps/pOS551.ape
- maps/pOS552.ape
- maps/pOS553.ape
- maps/pOS554.ape
- maps/pOS555.ape
- maps/pOS558.ape
- maps/pOS559.ape
- maps/pOS560.ape
- maps/pOS561.ape
- maps/pOS562.ape
- maps/pOS563.ape
- maps/pOS564.ape
- maps/pOS565.ape
- maps/pOS566.ape
- maps/pOS567.ape
- maps/pOS570.ape
- maps/pOS571.ape
- maps/pOS572.ape
- maps/pOS573.ape
- maps/pOS574.ape
- maps/pOS575.ape
- maps/pOS576.ape
- maps/pOS577.ape
- maps/pOS578.ape
- maps/pOS581.ape
- maps/pOS582.ape
- maps/pOS583.ape
- maps/pOS584.ape
- maps/pOS588.ape
- maps/pOS590.ape
- maps/pOS591.ape
- maps/pOS592.ape
- maps/pOS593.ape
- maps/pOS594.ape
- maps/pOS595.ape
- maps/pOS596.ape
- maps/pOS597.ape
- maps/pOS598.ape
- maps/pOS599.ape
- maps/pOS600.ape
- maps/pOS601.ape
- maps/pOS602.ape
- maps/pOS603.ape
- maps/pOS604.ape
- maps/pOS605.ape
- maps/pOS606.ape
- maps/pOS607.ape
- maps/pOS608.ape
- maps/pOS609.ape
- maps/pOS610.ape
- maps/pOS611.ape
- maps/pOS612.ape
- maps/pOS613.ape
- maps/pOS620.ape
- maps/pOS621.ape
- maps/pOS622.ape
- maps/pOS624.ape
- maps/pOS626.ape
- maps/pOS630.ape
- maps/pOS631.ape
- maps/pOS632.ape
- maps/pOS633.ape
- maps/pOS638.ape
- maps/pOS639.ape
- maps/pOS640.ape
- maps/pOS641.ape
- maps/pOS644.ape
- maps/pOS645.ape
- maps/pOS646.ape
- maps/pOS647.ape
- maps/pOS648.ape
- maps/pOS649.ape
- maps/pOS650.ape
- maps/pOS651.ape
- maps/pOS652.ape
- maps/pOS654.ape
- maps/pOS655.ape
- maps/pOS658.ape
- maps/pOS659.ape
- maps/pOS660.ape
- maps/pOS661.ape
- maps/pOS662.ape
- maps/pOS667.ape
- maps/pOS668.ape
- maps/pOS670.ape
- maps/pOS671.ape
- maps/pOS676.ape
- maps/pOS680.ape
- maps/pOS681.ape
- maps/pOS686.ape
- maps/pOS693.ape
- maps/pOS695.ape
- maps/pOS696.ape
- maps/pOS709.ape
- maps/pOS710.ape
- maps/pOS715.ape
- maps/pOS716.ape
- maps/pOS725.ape
- maps/pOS726.ape
- maps/pOS727.ape
- maps/pOS728.ape
- maps/pOS731.ape
- maps/pOS753.ape
