# Supplementary material for: The GravyTrain toolbox for molecular cell biology
Source: PLoS One. 2025 Sep 17;20(9):e0332438. doi: 10.1371/journal.pone.0332438 (PMC12443241; doi:10.1371/journal.pone.0332438)
Supplement: S1 File — ZIP file containing all construct map ApE files. Maps include the construct insert into the plasmid backbone – composed of consecutive GravyTrain genetic elements. For auxotrophic markers “N” is indicated instead of the marker sequence. (ZIP) [file pone.0332438.s003.zip › maps/pOS220.ape]

LOCUS       pOS220                  2538 bp    DNA        linear       11-DEC-2023
DEFINITION  .
ACCESSION   
VERSION     
SOURCE      .
  ORGANISM  .
COMMENT     
COMMENT     ApEinfo:methylated:1
FEATURES             Location/Qualifiers
     misc_feature    224..226
                     /locus_tag="START"
                     /label="START"
                     /ApEinfo_label="START"
                     /ApEinfo_fwdcolor="#ff4812"
                     /ApEinfo_revcolor="#ff4812"
                     /ApEinfo_graphicformat="arrow_data {{0 1 2 0 0 -1} {} 0}
                     width 5 offset 0"
     misc_feature    2417..2462
                     /locus_tag="ATG8_BEGIN"
                     /label="ATG8_BEGIN"
                     /ApEinfo_label="ATG8_BEGIN"
                     /ApEinfo_fwdcolor="#ff4812"
                     /ApEinfo_revcolor="#ff4812"
                     /ApEinfo_graphicformat="arrow_data {{0 1 2 0 0 -1} {} 0}
                     width 5 offset 0"
     misc_feature    2464..2487
                     /locus_tag="5_A"
                     /label="5_A"
                     /ApEinfo_label="5_A"
                     /ApEinfo_fwdcolor="cyan"
                     /ApEinfo_revcolor="cyan"
                     /ApEinfo_graphicformat="arrow_data {{0 1 2 0 0 -1} {} 0}
                     width 5 offset 0"
     misc_feature    2519..2519
                     /locus_tag="hphNT1"
                     /label="hphNT1"
                     /ApEinfo_label="hphNT1"
                     /ApEinfo_fwdcolor="#ffff00"
                     /ApEinfo_revcolor="#ffff00"
                     /ApEinfo_graphicformat="arrow_data {{0 0.5 0 1 2 0 0 -1 0
                     -0.5} {} 0} width 5 offset 0"
     misc_feature    1..223
                     /locus_tag="pATG8"
                     /label="pATG8"
                     /ApEinfo_label="pATG8"
                     /ApEinfo_fwdcolor="cyan"
                     /ApEinfo_revcolor="cyan"
                     /ApEinfo_graphicformat="arrow_data {{0 0.5 0 1 2 0 0 -1 0
                     -0.5} {} 0} width 5 offset 0"
     misc_feature    227..244
                     /locus_tag="GSGSGS_UP"
                     /label="GSGSGS_UP"
                     /ApEinfo_label="GSGSGS_UP"
                     /ApEinfo_fwdcolor="#ff00ff"
                     /ApEinfo_revcolor="#ff00ff"
                     /ApEinfo_graphicformat="arrow_data {{0 0.5 0 1 2 0 0 -1 0
                     -0.5} {} 0} width 5 offset 0"
     misc_feature    2399..2416
                     /locus_tag="GSGSGS_DOWN"
                     /label="GSGSGS_DOWN"
                     /ApEinfo_label="GSGSGS_DOWN"
                     /ApEinfo_fwdcolor="#ff00ff"
                     /ApEinfo_revcolor="#ff00ff"
                     /ApEinfo_graphicformat="arrow_data {{0 0.5 0 1 2 0 0 -1 0
                     -0.5} {} 0} width 5 offset 0"
     misc_feature    245..955
                     /locus_tag="1"
                     /label="1"
                     /ApEinfo_label="1"
                     /ApEinfo_fwdcolor="#00ff40"
                     /ApEinfo_revcolor="#00ff40"
                     /ApEinfo_graphicformat="arrow_data {{0 1 2 0 0 -1} {} 0}
                     width 5 offset 0"
     misc_feature    968..1678
                     /locus_tag="2"
                     /label="2"
                     /ApEinfo_label="2"
                     /ApEinfo_fwdcolor="#ffc800"
                     /ApEinfo_revcolor="#ffc800"
                     /ApEinfo_graphicformat="arrow_data {{0 1 2 0 0 -1} {} 0}
                     width 5 offset 0"
     misc_feature    2463..2463
                     /locus_tag="Atg8_tATG8"
                     /label="Atg8_tATG8"
                     /ApEinfo_label="Atg8_tATG8"
                     /ApEinfo_fwdcolor="#ffff00"
                     /ApEinfo_revcolor="#ffff00"
                     /ApEinfo_graphicformat="arrow_data {{0 0.5 0 1 2 0 0 -1 0
                     -0.5} {} 0} width 5 offset 0"
     misc_feature    1691..2398
                     /locus_tag="3"
                     /label="3"
                     /ApEinfo_label="3"
                     /ApEinfo_fwdcolor="#9191ff"
                     /ApEinfo_revcolor="#ffb3ab"
                     /ApEinfo_graphicformat="arrow_data {{0 1 2 0 0 -1} {} 0}
                     width 5 offset 0"
     misc_feature    2501..2519
                     /locus_tag="A_M"
                     /label="A_M"
                     /ApEinfo_label="A_M"
                     /ApEinfo_fwdcolor="cyan"
                     /ApEinfo_revcolor="cyan"
                     /ApEinfo_graphicformat="arrow_data {{0 1 2 0 0 -1} {} 0}
                     width 5 offset 0"
     misc_feature    2520..2538
                     /locus_tag="S2"
                     /label="S2"
                     /ApEinfo_label="S2"
                     /ApEinfo_fwdcolor="cyan"
                     /ApEinfo_revcolor="cyan"
                     /ApEinfo_graphicformat="arrow_data {{0 1 2 0 0 -1} {} 0}
                     width 5 offset 0"
ORIGIN
        1 GTAATGCTAA CTGTCTCCAC CGATAATGTT GTATAATACC CGTGAAATCA TAGCACATGA
       61 TATATCATCA CCCGGAGGCC GGTTATTTTC GGCGGCGGCA AAAATATTTG GTATAATTAT
      121 GGAAATACAA AAAGGGGAAC CATTAAAGGT TGAGGAGGGG ATTGATAAGA GAATCTAATA
      181 ATTGTAAAGT TGAGAAAATC ATAATAAAAT AATTACTAGA GACATGgggt ctggtagtgg
      241 gagcTATAAA GGTGAAGAAT TATTCACTGG TGTTGTCCCA ATTTTGGTTG AATTAGATGG
      301 TGATGTTAAT GGTCACAAAT TTTCTGTCTC CGGTGAAGGT GAAGGTGATG CTACTTACGG
      361 TAAATTGACC TTAAAATTTA TTTGTACTAC TGGTAAATTG CCAGTTCCAT GGCCAACCTT
      421 AGTCACTACT TTCGGTTATG GTGTTCAATG TTTTGCGAGA TACCCAGATC ATATGAAACA
      481 ACATGACTTT TTCAAGTCTG CCATGCCAGA AGGTTATGTT CAAGAAAGAA CTATTTTTTT
      541 CAAAGATGAC GGTAACTACA AGACCAGAGC TGAAGTCAAG TTTGAAGGTG ATACCTTAGT
      601 TAATAGAATC GAATTAAAAG GTATTGATTT TAAAGAAGAT GGTAACATTT TAGGTCACAA
      661 ATTGGAATAC AACTATAACT CTCACAATGT TTACATCATG GCTGACAAAC AAAAGAATGG
      721 TATCAAAGTT AACTTCAAAA TTAGACACAA CATTGAAGAT GGTTCTGTTC AATTAGCTGA
      781 CCATTATCAA CAAAATACTC CAATTGGTGA TGGTCCAGTC TTGTTACCAG ACAACCATTA
      841 CTTATCCACT CAATCTGCCT TATCCAAAGA TCCAAACGAA AAGAGAGACC ACATGGTCTT
      901 GTTAGAATTT GTTACTGCTG CTGGTATTAC CCATGGTATG GATGAATTGT ACAAAGGAGG
      961 TATGGCTAGC AAAGGAGAAG AACTTTTCAC TGGAGTTGTC CCAATTCTTG TTGAATTAGA
     1021 TGGTGATGTT AATGGGCACA AATTTTCTGT CAGTGGAGAG GGTGAAGGTG ATGCTACATA
     1081 CGGAAAGCTT ACCCTTAAAT TTATTTGCAC TACTGGAAAA CTACCTGTTC CATGGCCAAC
     1141 ACTTGTCACT ACTTTGACCT ATGGTGTTCA ATGCTTTTCC CGTTATCCGG ATCATATGAA
     1201 ACGGCATGAC TTTTTCAAGA GTGCCATGCC CGAAGGTTAT GTACAGGAAC GCACTATATC
     1261 TTTCAAAGAT GACGGGAACT ACAAGACGCG TGCTGAAGTC AAGTTTGAAG GTGATACCCT
     1321 TGTTAATCGT ATCGAGTTAA AAGGTATTGA TTTTAAAGAA GATGGAAACA TTCTCGGACA
     1381 CAAACTCGAG TACAACTATA ACTCACACAA TGTATACATC ACGGCAGACA AACAAAAGAA
     1441 TGGAATCAAA GCTAACTTCA AAATTCGCCA CAACATTGAA GATGGATCCG TTCAACTAGC
     1501 AGACCATTAT CAACAAAATA CTCCAATTGG CGATGGCCCT GTCCTTTTAC CAGACAACCA
     1561 TTACCTGTCG ACACAATCTG CCCTTTCGAA AGATCCCAAC GAAAAGCGTG ACCACATGGT
     1621 CCTTCTTGAG TTTGTAACTG CTGCTGGGAT TACACATGGC ATGGATGAGC TCTACAAGGG
     1681 TGGTATGCGT AAAGGCGAAG AGCTGTTCAC TGGTTTCGTC ACTATTCTGG TGGAACTGGA
     1741 TGGTGATGTC AACGGTCATA AGTTTTCCGT GCGTGGCGAG GGTGAAGGTG ACGCAACTAA
     1801 TGGTAAACTG ACGCTGAAGT TCATCTGTAC TACTGGTAAA CTGCCGGTAC CTTGGCCGAC
     1861 TCTGGTAACG ACGCTGACTT ATGGTGTTCA GTGCTTTGCT CGTTATCCGG ACCACATGAA
     1921 GCAGCATGAC TTCTTCAAGT CCGCCATGCC GGAAGGCTAT GTGCAGGAAC GCACGATTTC
     1981 CTTTAAGGAT GACGGCACGT ACAAAACGCG TGCGGAAGTG AAATTTGAAG GCGATACCCT
     2041 GGTAAACCGC ATTGAGCTGA AAGGCATTGA CTTTAAAGAA GACGGCAATA TCCTGGGCCA
     2101 TAAGCTGGAA TACAATTTTA ACAGCCACAA TGTTTACATC ACCGCCGATA AACAAAAAAA
     2161 TGGCATTAAA GCGAATTTTA AAATTCGCCA CAACGTGGAG GATGGCAGCG TGCAGCTGGC
     2221 TGATCACTAC CAGCAAAACA CTCCAATCGG TGATGGTCCT GTTCTGCTGC CAGACAATCA
     2281 CTATCTGAGC ACGCAAAGCG TTCTGTCTAA AGATCCGAAC GAGAAACGCG ATCACATGGT
     2341 TCTGCTGGAG TTCGTAACCG CAGCGGGCAT CACGCATGGT ATGGATGAAC TGTACAAAgg
     2401 aagcggttca ggctcaAAGT CTACATTTAA GTCTGAATAT CCATTTGAAA AAAGGAAGGC
     2461 GGNAGATCTG TTTAGCTTGC CTCGTCCCCG CCGGGTCACC CGGCCAGCGA CATGGAGGNC
     2521 GAGCTCGAAT TCATCGAT    
//
