# Supplementary material for: The GravyTrain toolbox for molecular cell biology
Source: PLoS One. 2025 Sep 17;20(9):e0332438. doi: 10.1371/journal.pone.0332438 (PMC12443241; doi:10.1371/journal.pone.0332438)
Supplement: S1 File — ZIP file containing all construct map ApE files. Maps include the construct insert into the plasmid backbone – composed of consecutive GravyTrain genetic elements. For auxotrophic markers “N” is indicated instead of the marker sequence. (ZIP) [file pone.0332438.s003.zip › maps/pOS223.ape]

LOCUS       pOS223                  2505 bp    DNA        linear       11-DEC-2023
DEFINITION  .
ACCESSION   
VERSION     
SOURCE      .
  ORGANISM  .
COMMENT     
COMMENT     
COMMENT     ApEinfo:methylated:1
FEATURES             Location/Qualifiers
     misc_feature    224..226
                     /locus_tag="START"
                     /label="START"
                     /ApEinfo_label="START"
                     /ApEinfo_fwdcolor="#ff4812"
                     /ApEinfo_revcolor="#ff4812"
                     /ApEinfo_graphicformat="arrow_data {{0 1 2 0 0 -1} {} 0}
                     width 5 offset 0"
     misc_feature    2384..2429
                     /locus_tag="ATG8_BEGIN"
                     /label="ATG8_BEGIN"
                     /ApEinfo_label="ATG8_BEGIN"
                     /ApEinfo_fwdcolor="#ff4812"
                     /ApEinfo_revcolor="#ff4812"
                     /ApEinfo_graphicformat="arrow_data {{0 1 2 0 0 -1} {} 0}
                     width 5 offset 0"
     misc_feature    2431..2454
                     /locus_tag="5_A"
                     /label="5_A"
                     /ApEinfo_label="5_A"
                     /ApEinfo_fwdcolor="cyan"
                     /ApEinfo_revcolor="cyan"
                     /ApEinfo_graphicformat="arrow_data {{0 1 2 0 0 -1} {} 0}
                     width 5 offset 0"
     misc_feature    2486..2486
                     /locus_tag="hphNT1"
                     /label="hphNT1"
                     /ApEinfo_label="hphNT1"
                     /ApEinfo_fwdcolor="#ffff00"
                     /ApEinfo_revcolor="#ffff00"
                     /ApEinfo_graphicformat="arrow_data {{0 0.5 0 1 2 0 0 -1 0
                     -0.5} {} 0} width 5 offset 0"
     misc_feature    1..223
                     /locus_tag="pATG8"
                     /label="pATG8"
                     /ApEinfo_label="pATG8"
                     /ApEinfo_fwdcolor="cyan"
                     /ApEinfo_revcolor="cyan"
                     /ApEinfo_graphicformat="arrow_data {{0 0.5 0 1 2 0 0 -1 0
                     -0.5} {} 0} width 5 offset 0"
     misc_feature    245..949
                     /locus_tag="1"
                     /label="1"
                     /ApEinfo_label="1"
                     /ApEinfo_fwdcolor="#ffb3b3"
                     /ApEinfo_revcolor="#ffb3b3"
                     /ApEinfo_graphicformat="arrow_data {{0 1 2 0 0 -1} {} 0}
                     width 5 offset 0"
     misc_feature    227..244
                     /locus_tag="GSGSGS_UP"
                     /label="GSGSGS_UP"
                     /ApEinfo_label="GSGSGS_UP"
                     /ApEinfo_fwdcolor="#ff00ff"
                     /ApEinfo_revcolor="#ff00ff"
                     /ApEinfo_graphicformat="arrow_data {{0 0.5 0 1 2 0 0 -1 0
                     -0.5} {} 0} width 5 offset 0"
     misc_feature    2366..2383
                     /locus_tag="GSGSGS_DOWN"
                     /label="GSGSGS_DOWN"
                     /ApEinfo_label="GSGSGS_DOWN"
                     /ApEinfo_fwdcolor="#ff00ff"
                     /ApEinfo_revcolor="#ff00ff"
                     /ApEinfo_graphicformat="arrow_data {{0 0.5 0 1 2 0 0 -1 0
                     -0.5} {} 0} width 5 offset 0"
     misc_feature    950..1657
                     /locus_tag="2"
                     /label="2"
                     /ApEinfo_label="2"
                     /ApEinfo_fwdcolor="#95ff8a"
                     /ApEinfo_revcolor="#95ff8a"
                     /ApEinfo_graphicformat="arrow_data {{0 1 2 0 0 -1} {} 0}
                     width 5 offset 0"
     misc_feature    2430..2430
                     /locus_tag="Atg8_tATG8"
                     /label="Atg8_tATG8"
                     /ApEinfo_label="Atg8_tATG8"
                     /ApEinfo_fwdcolor="#ffff00"
                     /ApEinfo_revcolor="#ffff00"
                     /ApEinfo_graphicformat="arrow_data {{0 0.5 0 1 2 0 0 -1 0
                     -0.5} {} 0} width 5 offset 0"
     misc_feature    1658..2365
                     /locus_tag="3"
                     /label="3"
                     /ApEinfo_label="3"
                     /ApEinfo_fwdcolor="#ffb388"
                     /ApEinfo_revcolor="#ffb388"
                     /ApEinfo_graphicformat="arrow_data {{0 1 2 0 0 -1} {} 0}
                     width 5 offset 0"
     misc_feature    2468..2486
                     /locus_tag="A_M"
                     /label="A_M"
                     /ApEinfo_label="A_M"
                     /ApEinfo_fwdcolor="cyan"
                     /ApEinfo_revcolor="cyan"
                     /ApEinfo_graphicformat="arrow_data {{0 1 2 0 0 -1} {} 0}
                     width 5 offset 0"
     misc_feature    2487..2505
                     /locus_tag="S2"
                     /label="S2"
                     /ApEinfo_label="S2"
                     /ApEinfo_fwdcolor="cyan"
                     /ApEinfo_revcolor="cyan"
                     /ApEinfo_graphicformat="arrow_data {{0 1 2 0 0 -1} {} 0}
                     width 5 offset 0"
ORIGIN
        1 GTAATGCTAA CTGTCTCCAC CGATAATGTT GTATAATACC CGTGAAATCA TAGCACATGA
       61 TATATCATCA CCCGGAGGCC GGTTATTTTC GGCGGCGGCA AAAATATTTG GTATAATTAT
      121 GGAAATACAA AAAGGGGAAC CATTAAAGGT TGAGGAGGGG ATTGATAAGA GAATCTAATA
      181 ATTGTAAAGT TGAGAAAATC ATAATAAAAT AATTACTAGA GACATGgggt ctggtagtgg
      241 gagcGTCTCA AAAGGGGAGG AGGACAACAT GGCATCCTTG CCAGCAACTC ACGAATTACA
      301 TATTTTCGGA AGTATTAATG GTGTTGACTT TGATATGGTT GGACAAGGCA CTGGTAATCC
      361 AAACGATGGA TACGAGGAAC TTAATCTTAA ATCAACAAAA GGCGATTTGC AATTTTCCCC
      421 CTGGATTCTT GTGCCCCATA TTGGGTACGG CTTTCATCAA TATTTACCTT ACCCTGATGG
      481 AATGAGTCCA TTTCAAGCCG CTATGGTAGA CGGTTCTGGC TACCAAGTTC ATAGAACCAT
      541 GCAGTTTGAA GACGGCGCTT CCTTAACAGT AAACTACAGG TACACGTACG AGGGTTCCCA
      601 TATTAAGGGA GAAGCCCAAG TTAAGGGTAC TGGTTTTCCG GCTGATGGTC CCGTTATGAC
      661 TAATAGCCTG ACAGCTGCTG ACTGGTGTAG GTCTAAAAAG ACATATCCTA ACGATAAAAC
      721 AATAATTTCA ACTTTTAAGT GGTCTTATAC CACTGGCAAT GGTAAAAGAT ACAGATCCAC
      781 TGCCCGTACT ACGTATACAT TCGCTAAACC AATGGCCGCT AATTATCTTA AAAATCAACC
      841 CATGTACGTG TTTAGGAAGA CTGAACTAAA ACATAGTAAG ACCGAGTTGA ACTTTAAGGA
      901 ATGGCAAAAA GCCTTCACCG ATGTCATGGG AATGGATGAA TTATATAAGA TGGTTTCCAA
      961 GGGTGAGGAA GATAATATGG CATCTTTGCC AGCCACACAC GAATTGCACA TATTTGGTTC
     1021 TATTAATGGA GTGGACTTCG ATATGGTGGG TCAAGGTACT GGCAACCCTA ATGACGGATA
     1081 TGAAGAACTT AATCTGAAGT CTACCAAAGG CGATTTACAG TTTTCTCCTT GGATCTTAGT
     1141 TCCTCATATC GGCTATGGTT TCCATCAATA CTTGCCTTAC CCGGATGGTA TGAGCCCGTT
     1201 TCAAGCTGCG ATGGTAGATG GTTCAGGTTA TCAAGTCCAT AGAACCATGC AATTTGAAGA
     1261 CGGTGCGTCT TTAACTGTAA ATTACAGATA CACTTATGAA GGTTCACACA TTAAAGGAGA
     1321 AGCTCAAGTT AAAGGTACAG GCTTTCCAGC AGATGGTCCT GTCATGACCA ATTCTCTAAC
     1381 AGCTGCTGAT TGGTGTAGAT CAAAAAAGAC TTACCCAAAC GATAAAACAA TTATATCTAC
     1441 CTTTAAATGG TCCTACACTA CTGGCAATGG TAAAAGATAC AGGAGCACTG CTCGTACTAC
     1501 TTACACGTTC GCTAAACCGA TGGCTGCAAA TTACTTGAAA AATCAACCAA TGTATGTATT
     1561 TAGAAAAACT GAATTGAAGC ATTCTAAAAC AGAGCTTAAC TTTAAAGAAT GGCAAAAAGC
     1621 ATTCACAGAC GTTATGGGCA TGGACGAATT GTATAAAATG GTCTCTAAGG GTGAAGAAGA
     1681 TAATATGGCG TCTCTACCAG CTACACACGA ACTGCATATC TTCGGTAGCA TCAACGGTGT
     1741 AGACTTCGAT ATGGTCGGAC AAGGCACCGG AAACCCAAAT GATGGGTATG AAGAATTGAA
     1801 CCTAAAGTCA ACGAAGGGTG ACTTACAGTT TAGCCCTTGG ATTCTAGTGC CACACATTGG
     1861 TTATGGTTTT CATCAATACC TACCTTACCC CGACGGAATG TCACCATTTC AAGCCGCTAT
     1921 GGTTGATGGT TCCGGTTATC AAGTTCACAG AACTATGCAG TTTGAAGATG GAGCTTCCCT
     1981 GACTGTCAAC TACAGGTACA CTTACGAAGG TTCTCATATC AAGGGTGAAG CACAAGTTAA
     2041 AGGAACCGGT TTTCCTGCCG ATGGACCCGT TATGACTAAC TCTTTGACGG CTGCCGATTG
     2101 GTGCAGGAGT AAAAAGACCT ACCCAAACGA TAAAACTATC ATCAGCACTT TTAAGTGGTC
     2161 ATATACTACC GGGAACGGAA AGAGATATAG ATCAACCGCT AGAACGACAT ACACATTTGC
     2221 CAAGCCTATG GCAGCTAACT ACTTAAAAAA TCAACCTATG TACGTGTTTC GTAAAACCGA
     2281 ATTGAAGCAT AGCAAGACAG AATTAAATTT CAAGGAATGG CAAAAAGCCT TCACCGATGT
     2341 TATGGGTATG GACGAACTTT ATAAAggaag cggttcaggc tcaAAGTCTA CATTTAAGTC
     2401 TGAATATCCA TTTGAAAAAA GGAAGGCGGN AGATCTGTTT AGCTTGCCTC GTCCCCGCCG
     2461 GGTCACCCGG CCAGCGACAT GGAGGNCGAG CTCGAATTCA TCGAT 
//
