# Supplementary material for: The GravyTrain toolbox for molecular cell biology
Source: PLoS One. 2025 Sep 17;20(9):e0332438. doi: 10.1371/journal.pone.0332438 (PMC12443241; doi:10.1371/journal.pone.0332438)
Supplement: S1 File — ZIP file containing all construct map ApE files. Maps include the construct insert into the plasmid backbone – composed of consecutive GravyTrain genetic elements. For auxotrophic markers “N” is indicated instead of the marker sequence. (ZIP) [file pone.0332438.s003.zip › maps/pOS225.ape]

LOCUS       pOS225                  2398 bp    DNA        circular     11-DEC-2023
DEFINITION  .
ACCESSION   
VERSION     
SOURCE      .
  ORGANISM  .
COMMENT     
COMMENT     ApEinfo:methylated:1
FEATURES             Location/Qualifiers
     misc_feature    1..18
                     /locus_tag="S3"
                     /label="S3"
                     /ApEinfo_label="S3"
                     /ApEinfo_fwdcolor="cyan"
                     /ApEinfo_revcolor="green"
                     /ApEinfo_graphicformat="arrow_data {{0 1 2 0 0 -1} {} 0}
                     width 5 offset 0"
     misc_feature    2361..2379
                     /locus_tag="A_M"
                     /label="A_M"
                     /ApEinfo_label="A_M"
                     /ApEinfo_fwdcolor="cyan"
                     /ApEinfo_revcolor="cyan"
                     /ApEinfo_graphicformat="arrow_data {{0 1 2 0 0 -1} {} 0}
                     width 5 offset 0"
     misc_feature    100..810
                     /locus_tag="1"
                     /label="1"
                     /ApEinfo_label="1"
                     /ApEinfo_fwdcolor="#00ff40"
                     /ApEinfo_revcolor="#00ff40"
                     /ApEinfo_graphicformat="arrow_data {{0 1 2 0 0 -1} {} 0}
                     width 5 offset 0"
     misc_feature    2324..2347
                     /locus_tag="5_A"
                     /label="5_A"
                     /ApEinfo_label="5_A"
                     /ApEinfo_fwdcolor="cyan"
                     /ApEinfo_revcolor="cyan"
                     /ApEinfo_graphicformat="arrow_data {{0 1 2 0 0 -1} {} 0}
                     width 5 offset 0"
     misc_feature    2272..2274
                     /locus_tag="STOP"
                     /label="STOP"
                     /ApEinfo_label="STOP"
                     /ApEinfo_fwdcolor="#ffa700"
                     /ApEinfo_revcolor="#ffa700"
                     /ApEinfo_graphicformat="arrow_data {{0 1 2 0 0 -1} {} 0}
                     width 5 offset 0"
     misc_feature    2380..2398
                     /locus_tag="S2"
                     /label="S2"
                     /ApEinfo_label="S2"
                     /ApEinfo_fwdcolor="cyan"
                     /ApEinfo_revcolor="cyan"
                     /ApEinfo_graphicformat="arrow_data {{0 1 2 0 0 -1} {} 0}
                     width 5 offset 0"
     misc_feature    2275..2323
                     /locus_tag="tSYNTH8"
                     /label="tSYNTH8"
                     /ApEinfo_label="tSYNTH8"
                     /ApEinfo_fwdcolor="#ffc1fe"
                     /ApEinfo_revcolor="#ffc1fe"
                     /ApEinfo_graphicformat="arrow_data {{0 1 2 0 0 -1} {} 0}
                     width 5 offset 0"
     misc_feature    19..81
                     /locus_tag="flex"
                     /label="flex"
                     /ApEinfo_label="flex"
                     /ApEinfo_fwdcolor="#ff0000"
                     /ApEinfo_revcolor="#ff0000"
                     /ApEinfo_graphicformat="arrow_data {{0 0.5 0 1 2 0 0 -1 0
                     -0.5} {} 0} width 5 offset 0"
     misc_feature    2379..2379
                     /locus_tag="hphMX4"
                     /label="hphMX4"
                     /ApEinfo_label="hphMX4"
                     /ApEinfo_fwdcolor="#ffff00"
                     /ApEinfo_revcolor="#ffff00"
                     /ApEinfo_graphicformat="arrow_data {{0 0.5 0 1 2 0 0 -1 0
                     -0.5} {} 0} width 5 offset 0"
     misc_feature    82..99
                     /locus_tag="GSGSGS_UP"
                     /label="GSGSGS_UP"
                     /ApEinfo_label="GSGSGS_UP"
                     /ApEinfo_fwdcolor="#ff00ff"
                     /ApEinfo_revcolor="#ff00ff"
                     /ApEinfo_graphicformat="arrow_data {{0 0.5 0 1 2 0 0 -1 0
                     -0.5} {} 0} width 5 offset 0"
     misc_feature    2254..2271
                     /locus_tag="GSGSGS_DOWN"
                     /label="GSGSGS_DOWN"
                     /ApEinfo_label="GSGSGS_DOWN"
                     /ApEinfo_fwdcolor="#ff00ff"
                     /ApEinfo_revcolor="#ff00ff"
                     /ApEinfo_graphicformat="arrow_data {{0 0.5 0 1 2 0 0 -1 0
                     -0.5} {} 0} width 5 offset 0"
     misc_feature    823..1533
                     /locus_tag="2"
                     /label="2"
                     /ApEinfo_label="2"
                     /ApEinfo_fwdcolor="#ffc800"
                     /ApEinfo_revcolor="#ffc800"
                     /ApEinfo_graphicformat="arrow_data {{0 1 2 0 0 -1} {} 0}
                     width 5 offset 0"
     misc_feature    1546..2253
                     /locus_tag="3"
                     /label="3"
                     /ApEinfo_label="3"
                     /ApEinfo_fwdcolor="#9191ff"
                     /ApEinfo_revcolor="#ffb3ab"
                     /ApEinfo_graphicformat="arrow_data {{0 1 2 0 0 -1} {} 0}
                     width 5 offset 0"
ORIGIN
        1 CGTACGCTGC AGGTCGACGG TTCAAAGGAG AGCGGGTCAG TATCTTCAGA ACAACTGGCC
       61 CAGTTTCGTT CCTTGGACGG Ggggtctggt agtgggagcT ATAAAGGTGA AGAATTATTC
      121 ACTGGTGTTG TCCCAATTTT GGTTGAATTA GATGGTGATG TTAATGGTCA CAAATTTTCT
      181 GTCTCCGGTG AAGGTGAAGG TGATGCTACT TACGGTAAAT TGACCTTAAA ATTTATTTGT
      241 ACTACTGGTA AATTGCCAGT TCCATGGCCA ACCTTAGTCA CTACTTTCGG TTATGGTGTT
      301 CAATGTTTTG CGAGATACCC AGATCATATG AAACAACATG ACTTTTTCAA GTCTGCCATG
      361 CCAGAAGGTT ATGTTCAAGA AAGAACTATT TTTTTCAAAG ATGACGGTAA CTACAAGACC
      421 AGAGCTGAAG TCAAGTTTGA AGGTGATACC TTAGTTAATA GAATCGAATT AAAAGGTATT
      481 GATTTTAAAG AAGATGGTAA CATTTTAGGT CACAAATTGG AATACAACTA TAACTCTCAC
      541 AATGTTTACA TCATGGCTGA CAAACAAAAG AATGGTATCA AAGTTAACTT CAAAATTAGA
      601 CACAACATTG AAGATGGTTC TGTTCAATTA GCTGACCATT ATCAACAAAA TACTCCAATT
      661 GGTGATGGTC CAGTCTTGTT ACCAGACAAC CATTACTTAT CCACTCAATC TGCCTTATCC
      721 AAAGATCCAA ACGAAAAGAG AGACCACATG GTCTTGTTAG AATTTGTTAC TGCTGCTGGT
      781 ATTACCCATG GTATGGATGA ATTGTACAAA GGAGGTATGG CTAGCAAAGG AGAAGAACTT
      841 TTCACTGGAG TTGTCCCAAT TCTTGTTGAA TTAGATGGTG ATGTTAATGG GCACAAATTT
      901 TCTGTCAGTG GAGAGGGTGA AGGTGATGCT ACATACGGAA AGCTTACCCT TAAATTTATT
      961 TGCACTACTG GAAAACTACC TGTTCCATGG CCAACACTTG TCACTACTTT GACCTATGGT
     1021 GTTCAATGCT TTTCCCGTTA TCCGGATCAT ATGAAACGGC ATGACTTTTT CAAGAGTGCC
     1081 ATGCCCGAAG GTTATGTACA GGAACGCACT ATATCTTTCA AAGATGACGG GAACTACAAG
     1141 ACGCGTGCTG AAGTCAAGTT TGAAGGTGAT ACCCTTGTTA ATCGTATCGA GTTAAAAGGT
     1201 ATTGATTTTA AAGAAGATGG AAACATTCTC GGACACAAAC TCGAGTACAA CTATAACTCA
     1261 CACAATGTAT ACATCACGGC AGACAAACAA AAGAATGGAA TCAAAGCTAA CTTCAAAATT
     1321 CGCCACAACA TTGAAGATGG ATCCGTTCAA CTAGCAGACC ATTATCAACA AAATACTCCA
     1381 ATTGGCGATG GCCCTGTCCT TTTACCAGAC AACCATTACC TGTCGACACA ATCTGCCCTT
     1441 TCGAAAGATC CCAACGAAAA GCGTGACCAC ATGGTCCTTC TTGAGTTTGT AACTGCTGCT
     1501 GGGATTACAC ATGGCATGGA TGAGCTCTAC AAGGGTGGTA TGCGTAAAGG CGAAGAGCTG
     1561 TTCACTGGTT TCGTCACTAT TCTGGTGGAA CTGGATGGTG ATGTCAACGG TCATAAGTTT
     1621 TCCGTGCGTG GCGAGGGTGA AGGTGACGCA ACTAATGGTA AACTGACGCT GAAGTTCATC
     1681 TGTACTACTG GTAAACTGCC GGTACCTTGG CCGACTCTGG TAACGACGCT GACTTATGGT
     1741 GTTCAGTGCT TTGCTCGTTA TCCGGACCAC ATGAAGCAGC ATGACTTCTT CAAGTCCGCC
     1801 ATGCCGGAAG GCTATGTGCA GGAACGCACG ATTTCCTTTA AGGATGACGG CACGTACAAA
     1861 ACGCGTGCGG AAGTGAAATT TGAAGGCGAT ACCCTGGTAA ACCGCATTGA GCTGAAAGGC
     1921 ATTGACTTTA AAGAAGACGG CAATATCCTG GGCCATAAGC TGGAATACAA TTTTAACAGC
     1981 CACAATGTTT ACATCACCGC CGATAAACAA AAAAATGGCA TTAAAGCGAA TTTTAAAATT
     2041 CGCCACAACG TGGAGGATGG CAGCGTGCAG CTGGCTGATC ACTACCAGCA AAACACTCCA
     2101 ATCGGTGATG GTCCTGTTCT GCTGCCAGAC AATCACTATC TGAGCACGCA AAGCGTTCTG
     2161 TCTAAAGATC CGAACGAGAA ACGCGATCAC ATGGTTCTGC TGGAGTTCGT AACCGCAGCG
     2221 GGCATCACGC ATGGTATGGA TGAACTGTAC AAAggaagcg gttcaggctc aTAATATATA
     2281 AACTCATTTA CTTATGTAGG AATAAAGAGT ATCATCTTTC AAAAGATCTG TTTAGCTTGC
     2341 CTCGTCCCCG CCGGGTCACC CGGCCAGCGA CATGGAGGNC GAGCTCGAAT TCATCGAT
//
