# Supplementary material for: The GravyTrain toolbox for molecular cell biology
Source: PLoS One. 2025 Sep 17;20(9):e0332438. doi: 10.1371/journal.pone.0332438 (PMC12443241; doi:10.1371/journal.pone.0332438)
Supplement: S1 File — ZIP file containing all construct map ApE files. Maps include the construct insert into the plasmid backbone – composed of consecutive GravyTrain genetic elements. For auxotrophic markers “N” is indicated instead of the marker sequence. (ZIP) [file pone.0332438.s003.zip › maps/pOS231.ape]

LOCUS       pOS231                  2365 bp    DNA        circular     11-DEC-2023
DEFINITION  .
ACCESSION   
VERSION     
SOURCE      .
  ORGANISM  .
COMMENT     
COMMENT     ApEinfo:methylated:1
FEATURES             Location/Qualifiers
     misc_feature    1..18
                     /locus_tag="S3"
                     /label="S3"
                     /ApEinfo_label="S3"
                     /ApEinfo_fwdcolor="cyan"
                     /ApEinfo_revcolor="green"
                     /ApEinfo_graphicformat="arrow_data {{0 1 2 0 0 -1} {} 0}
                     width 5 offset 0"
     misc_feature    2328..2346
                     /locus_tag="A_M"
                     /label="A_M"
                     /ApEinfo_label="A_M"
                     /ApEinfo_fwdcolor="cyan"
                     /ApEinfo_revcolor="cyan"
                     /ApEinfo_graphicformat="arrow_data {{0 1 2 0 0 -1} {} 0}
                     width 5 offset 0"
     misc_feature    100..804
                     /locus_tag="1"
                     /label="1"
                     /ApEinfo_label="1"
                     /ApEinfo_fwdcolor="#ffb3b3"
                     /ApEinfo_revcolor="#ffb3b3"
                     /ApEinfo_graphicformat="arrow_data {{0 1 2 0 0 -1} {} 0}
                     width 5 offset 0"
     misc_feature    2291..2314
                     /locus_tag="5_A"
                     /label="5_A"
                     /ApEinfo_label="5_A"
                     /ApEinfo_fwdcolor="cyan"
                     /ApEinfo_revcolor="cyan"
                     /ApEinfo_graphicformat="arrow_data {{0 1 2 0 0 -1} {} 0}
                     width 5 offset 0"
     misc_feature    2239..2241
                     /locus_tag="STOP"
                     /label="STOP"
                     /ApEinfo_label="STOP"
                     /ApEinfo_fwdcolor="#ffa700"
                     /ApEinfo_revcolor="#ffa700"
                     /ApEinfo_graphicformat="arrow_data {{0 1 2 0 0 -1} {} 0}
                     width 5 offset 0"
     misc_feature    2347..2365
                     /locus_tag="S2"
                     /label="S2"
                     /ApEinfo_label="S2"
                     /ApEinfo_fwdcolor="cyan"
                     /ApEinfo_revcolor="cyan"
                     /ApEinfo_graphicformat="arrow_data {{0 1 2 0 0 -1} {} 0}
                     width 5 offset 0"
     misc_feature    2242..2290
                     /locus_tag="tSYNTH8"
                     /label="tSYNTH8"
                     /ApEinfo_label="tSYNTH8"
                     /ApEinfo_fwdcolor="#ffc1fe"
                     /ApEinfo_revcolor="#ffc1fe"
                     /ApEinfo_graphicformat="arrow_data {{0 1 2 0 0 -1} {} 0}
                     width 5 offset 0"
     misc_feature    19..81
                     /locus_tag="flex"
                     /label="flex"
                     /ApEinfo_label="flex"
                     /ApEinfo_fwdcolor="#ff0000"
                     /ApEinfo_revcolor="#ff0000"
                     /ApEinfo_graphicformat="arrow_data {{0 0.5 0 1 2 0 0 -1 0
                     -0.5} {} 0} width 5 offset 0"
     misc_feature    2346..2346
                     /locus_tag="hphMX4"
                     /label="hphMX4"
                     /ApEinfo_label="hphMX4"
                     /ApEinfo_fwdcolor="#ffff00"
                     /ApEinfo_revcolor="#ffff00"
                     /ApEinfo_graphicformat="arrow_data {{0 0.5 0 1 2 0 0 -1 0
                     -0.5} {} 0} width 5 offset 0"
     misc_feature    82..99
                     /locus_tag="GSGSGS_UP"
                     /label="GSGSGS_UP"
                     /ApEinfo_label="GSGSGS_UP"
                     /ApEinfo_fwdcolor="#ff00ff"
                     /ApEinfo_revcolor="#ff00ff"
                     /ApEinfo_graphicformat="arrow_data {{0 0.5 0 1 2 0 0 -1 0
                     -0.5} {} 0} width 5 offset 0"
     misc_feature    2221..2238
                     /locus_tag="GSGSGS_DOWN"
                     /label="GSGSGS_DOWN"
                     /ApEinfo_label="GSGSGS_DOWN"
                     /ApEinfo_fwdcolor="#ff00ff"
                     /ApEinfo_revcolor="#ff00ff"
                     /ApEinfo_graphicformat="arrow_data {{0 0.5 0 1 2 0 0 -1 0
                     -0.5} {} 0} width 5 offset 0"
     misc_feature    805..1512
                     /locus_tag="2"
                     /label="2"
                     /ApEinfo_label="2"
                     /ApEinfo_fwdcolor="#95ff8a"
                     /ApEinfo_revcolor="#95ff8a"
                     /ApEinfo_graphicformat="arrow_data {{0 1 2 0 0 -1} {} 0}
                     width 5 offset 0"
     misc_feature    1513..2220
                     /locus_tag="3"
                     /label="3"
                     /ApEinfo_label="3"
                     /ApEinfo_fwdcolor="#ffb388"
                     /ApEinfo_revcolor="#ffb388"
                     /ApEinfo_graphicformat="arrow_data {{0 1 2 0 0 -1} {} 0}
                     width 5 offset 0"
ORIGIN
        1 CGTACGCTGC AGGTCGACGG TTCAAAGGAG AGCGGGTCAG TATCTTCAGA ACAACTGGCC
       61 CAGTTTCGTT CCTTGGACGG Ggggtctggt agtgggagcG TCTCAAAAGG GGAGGAGGAC
      121 AACATGGCAT CCTTGCCAGC AACTCACGAA TTACATATTT TCGGAAGTAT TAATGGTGTT
      181 GACTTTGATA TGGTTGGACA AGGCACTGGT AATCCAAACG ATGGATACGA GGAACTTAAT
      241 CTTAAATCAA CAAAAGGCGA TTTGCAATTT TCCCCCTGGA TTCTTGTGCC CCATATTGGG
      301 TACGGCTTTC ATCAATATTT ACCTTACCCT GATGGAATGA GTCCATTTCA AGCCGCTATG
      361 GTAGACGGTT CTGGCTACCA AGTTCATAGA ACCATGCAGT TTGAAGACGG CGCTTCCTTA
      421 ACAGTAAACT ACAGGTACAC GTACGAGGGT TCCCATATTA AGGGAGAAGC CCAAGTTAAG
      481 GGTACTGGTT TTCCGGCTGA TGGTCCCGTT ATGACTAATA GCCTGACAGC TGCTGACTGG
      541 TGTAGGTCTA AAAAGACATA TCCTAACGAT AAAACAATAA TTTCAACTTT TAAGTGGTCT
      601 TATACCACTG GCAATGGTAA AAGATACAGA TCCACTGCCC GTACTACGTA TACATTCGCT
      661 AAACCAATGG CCGCTAATTA TCTTAAAAAT CAACCCATGT ACGTGTTTAG GAAGACTGAA
      721 CTAAAACATA GTAAGACCGA GTTGAACTTT AAGGAATGGC AAAAAGCCTT CACCGATGTC
      781 ATGGGAATGG ATGAATTATA TAAGATGGTT TCCAAGGGTG AGGAAGATAA TATGGCATCT
      841 TTGCCAGCCA CACACGAATT GCACATATTT GGTTCTATTA ATGGAGTGGA CTTCGATATG
      901 GTGGGTCAAG GTACTGGCAA CCCTAATGAC GGATATGAAG AACTTAATCT GAAGTCTACC
      961 AAAGGCGATT TACAGTTTTC TCCTTGGATC TTAGTTCCTC ATATCGGCTA TGGTTTCCAT
     1021 CAATACTTGC CTTACCCGGA TGGTATGAGC CCGTTTCAAG CTGCGATGGT AGATGGTTCA
     1081 GGTTATCAAG TCCATAGAAC CATGCAATTT GAAGACGGTG CGTCTTTAAC TGTAAATTAC
     1141 AGATACACTT ATGAAGGTTC ACACATTAAA GGAGAAGCTC AAGTTAAAGG TACAGGCTTT
     1201 CCAGCAGATG GTCCTGTCAT GACCAATTCT CTAACAGCTG CTGATTGGTG TAGATCAAAA
     1261 AAGACTTACC CAAACGATAA AACAATTATA TCTACCTTTA AATGGTCCTA CACTACTGGC
     1321 AATGGTAAAA GATACAGGAG CACTGCTCGT ACTACTTACA CGTTCGCTAA ACCGATGGCT
     1381 GCAAATTACT TGAAAAATCA ACCAATGTAT GTATTTAGAA AAACTGAATT GAAGCATTCT
     1441 AAAACAGAGC TTAACTTTAA AGAATGGCAA AAAGCATTCA CAGACGTTAT GGGCATGGAC
     1501 GAATTGTATA AAATGGTCTC TAAGGGTGAA GAAGATAATA TGGCGTCTCT ACCAGCTACA
     1561 CACGAACTGC ATATCTTCGG TAGCATCAAC GGTGTAGACT TCGATATGGT CGGACAAGGC
     1621 ACCGGAAACC CAAATGATGG GTATGAAGAA TTGAACCTAA AGTCAACGAA GGGTGACTTA
     1681 CAGTTTAGCC CTTGGATTCT AGTGCCACAC ATTGGTTATG GTTTTCATCA ATACCTACCT
     1741 TACCCCGACG GAATGTCACC ATTTCAAGCC GCTATGGTTG ATGGTTCCGG TTATCAAGTT
     1801 CACAGAACTA TGCAGTTTGA AGATGGAGCT TCCCTGACTG TCAACTACAG GTACACTTAC
     1861 GAAGGTTCTC ATATCAAGGG TGAAGCACAA GTTAAAGGAA CCGGTTTTCC TGCCGATGGA
     1921 CCCGTTATGA CTAACTCTTT GACGGCTGCC GATTGGTGCA GGAGTAAAAA GACCTACCCA
     1981 AACGATAAAA CTATCATCAG CACTTTTAAG TGGTCATATA CTACCGGGAA CGGAAAGAGA
     2041 TATAGATCAA CCGCTAGAAC GACATACACA TTTGCCAAGC CTATGGCAGC TAACTACTTA
     2101 AAAAATCAAC CTATGTACGT GTTTCGTAAA ACCGAATTGA AGCATAGCAA GACAGAATTA
     2161 AATTTCAAGG AATGGCAAAA AGCCTTCACC GATGTTATGG GTATGGACGA ACTTTATAAA
     2221 ggaagcggtt caggctcaTA ATATATAAAC TCATTTACTT ATGTAGGAAT AAAGAGTATC
     2281 ATCTTTCAAA AGATCTGTTT AGCTTGCCTC GTCCCCGCCG GGTCACCCGG CCAGCGACAT
     2341 GGAGGNCGAG CTCGAATTCA TCGAT   
//
