# Supplementary material for: The GravyTrain toolbox for molecular cell biology
Source: PLoS One. 2025 Sep 17;20(9):e0332438. doi: 10.1371/journal.pone.0332438 (PMC12443241; doi:10.1371/journal.pone.0332438)
Supplement: S1 File — ZIP file containing all construct map ApE files. Maps include the construct insert into the plasmid backbone – composed of consecutive GravyTrain genetic elements. For auxotrophic markers “N” is indicated instead of the marker sequence. (ZIP) [file pone.0332438.s003.zip › maps/pOS262.ape]

LOCUS       pOS262                  1297 bp    DNA        circular     17-MAR-2024
DEFINITION  .
ACCESSION   
VERSION     
SOURCE      .
  ORGANISM  .
COMMENT     
COMMENT     
COMMENT     ApEinfo:methylated:1
FEATURES             Location/Qualifiers
     misc_feature    1..18
                     /locus_tag="S3"
                     /label="S3"
                     /ApEinfo_label="S3"
                     /ApEinfo_fwdcolor="cyan"
                     /ApEinfo_revcolor="green"
                     /ApEinfo_graphicformat="arrow_data {{0 1 2 0 0 -1} {} 0}
                     width 5 offset 0"
     misc_feature    1260..1278
                     /locus_tag="A_M"
                     /label="A_M"
                     /ApEinfo_label="A_M"
                     /ApEinfo_fwdcolor="cyan"
                     /ApEinfo_revcolor="cyan"
                     /ApEinfo_graphicformat="arrow_data {{0 1 2 0 0 -1} {} 0}
                     width 5 offset 0"
     misc_feature    1223..1246
                     /locus_tag="5_A"
                     /label="5_A"
                     /ApEinfo_label="5_A"
                     /ApEinfo_fwdcolor="cyan"
                     /ApEinfo_revcolor="cyan"
                     /ApEinfo_graphicformat="arrow_data {{0 1 2 0 0 -1} {} 0}
                     width 5 offset 0"
     misc_feature    1171..1173
                     /locus_tag="STOP"
                     /label="STOP"
                     /ApEinfo_label="STOP"
                     /ApEinfo_fwdcolor="#ffa700"
                     /ApEinfo_revcolor="#ffa700"
                     /ApEinfo_graphicformat="arrow_data {{0 1 2 0 0 -1} {} 0}
                     width 5 offset 0"
     misc_feature    100..810
                     /locus_tag="Envy"
                     /label="Envy"
                     /ApEinfo_label="Envy"
                     /ApEinfo_fwdcolor="#0eff00"
                     /ApEinfo_revcolor="#0eff00"
                     /ApEinfo_graphicformat="arrow_data {{0 1 2 0 0 -1} {} 0}
                     width 5 offset 0"
     misc_feature    1279..1297
                     /locus_tag="S2"
                     /label="S2"
                     /ApEinfo_label="S2"
                     /ApEinfo_fwdcolor="cyan"
                     /ApEinfo_revcolor="cyan"
                     /ApEinfo_graphicformat="arrow_data {{0 1 2 0 0 -1} {} 0}
                     width 5 offset 0"
     misc_feature    1174..1222
                     /locus_tag="tSYNTH8"
                     /label="tSYNTH8"
                     /ApEinfo_label="tSYNTH8"
                     /ApEinfo_fwdcolor="#ffc1fe"
                     /ApEinfo_revcolor="#ffc1fe"
                     /ApEinfo_graphicformat="arrow_data {{0 1 2 0 0 -1} {} 0}
                     width 5 offset 0"
     misc_feature    19..81
                     /locus_tag="flex"
                     /label="flex"
                     /ApEinfo_label="flex"
                     /ApEinfo_fwdcolor="#ff0000"
                     /ApEinfo_revcolor="#ff0000"
                     /ApEinfo_graphicformat="arrow_data {{0 0.5 0 1 2 0 0 -1 0
                     -0.5} {} 0} width 5 offset 0"
     misc_feature    1278..1278
                     /locus_tag="hphMX4"
                     /label="hphMX4"
                     /ApEinfo_label="hphMX4"
                     /ApEinfo_fwdcolor="#ffff00"
                     /ApEinfo_revcolor="#ffff00"
                     /ApEinfo_graphicformat="arrow_data {{0 0.5 0 1 2 0 0 -1 0
                     -0.5} {} 0} width 5 offset 0"
     misc_feature    829..846
                     /locus_tag="GSGSGS_UP"
                     /label="GSGSGS_UP"
                     /ApEinfo_label="GSGSGS_UP"
                     /ApEinfo_fwdcolor="#ffbfbf"
                     /ApEinfo_revcolor="#ffbfbf"
                     /ApEinfo_graphicformat="arrow_data {{0 0.5 0 1 2 0 0 -1 0
                     -0.5} {} 0} width 5 offset 0"
     misc_feature    82..99
                     /locus_tag="GSGSGS_UP(1)"
                     /label="GSGSGS_UP(1)"
                     /ApEinfo_label="GSGSGS_UP"
                     /ApEinfo_fwdcolor="#ff00ff"
                     /ApEinfo_revcolor="#ff00ff"
                     /ApEinfo_graphicformat="arrow_data {{0 0.5 0 1 2 0 0 -1 0
                     -0.5} {} 0} width 5 offset 0"
     misc_feature    1153..1170
                     /locus_tag="GSGSGS_DOWN"
                     /label="GSGSGS_DOWN"
                     /ApEinfo_label="GSGSGS_DOWN"
                     /ApEinfo_fwdcolor="#ff00ff"
                     /ApEinfo_revcolor="#ff00ff"
                     /ApEinfo_graphicformat="arrow_data {{0 0.5 0 1 2 0 0 -1 0
                     -0.5} {} 0} width 5 offset 0"
     misc_feature    811..828
                     /locus_tag="GSGSGS_DOWN(1)"
                     /label="GSGSGS_DOWN(1)"
                     /ApEinfo_label="GSGSGS_DOWN"
                     /ApEinfo_fwdcolor="#ff00ff"
                     /ApEinfo_revcolor="#ff00ff"
                     /ApEinfo_graphicformat="arrow_data {{0 0.5 0 1 2 0 0 -1 0
                     -0.5} {} 0} width 5 offset 0"
     misc_feature    847..1152
                     /locus_tag="8xMyc"
                     /label="8xMyc"
                     /ApEinfo_label="8xMyc"
                     /ApEinfo_fwdcolor="#ff8000"
                     /ApEinfo_revcolor="#ff8000"
                     /ApEinfo_graphicformat="arrow_data {{0 1 2 0 0 -1} {} 0}
                     width 5 offset 0"
ORIGIN
        1 CGTACGCTGC AGGTCGACGG TTCAAAGGAG AGCGGGTCAG TATCTTCAGA ACAACTGGCC
       61 CAGTTTCGTT CCTTGGACGG Ggggtctggt agtgggagct ccaagggtga agagctattt
      121 actggggttg tacccatttt ggtagaactg gacggagatg taaacggaca taaattctct
      181 gttagaggtg agggcgaagg cgatgccacc aatggtaaat tgactctgaa gtttatatgc
      241 actacgggta aattacctgt tccttggcca accctagtaa caactttgtg ttatggtgtt
      301 caatgtttcg cgagataccc agaccatatg aaaaggcatg atttctttaa aagtgctatg
      361 ccagaaggct acgtgcaaga gagaactatc tcctttaagg atgacggtac gtataaaaca
      421 cgagcagaag tgaaattcga aggggataca ctagttaatc gcatcgaatt aaagggtata
      481 gactttaagg aagatggtaa tattctcggc cataaacttg agtataattt caactcgcat
      541 aatgtgtaca ttacagctga caaacaaaag aacggaatta aagcgaattt taaaactagg
      601 cacaacgtcg aagatgggtc tgttcaactt gccgatcatt atcagcaaaa cacccctatt
      661 ggtgatggtc cagtcttgtt acccgataat cactacttaa gcacacagtc tagattgtca
      721 aaagatccga atgaaaagcg tgatcacatg gttttattgg aatttgtcac cgctgcagga
      781 ataactcacg gaatggacga gctttataag ggaagcggtt caggctcagg gtctggtagt
      841 gggagcGAAC AGAAACTAAT TTCAGAAGAG GATTTAGGAG AACAGAAATT GATATCCGAA
      901 GAAGACCTGT CTAAGGGTGG TGAATCTGAG CAGAAACTGA TAAGCGAAGA AGACCTAGGT
      961 GAGCAGAAAT TGATTTCCGA AGAGGACCTT TCTGGGAAGG AAGGCTCTGA ACAGAAGCTT
     1021 ATTTCCGAGG AGGATTTGGG AGAGCAGAAG CTAATTAGCG AAGAAGATCT TTCTGAAGGT
     1081 TCTAAGGGTG AACAAAAACT GATATCCGAG GAGGACCTAG GCGAACAAAA ATTAATATCA
     1141 GAAGAGGATC TTggaagcgg ttcaggctca TAATATATAA ACTCATTTAC TTATGTAGGA
     1201 ATAAAGAGTA TCATCTTTCA AAAGATCTGT TTAGCTTGCC TCGTCCCCGC CGGGTCACCC
     1261 GGCCAGCGAC ATGGAGGNCG AGCTCGAATT CATCGAT  
//
