# Supplementary material for: The GravyTrain toolbox for molecular cell biology
Source: PLoS One. 2025 Sep 17;20(9):e0332438. doi: 10.1371/journal.pone.0332438 (PMC12443241; doi:10.1371/journal.pone.0332438)
Supplement: S1 File — ZIP file containing all construct map ApE files. Maps include the construct insert into the plasmid backbone – composed of consecutive GravyTrain genetic elements. For auxotrophic markers “N” is indicated instead of the marker sequence. (ZIP) [file pone.0332438.s003.zip › maps/pOS265.ape]

LOCUS       pOS265                  1094 bp    DNA        circular     11-DEC-2023
DEFINITION  .
ACCESSION   
VERSION     
SOURCE      .
  ORGANISM  .
COMMENT     
COMMENT     ApEinfo:methylated:1
FEATURES             Location/Qualifiers
     misc_feature    1..18
                     /locus_tag="S3"
                     /label="S3"
                     /ApEinfo_label="S3"
                     /ApEinfo_fwdcolor="cyan"
                     /ApEinfo_revcolor="green"
                     /ApEinfo_graphicformat="arrow_data {{0 1 2 0 0 -1} {} 0}
                     width 5 offset 0"
     misc_feature    1057..1075
                     /locus_tag="A_M"
                     /label="A_M"
                     /ApEinfo_label="A_M"
                     /ApEinfo_fwdcolor="cyan"
                     /ApEinfo_revcolor="cyan"
                     /ApEinfo_graphicformat="arrow_data {{0 1 2 0 0 -1} {} 0}
                     width 5 offset 0"
     misc_feature    1020..1043
                     /locus_tag="5_A"
                     /label="5_A"
                     /ApEinfo_label="5_A"
                     /ApEinfo_fwdcolor="cyan"
                     /ApEinfo_revcolor="cyan"
                     /ApEinfo_graphicformat="arrow_data {{0 1 2 0 0 -1} {} 0}
                     width 5 offset 0"
     misc_feature    100..810
                     /locus_tag="yeGFP"
                     /label="yeGFP"
                     /ApEinfo_label="yeGFP"
                     /ApEinfo_fwdcolor="#00ff00"
                     /ApEinfo_revcolor="#00ff00"
                     /ApEinfo_graphicformat="arrow_data {{0 1 2 0 0 -1} {} 0}
                     width 5 offset 0"
     misc_feature    829..831
                     /locus_tag="STOP"
                     /label="STOP"
                     /ApEinfo_label="STOP"
                     /ApEinfo_fwdcolor="#ffa700"
                     /ApEinfo_revcolor="#ffa700"
                     /ApEinfo_graphicformat="arrow_data {{0 1 2 0 0 -1} {} 0}
                     width 5 offset 0"
     misc_feature    1076..1094
                     /locus_tag="S2"
                     /label="S2"
                     /ApEinfo_label="S2"
                     /ApEinfo_fwdcolor="cyan"
                     /ApEinfo_revcolor="cyan"
                     /ApEinfo_graphicformat="arrow_data {{0 1 2 0 0 -1} {} 0}
                     width 5 offset 0"
     misc_feature    19..81
                     /locus_tag="flex"
                     /label="flex"
                     /ApEinfo_label="flex"
                     /ApEinfo_fwdcolor="#ff0000"
                     /ApEinfo_revcolor="#ff0000"
                     /ApEinfo_graphicformat="arrow_data {{0 0.5 0 1 2 0 0 -1 0
                     -0.5} {} 0} width 5 offset 0"
     misc_feature    1075..1075
                     /locus_tag="hphMX4"
                     /label="hphMX4"
                     /ApEinfo_label="hphMX4"
                     /ApEinfo_fwdcolor="#ffff00"
                     /ApEinfo_revcolor="#ffff00"
                     /ApEinfo_graphicformat="arrow_data {{0 0.5 0 1 2 0 0 -1 0
                     -0.5} {} 0} width 5 offset 0"
     misc_feature    82..99
                     /locus_tag="GSGSGS_UP"
                     /label="GSGSGS_UP"
                     /ApEinfo_label="GSGSGS_UP"
                     /ApEinfo_fwdcolor="#ff00ff"
                     /ApEinfo_revcolor="#ff00ff"
                     /ApEinfo_graphicformat="arrow_data {{0 0.5 0 1 2 0 0 -1 0
                     -0.5} {} 0} width 5 offset 0"
     misc_feature    811..828
                     /locus_tag="GSGSGS_DOWN"
                     /label="GSGSGS_DOWN"
                     /ApEinfo_label="GSGSGS_DOWN"
                     /ApEinfo_fwdcolor="#ff00ff"
                     /ApEinfo_revcolor="#ff00ff"
                     /ApEinfo_graphicformat="arrow_data {{0 0.5 0 1 2 0 0 -1 0
                     -0.5} {} 0} width 5 offset 0"
     terminator      832..1019
                     /gene="S. cerevisiae ADH1"
                     /note="ADH1 terminator"
                     /note="transcription terminator for alcohol dehydrogenase
                     1"
                     /locus_tag="tADH1"
                     /label="tADH1"
                     /ApEinfo_label="tADH1"
                     /ApEinfo_fwdcolor="#ffc1fe"
                     /ApEinfo_revcolor="#ffc1fe"
                     /ApEinfo_graphicformat="arrow_data {{0 1 2 0 0 -1} {} 0}
                     width 5 offset 0"
ORIGIN
        1 CGTACGCTGC AGGTCGACGG TTCAAAGGAG AGCGGGTCAG TATCTTCAGA ACAACTGGCC
       61 CAGTTTCGTT CCTTGGACGG Ggggtctggt agtgggagcT CTAAAGGTGA AGAATTATTC
      121 ACTGGTGTTG TCCCAATTTT GGTTGAATTA GATGGTGATG TTAATGGTCA CAAATTTTCT
      181 GTCTCCGGTG AAGGTGAAGG TGATGCTACT TACGGTAAAT TGACCTTAAA ATTTATTTGT
      241 ACTACTGGTA AATTGCCAGT TCCATGGCCA ACCTTAGTCA CTACTTTCGG TTATGGTGTT
      301 CAATGTTTTG CGAGATACCC AGATCATATG AAACAACATG ACTTTTTCAA GTCTGCCATG
      361 CCAGAAGGTT ATGTTCAAGA AAGAACTATT TTTTTCAAAG ATGACGGTAA CTACAAGACC
      421 AGAGCTGAAG TCAAGTTTGA AGGTGATACC TTAGTTAATA GAATCGAATT AAAAGGTATT
      481 GATTTTAAAG AAGATGGTAA CATTTTAGGT CACAAATTGG AATACAACTA TAACTCTCAC
      541 AATGTTTACA TCATGGCTGA CAAACAAAAG AATGGTATCA AAGTTAACTT CAAAATTAGA
      601 CACAACATTG AAGATGGTTC TGTTCAATTA GCTGACCATT ATCAACAAAA TACTCCAATT
      661 GGTGATGGTC CAGTCTTGTT ACCAGACAAC CATTACTTAT CCACTCAATC TGCCTTATCC
      721 AAAGATCCAA ACGAAAAGAG AGACCACATG GTCTTGTTAG AATTTGTTAC TGCTGCTGGT
      781 ATTACCCATG GTATGGATGA ATTGTACAAA ggaagcggtt caggctcaTA Agcgaatttc
      841 ttatgattta tgatttttat tattaaataa gttataaaaa aaataagtgt atacaaattt
      901 taaagtgact cttaggtttt aaaacgaaaa ttcttattct tgagtaactc tttcctgtag
      961 gtcaggttgc tttctcaggt atagtatgag gtcgctctta ttgaccacac ctctaccggA
     1021 GATCTGTTTA GCTTGCCTCG TCCCCGCCGG GTCACCCGGC CAGCGACATG GAGGNCGAGC
     1081 TCGAATTCAT CGAT    
//
