# Supplementary material for: The GravyTrain toolbox for molecular cell biology
Source: PLoS One. 2025 Sep 17;20(9):e0332438. doi: 10.1371/journal.pone.0332438 (PMC12443241; doi:10.1371/journal.pone.0332438)
Supplement: S1 File — ZIP file containing all construct map ApE files. Maps include the construct insert into the plasmid backbone – composed of consecutive GravyTrain genetic elements. For auxotrophic markers “N” is indicated instead of the marker sequence. (ZIP) [file pone.0332438.s003.zip › maps/pOS269.ape]

LOCUS       pOS269                  1138 bp    DNA        circular     24-DEC-2023
DEFINITION  .
ACCESSION   
VERSION     
SOURCE      .
  ORGANISM  .
COMMENT     
COMMENT     
COMMENT     ApEinfo:methylated:1
FEATURES             Location/Qualifiers
     misc_feature    1..18
                     /locus_tag="S3"
                     /label="S3"
                     /ApEinfo_label="S3"
                     /ApEinfo_fwdcolor="cyan"
                     /ApEinfo_revcolor="green"
                     /ApEinfo_graphicformat="arrow_data {{0 1 2 0 0 -1} {} 0}
                     width 5 offset 0"
     misc_feature    73..210
                     /locus_tag="AID*"
                     /label="AID*"
                     /ApEinfo_label="AID*"
                     /ApEinfo_fwdcolor="#ffff80"
                     /ApEinfo_revcolor="#ff0000"
                     /ApEinfo_graphicformat="arrow_data {{0 0.5 0 1 2 0 0 -1 0
                     -0.5} {} 0} width 5 offset 0"
     misc_feature    1064..1087
                     /locus_tag="5_A"
                     /label="5_A"
                     /ApEinfo_label="5_A"
                     /ApEinfo_fwdcolor="cyan"
                     /ApEinfo_revcolor="cyan"
                     /ApEinfo_graphicformat="arrow_data {{0 1 2 0 0 -1} {} 0}
                     width 5 offset 0"
     misc_feature    1012..1014
                     /locus_tag="STOP"
                     /label="STOP"
                     /ApEinfo_label="STOP"
                     /ApEinfo_fwdcolor="#ffa700"
                     /ApEinfo_revcolor="#ffa700"
                     /ApEinfo_graphicformat="arrow_data {{0 1 2 0 0 -1} {} 0}
                     width 5 offset 0"
     misc_feature    283..993
                     /locus_tag="yeGFP"
                     /label="yeGFP"
                     /ApEinfo_label="yeGFP"
                     /ApEinfo_fwdcolor="#00ff00"
                     /ApEinfo_revcolor="#00ff00"
                     /ApEinfo_graphicformat="arrow_data {{0 1 2 0 0 -1} {} 0}
                     width 5 offset 0"
     misc_feature    1120..1138
                     /locus_tag="S2"
                     /label="S2"
                     /ApEinfo_label="S2"
                     /ApEinfo_fwdcolor="cyan"
                     /ApEinfo_revcolor="cyan"
                     /ApEinfo_graphicformat="arrow_data {{0 1 2 0 0 -1} {} 0}
                     width 5 offset 0"
     misc_feature    1015..1063
                     /locus_tag="tSYNTH8"
                     /label="tSYNTH8"
                     /ApEinfo_label="tSYNTH8"
                     /ApEinfo_fwdcolor="#ffc1fe"
                     /ApEinfo_revcolor="#ffc1fe"
                     /ApEinfo_graphicformat="arrow_data {{0 1 2 0 0 -1} {} 0}
                     width 5 offset 0"
     misc_feature    19..72
                     /locus_tag="flex"
                     /label="flex"
                     /ApEinfo_label="flex"
                     /ApEinfo_fwdcolor="#ff0000"
                     /ApEinfo_revcolor="#ff0000"
                     /ApEinfo_graphicformat="arrow_data {{0 0.5 0 1 2 0 0 -1 0
                     -0.5} {} 0} width 5 offset 0"
     misc_feature    211..264
                     /locus_tag="flex(1)"
                     /label="flex(1)"
                     /ApEinfo_label="flex"
                     /ApEinfo_fwdcolor="#ff0000"
                     /ApEinfo_revcolor="#ff0000"
                     /ApEinfo_graphicformat="arrow_data {{0 0.5 0 1 2 0 0 -1 0
                     -0.5} {} 0} width 5 offset 0"
     misc_feature    265..282
                     /locus_tag="GSGSGS_UP"
                     /label="GSGSGS_UP"
                     /ApEinfo_label="GSGSGS_UP"
                     /ApEinfo_fwdcolor="#ff00ff"
                     /ApEinfo_revcolor="#ff00ff"
                     /ApEinfo_graphicformat="arrow_data {{0 0.5 0 1 2 0 0 -1 0
                     -0.5} {} 0} width 5 offset 0"
     misc_feature    994..1011
                     /locus_tag="GSGSGS_DOWN"
                     /label="GSGSGS_DOWN"
                     /ApEinfo_label="GSGSGS_DOWN"
                     /ApEinfo_fwdcolor="#ff00ff"
                     /ApEinfo_revcolor="#ff00ff"
                     /ApEinfo_graphicformat="arrow_data {{0 0.5 0 1 2 0 0 -1 0
                     -0.5} {} 0} width 5 offset 0"
     misc_feature    1101..1119
                     /locus_tag="A_M"
                     /label="A_M"
                     /ApEinfo_label="A_M"
                     /ApEinfo_fwdcolor="cyan"
                     /ApEinfo_revcolor="cyan"
                     /ApEinfo_graphicformat="arrow_data {{0 1 2 0 0 -1} {} 0}
                     width 5 offset 0"
     misc_feature    1119..1119
                     /locus_tag="hphMX4"
                     /label="hphMX4"
                     /ApEinfo_label="hphMX4"
                     /ApEinfo_fwdcolor="#ffff00"
                     /ApEinfo_revcolor="#ffff00"
                     /ApEinfo_graphicformat="arrow_data {{0 0.5 0 1 2 0 0 -1 0
                     -0.5} {} 0} width 5 offset 0"
ORIGIN
        1 CGTACGCTGC AGGTCGACAA GGAGAGCGGG TCAGTATCTT CAGAACAACT GGCCCAGTTT
       61 CGTTCCTTGG ACccaaagga cccagctaag ccaccagcta aggctcaagt tgttggttgg
      121 ccaccagtta gatcttacag aaagaacgtt atggtttctt gtcaaaagtc ttctggtggt
      181 ccagaagctg ctgctttcgt taaggtttct AAGGAGAGCG GGTCAGTATC TTCAGAACAA
      241 CTGGCCCAGT TTCGTTCCTT GGACgggtct ggtagtggga gcTCTAAAGG TGAAGAATTA
      301 TTCACTGGTG TTGTCCCAAT TTTGGTTGAA TTAGATGGTG ATGTTAATGG TCACAAATTT
      361 TCTGTCTCCG GTGAAGGTGA AGGTGATGCT ACTTACGGTA AATTGACCTT AAAATTTATT
      421 TGTACTACTG GTAAATTGCC AGTTCCATGG CCAACCTTAG TCACTACTTT CGGTTATGGT
      481 GTTCAATGTT TTGCGAGATA CCCAGATCAT ATGAAACAAC ATGACTTTTT CAAGTCTGCC
      541 ATGCCAGAAG GTTATGTTCA AGAAAGAACT ATTTTTTTCA AAGATGACGG TAACTACAAG
      601 ACCAGAGCTG AAGTCAAGTT TGAAGGTGAT ACCTTAGTTA ATAGAATCGA ATTAAAAGGT
      661 ATTGATTTTA AAGAAGATGG TAACATTTTA GGTCACAAAT TGGAATACAA CTATAACTCT
      721 CACAATGTTT ACATCATGGC TGACAAACAA AAGAATGGTA TCAAAGTTAA CTTCAAAATT
      781 AGACACAACA TTGAAGATGG TTCTGTTCAA TTAGCTGACC ATTATCAACA AAATACTCCA
      841 ATTGGTGATG GTCCAGTCTT GTTACCAGAC AACCATTACT TATCCACTCA ATCTGCCTTA
      901 TCCAAAGATC CAAACGAAAA GAGAGACCAC ATGGTCTTGT TAGAATTTGT TACTGCTGCT
      961 GGTATTACCC ATGGTATGGA TGAATTGTAC AAAggaagcg gttcaggctc aTAATATATA
     1021 AACTCATTTA CTTATGTAGG AATAAAGAGT ATCATCTTTC AAAAGATCTG TTTAGCTTGC
     1081 CTCGTCCCCG CCGGGTCACC CGGCCAGCGA CATGGAGGNC GAGCTCGAAT TCATCGAT
//
