# Supplementary material for: The GravyTrain toolbox for molecular cell biology
Source: PLoS One. 2025 Sep 17;20(9):e0332438. doi: 10.1371/journal.pone.0332438 (PMC12443241; doi:10.1371/journal.pone.0332438)
Supplement: S1 File — ZIP file containing all construct map ApE files. Maps include the construct insert into the plasmid backbone – composed of consecutive GravyTrain genetic elements. For auxotrophic markers “N” is indicated instead of the marker sequence. (ZIP) [file pone.0332438.s003.zip › maps/pOS271.ape]

LOCUS       pOS271                  2581 bp    DNA        circular     24-DEC-2023
DEFINITION  .
ACCESSION   
VERSION     
SOURCE      .
  ORGANISM  .
COMMENT     
COMMENT     
COMMENT     ApEinfo:methylated:1
FEATURES             Location/Qualifiers
     misc_feature    1..18
                     /locus_tag="S3"
                     /label="S3"
                     /ApEinfo_label="S3"
                     /ApEinfo_fwdcolor="cyan"
                     /ApEinfo_revcolor="green"
                     /ApEinfo_graphicformat="arrow_data {{0 1 2 0 0 -1} {} 0}
                     width 5 offset 0"
     misc_feature    73..210
                     /locus_tag="AID*"
                     /label="AID*"
                     /ApEinfo_label="AID*"
                     /ApEinfo_fwdcolor="#ffff80"
                     /ApEinfo_revcolor="#ff0000"
                     /ApEinfo_graphicformat="arrow_data {{0 0.5 0 1 2 0 0 -1 0
                     -0.5} {} 0} width 5 offset 0"
     misc_feature    2507..2530
                     /locus_tag="5_A"
                     /label="5_A"
                     /ApEinfo_label="5_A"
                     /ApEinfo_fwdcolor="cyan"
                     /ApEinfo_revcolor="cyan"
                     /ApEinfo_graphicformat="arrow_data {{0 1 2 0 0 -1} {} 0}
                     width 5 offset 0"
     misc_feature    283..993
                     /locus_tag="1"
                     /label="1"
                     /ApEinfo_label="1"
                     /ApEinfo_fwdcolor="#00ff40"
                     /ApEinfo_revcolor="#00ff40"
                     /ApEinfo_graphicformat="arrow_data {{0 1 2 0 0 -1} {} 0}
                     width 5 offset 0"
     misc_feature    2455..2457
                     /locus_tag="STOP"
                     /label="STOP"
                     /ApEinfo_label="STOP"
                     /ApEinfo_fwdcolor="#ffa700"
                     /ApEinfo_revcolor="#ffa700"
                     /ApEinfo_graphicformat="arrow_data {{0 1 2 0 0 -1} {} 0}
                     width 5 offset 0"
     misc_feature    2563..2581
                     /locus_tag="S2"
                     /label="S2"
                     /ApEinfo_label="S2"
                     /ApEinfo_fwdcolor="cyan"
                     /ApEinfo_revcolor="cyan"
                     /ApEinfo_graphicformat="arrow_data {{0 1 2 0 0 -1} {} 0}
                     width 5 offset 0"
     misc_feature    2458..2506
                     /locus_tag="tSYNTH8"
                     /label="tSYNTH8"
                     /ApEinfo_label="tSYNTH8"
                     /ApEinfo_fwdcolor="#ffc1fe"
                     /ApEinfo_revcolor="#ffc1fe"
                     /ApEinfo_graphicformat="arrow_data {{0 1 2 0 0 -1} {} 0}
                     width 5 offset 0"
     misc_feature    19..72
                     /locus_tag="flex"
                     /label="flex"
                     /ApEinfo_label="flex"
                     /ApEinfo_fwdcolor="#ff0000"
                     /ApEinfo_revcolor="#ff0000"
                     /ApEinfo_graphicformat="arrow_data {{0 0.5 0 1 2 0 0 -1 0
                     -0.5} {} 0} width 5 offset 0"
     misc_feature    211..264
                     /locus_tag="flex(1)"
                     /label="flex(1)"
                     /ApEinfo_label="flex"
                     /ApEinfo_fwdcolor="#ff0000"
                     /ApEinfo_revcolor="#ff0000"
                     /ApEinfo_graphicformat="arrow_data {{0 0.5 0 1 2 0 0 -1 0
                     -0.5} {} 0} width 5 offset 0"
     misc_feature    265..282
                     /locus_tag="GSGSGS_UP"
                     /label="GSGSGS_UP"
                     /ApEinfo_label="GSGSGS_UP"
                     /ApEinfo_fwdcolor="#ff00ff"
                     /ApEinfo_revcolor="#ff00ff"
                     /ApEinfo_graphicformat="arrow_data {{0 0.5 0 1 2 0 0 -1 0
                     -0.5} {} 0} width 5 offset 0"
     misc_feature    2437..2454
                     /locus_tag="GSGSGS_DOWN"
                     /label="GSGSGS_DOWN"
                     /ApEinfo_label="GSGSGS_DOWN"
                     /ApEinfo_fwdcolor="#ff00ff"
                     /ApEinfo_revcolor="#ff00ff"
                     /ApEinfo_graphicformat="arrow_data {{0 0.5 0 1 2 0 0 -1 0
                     -0.5} {} 0} width 5 offset 0"
     misc_feature    2544..2562
                     /locus_tag="A_M"
                     /label="A_M"
                     /ApEinfo_label="A_M"
                     /ApEinfo_fwdcolor="cyan"
                     /ApEinfo_revcolor="cyan"
                     /ApEinfo_graphicformat="arrow_data {{0 1 2 0 0 -1} {} 0}
                     width 5 offset 0"
     misc_feature    1006..1716
                     /locus_tag="2"
                     /label="2"
                     /ApEinfo_label="2"
                     /ApEinfo_fwdcolor="#ffc800"
                     /ApEinfo_revcolor="#ffc800"
                     /ApEinfo_graphicformat="arrow_data {{0 1 2 0 0 -1} {} 0}
                     width 5 offset 0"
     misc_feature    2562..2562
                     /locus_tag="hphMX4"
                     /label="hphMX4"
                     /ApEinfo_label="hphMX4"
                     /ApEinfo_fwdcolor="#ffff00"
                     /ApEinfo_revcolor="#ffff00"
                     /ApEinfo_graphicformat="arrow_data {{0 0.5 0 1 2 0 0 -1 0
                     -0.5} {} 0} width 5 offset 0"
     misc_feature    1729..2436
                     /locus_tag="3"
                     /label="3"
                     /ApEinfo_label="3"
                     /ApEinfo_fwdcolor="#9191ff"
                     /ApEinfo_revcolor="#ffb3ab"
                     /ApEinfo_graphicformat="arrow_data {{0 1 2 0 0 -1} {} 0}
                     width 5 offset 0"
ORIGIN
        1 CGTACGCTGC AGGTCGACAA GGAGAGCGGG TCAGTATCTT CAGAACAACT GGCCCAGTTT
       61 CGTTCCTTGG ACccaaagga cccagctaag ccaccagcta aggctcaagt tgttggttgg
      121 ccaccagtta gatcttacag aaagaacgtt atggtttctt gtcaaaagtc ttctggtggt
      181 ccagaagctg ctgctttcgt taaggtttct AAGGAGAGCG GGTCAGTATC TTCAGAACAA
      241 CTGGCCCAGT TTCGTTCCTT GGACgggtct ggtagtggga gcTATAAAGG TGAAGAATTA
      301 TTCACTGGTG TTGTCCCAAT TTTGGTTGAA TTAGATGGTG ATGTTAATGG TCACAAATTT
      361 TCTGTCTCCG GTGAAGGTGA AGGTGATGCT ACTTACGGTA AATTGACCTT AAAATTTATT
      421 TGTACTACTG GTAAATTGCC AGTTCCATGG CCAACCTTAG TCACTACTTT CGGTTATGGT
      481 GTTCAATGTT TTGCGAGATA CCCAGATCAT ATGAAACAAC ATGACTTTTT CAAGTCTGCC
      541 ATGCCAGAAG GTTATGTTCA AGAAAGAACT ATTTTTTTCA AAGATGACGG TAACTACAAG
      601 ACCAGAGCTG AAGTCAAGTT TGAAGGTGAT ACCTTAGTTA ATAGAATCGA ATTAAAAGGT
      661 ATTGATTTTA AAGAAGATGG TAACATTTTA GGTCACAAAT TGGAATACAA CTATAACTCT
      721 CACAATGTTT ACATCATGGC TGACAAACAA AAGAATGGTA TCAAAGTTAA CTTCAAAATT
      781 AGACACAACA TTGAAGATGG TTCTGTTCAA TTAGCTGACC ATTATCAACA AAATACTCCA
      841 ATTGGTGATG GTCCAGTCTT GTTACCAGAC AACCATTACT TATCCACTCA ATCTGCCTTA
      901 TCCAAAGATC CAAACGAAAA GAGAGACCAC ATGGTCTTGT TAGAATTTGT TACTGCTGCT
      961 GGTATTACCC ATGGTATGGA TGAATTGTAC AAAGGAGGTA TGGCTAGCAA AGGAGAAGAA
     1021 CTTTTCACTG GAGTTGTCCC AATTCTTGTT GAATTAGATG GTGATGTTAA TGGGCACAAA
     1081 TTTTCTGTCA GTGGAGAGGG TGAAGGTGAT GCTACATACG GAAAGCTTAC CCTTAAATTT
     1141 ATTTGCACTA CTGGAAAACT ACCTGTTCCA TGGCCAACAC TTGTCACTAC TTTGACCTAT
     1201 GGTGTTCAAT GCTTTTCCCG TTATCCGGAT CATATGAAAC GGCATGACTT TTTCAAGAGT
     1261 GCCATGCCCG AAGGTTATGT ACAGGAACGC ACTATATCTT TCAAAGATGA CGGGAACTAC
     1321 AAGACGCGTG CTGAAGTCAA GTTTGAAGGT GATACCCTTG TTAATCGTAT CGAGTTAAAA
     1381 GGTATTGATT TTAAAGAAGA TGGAAACATT CTCGGACACA AACTCGAGTA CAACTATAAC
     1441 TCACACAATG TATACATCAC GGCAGACAAA CAAAAGAATG GAATCAAAGC TAACTTCAAA
     1501 ATTCGCCACA ACATTGAAGA TGGATCCGTT CAACTAGCAG ACCATTATCA ACAAAATACT
     1561 CCAATTGGCG ATGGCCCTGT CCTTTTACCA GACAACCATT ACCTGTCGAC ACAATCTGCC
     1621 CTTTCGAAAG ATCCCAACGA AAAGCGTGAC CACATGGTCC TTCTTGAGTT TGTAACTGCT
     1681 GCTGGGATTA CACATGGCAT GGATGAGCTC TACAAGGGTG GTATGCGTAA AGGCGAAGAG
     1741 CTGTTCACTG GTTTCGTCAC TATTCTGGTG GAACTGGATG GTGATGTCAA CGGTCATAAG
     1801 TTTTCCGTGC GTGGCGAGGG TGAAGGTGAC GCAACTAATG GTAAACTGAC GCTGAAGTTC
     1861 ATCTGTACTA CTGGTAAACT GCCGGTACCT TGGCCGACTC TGGTAACGAC GCTGACTTAT
     1921 GGTGTTCAGT GCTTTGCTCG TTATCCGGAC CACATGAAGC AGCATGACTT CTTCAAGTCC
     1981 GCCATGCCGG AAGGCTATGT GCAGGAACGC ACGATTTCCT TTAAGGATGA CGGCACGTAC
     2041 AAAACGCGTG CGGAAGTGAA ATTTGAAGGC GATACCCTGG TAAACCGCAT TGAGCTGAAA
     2101 GGCATTGACT TTAAAGAAGA CGGCAATATC CTGGGCCATA AGCTGGAATA CAATTTTAAC
     2161 AGCCACAATG TTTACATCAC CGCCGATAAA CAAAAAAATG GCATTAAAGC GAATTTTAAA
     2221 ATTCGCCACA ACGTGGAGGA TGGCAGCGTG CAGCTGGCTG ATCACTACCA GCAAAACACT
     2281 CCAATCGGTG ATGGTCCTGT TCTGCTGCCA GACAATCACT ATCTGAGCAC GCAAAGCGTT
     2341 CTGTCTAAAG ATCCGAACGA GAAACGCGAT CACATGGTTC TGCTGGAGTT CGTAACCGCA
     2401 GCGGGCATCA CGCATGGTAT GGATGAACTG TACAAAggaa gcggttcagg ctcaTAATAT
     2461 ATAAACTCAT TTACTTATGT AGGAATAAAG AGTATCATCT TTCAAAAGAT CTGTTTAGCT
     2521 TGCCTCGTCC CCGCCGGGTC ACCCGGCCAG CGACATGGAG GNCGAGCTCG AATTCATCGA
     2581 T     
//
