# Supplementary material for: The GravyTrain toolbox for molecular cell biology
Source: PLoS One. 2025 Sep 17;20(9):e0332438. doi: 10.1371/journal.pone.0332438 (PMC12443241; doi:10.1371/journal.pone.0332438)
Supplement: S1 File — ZIP file containing all construct map ApE files. Maps include the construct insert into the plasmid backbone – composed of consecutive GravyTrain genetic elements. For auxotrophic markers “N” is indicated instead of the marker sequence. (ZIP) [file pone.0332438.s003.zip › maps/pOS303.ape]

LOCUS       pOS303                  1120 bp    DNA        circular     24-DEC-2023
DEFINITION  .
ACCESSION   
VERSION     
SOURCE      .
  ORGANISM  .
COMMENT     
COMMENT     
COMMENT     ApEinfo:methylated:1
FEATURES             Location/Qualifiers
     misc_feature    1..18
                     /locus_tag="S3"
                     /label="S3"
                     /ApEinfo_label="S3"
                     /ApEinfo_fwdcolor="cyan"
                     /ApEinfo_revcolor="green"
                     /ApEinfo_graphicformat="arrow_data {{0 1 2 0 0 -1} {} 0}
                     width 5 offset 0"
     misc_feature    73..210
                     /locus_tag="AID*"
                     /label="AID*"
                     /ApEinfo_label="AID*"
                     /ApEinfo_fwdcolor="#ffff80"
                     /ApEinfo_revcolor="#ff0000"
                     /ApEinfo_graphicformat="arrow_data {{0 0.5 0 1 2 0 0 -1 0
                     -0.5} {} 0} width 5 offset 0"
     misc_feature    1046..1069
                     /locus_tag="5_A"
                     /label="5_A"
                     /ApEinfo_label="5_A"
                     /ApEinfo_fwdcolor="cyan"
                     /ApEinfo_revcolor="cyan"
                     /ApEinfo_graphicformat="arrow_data {{0 1 2 0 0 -1} {} 0}
                     width 5 offset 0"
     misc_feature    994..996
                     /locus_tag="STOP"
                     /label="STOP"
                     /ApEinfo_label="STOP"
                     /ApEinfo_fwdcolor="#ffa700"
                     /ApEinfo_revcolor="#ffa700"
                     /ApEinfo_graphicformat="arrow_data {{0 1 2 0 0 -1} {} 0}
                     width 5 offset 0"
     misc_feature    283..975
                     /locus_tag="mScarletI#1"
                     /label="mScarletI#1"
                     /ApEinfo_label="mScarletI#1"
                     /ApEinfo_fwdcolor="#00ff00"
                     /ApEinfo_revcolor="#00ff00"
                     /ApEinfo_graphicformat="arrow_data {{0 1 2 0 0 -1} {} 0}
                     width 5 offset 0"
     misc_feature    1102..1120
                     /locus_tag="S2"
                     /label="S2"
                     /ApEinfo_label="S2"
                     /ApEinfo_fwdcolor="cyan"
                     /ApEinfo_revcolor="cyan"
                     /ApEinfo_graphicformat="arrow_data {{0 1 2 0 0 -1} {} 0}
                     width 5 offset 0"
     misc_feature    997..1045
                     /locus_tag="tSYNTH8"
                     /label="tSYNTH8"
                     /ApEinfo_label="tSYNTH8"
                     /ApEinfo_fwdcolor="#ffc1fe"
                     /ApEinfo_revcolor="#ffc1fe"
                     /ApEinfo_graphicformat="arrow_data {{0 1 2 0 0 -1} {} 0}
                     width 5 offset 0"
     misc_feature    19..72
                     /locus_tag="flex"
                     /label="flex"
                     /ApEinfo_label="flex"
                     /ApEinfo_fwdcolor="#ff0000"
                     /ApEinfo_revcolor="#ff0000"
                     /ApEinfo_graphicformat="arrow_data {{0 0.5 0 1 2 0 0 -1 0
                     -0.5} {} 0} width 5 offset 0"
     misc_feature    211..264
                     /locus_tag="flex(1)"
                     /label="flex(1)"
                     /ApEinfo_label="flex"
                     /ApEinfo_fwdcolor="#ff0000"
                     /ApEinfo_revcolor="#ff0000"
                     /ApEinfo_graphicformat="arrow_data {{0 0.5 0 1 2 0 0 -1 0
                     -0.5} {} 0} width 5 offset 0"
     misc_feature    265..282
                     /locus_tag="GSGSGS_UP"
                     /label="GSGSGS_UP"
                     /ApEinfo_label="GSGSGS_UP"
                     /ApEinfo_fwdcolor="#ff00ff"
                     /ApEinfo_revcolor="#ff00ff"
                     /ApEinfo_graphicformat="arrow_data {{0 0.5 0 1 2 0 0 -1 0
                     -0.5} {} 0} width 5 offset 0"
     misc_feature    976..993
                     /locus_tag="GSGSGS_DOWN"
                     /label="GSGSGS_DOWN"
                     /ApEinfo_label="GSGSGS_DOWN"
                     /ApEinfo_fwdcolor="#ff00ff"
                     /ApEinfo_revcolor="#ff00ff"
                     /ApEinfo_graphicformat="arrow_data {{0 0.5 0 1 2 0 0 -1 0
                     -0.5} {} 0} width 5 offset 0"
     misc_feature    1083..1101
                     /locus_tag="A_M"
                     /label="A_M"
                     /ApEinfo_label="A_M"
                     /ApEinfo_fwdcolor="cyan"
                     /ApEinfo_revcolor="cyan"
                     /ApEinfo_graphicformat="arrow_data {{0 1 2 0 0 -1} {} 0}
                     width 5 offset 0"
     misc_feature    1101..1101
                     /locus_tag="hphMX4"
                     /label="hphMX4"
                     /ApEinfo_label="hphMX4"
                     /ApEinfo_fwdcolor="#ffff00"
                     /ApEinfo_revcolor="#ffff00"
                     /ApEinfo_graphicformat="arrow_data {{0 0.5 0 1 2 0 0 -1 0
                     -0.5} {} 0} width 5 offset 0"
ORIGIN
        1 CGTACGCTGC AGGTCGACAA GGAGAGCGGG TCAGTATCTT CAGAACAACT GGCCCAGTTT
       61 CGTTCCTTGG ACccaaagga cccagctaag ccaccagcta aggctcaagt tgttggttgg
      121 ccaccagtta gatcttacag aaagaacgtt atggtttctt gtcaaaagtc ttctggtggt
      181 ccagaagctg ctgctttcgt taaggtttct AAGGAGAGCG GGTCAGTATC TTCAGAACAA
      241 CTGGCCCAGT TTCGTTCCTT GGACgggtct ggtagtggga gcGTTTCTAA GGGTGAAGCT
      301 GTTATTAAAG AGTTTATGAG ATTCAAAGTT CACATGGAAG GTTCAATGAA CGGTCATGAA
      361 TTTGAAATCG AAGGTGAAGG TGAAGGTAGA CCATACGAAG GTACTCAAAC AGCAAAATTG
      421 AAGGTTACTA AAGGTGGTCC ATTGCCATTT TCTTGGGATA TCTTGTCTCC ACAATTCATG
      481 TACGGTTCTA GAGCTTTTAT AAAACATCCA GCAGATATCC CAGATTACTA CAAGCAATCA
      541 TTTCCAGAAG GTTTTAAATG GGAAAGAGTT ATGAACTTCG AAGATGGTGG TGCTGTTACT
      601 GTTACACAAG ATACTTCTTT GGAAGATGGT ACATTGATCT ATAAGGTTAA ATTGAGAGGT
      661 ACTAATTTTC CACCAGATGG TCCAGTTATG CAAAAGAAAA CTATGGGTTG GGAAGCATCT
      721 ACAGAAAGAT TGTACCCAGA AGATGGTGTT TTGAAGGGTG ACATCAAGAT GGCATTGAGA
      781 TTGAAGGATG GTGGTAGATA TTTGGCTGAT TTCAAGACTA CATACAAGGC TAAGAAACCA
      841 GTTCAAATGC CAGGTGCATA CAACGTTGAT AGAAAATTGG ATATCACTTC TCATAACGAA
      901 GATTACACAG TTGTTGAACA ATACGAAAGA TCTGAAGGTA GACATTCAAC AGGTGGTATG
      961 GATGAATTGT ACAAAggaag cggttcaggc tcaTAATATA TAAACTCATT TACTTATGTA
     1021 GGAATAAAGA GTATCATCTT TCAAAAGATC TGTTTAGCTT GCCTCGTCCC CGCCGGGTCA
     1081 CCCGGCCAGC GACATGGAGG NCGAGCTCGA ATTCATCGAT  
//
