# Supplementary material for: The GravyTrain toolbox for molecular cell biology
Source: PLoS One. 2025 Sep 17;20(9):e0332438. doi: 10.1371/journal.pone.0332438 (PMC12443241; doi:10.1371/journal.pone.0332438)
Supplement: S1 File — ZIP file containing all construct map ApE files. Maps include the construct insert into the plasmid backbone – composed of consecutive GravyTrain genetic elements. For auxotrophic markers “N” is indicated instead of the marker sequence. (ZIP) [file pone.0332438.s003.zip › maps/pOS318.ape]

LOCUS       pOS318                  1272 bp    DNA        linear       11-DEC-2023
DEFINITION  .
ACCESSION   
VERSION     
SOURCE      .
  ORGANISM  .
COMMENT     
COMMENT     ApEinfo:methylated:1
FEATURES             Location/Qualifiers
     misc_feature    224..226
                     /locus_tag="START"
                     /label="START"
                     /ApEinfo_label="START"
                     /ApEinfo_fwdcolor="#ff4812"
                     /ApEinfo_revcolor="#ff4812"
                     /ApEinfo_graphicformat="arrow_data {{0 1 2 0 0 -1} {} 0}
                     width 5 offset 0"
     misc_feature    1151..1197
                     /locus_tag="ATG8_BEGIN"
                     /label="ATG8_BEGIN"
                     /ApEinfo_label="ATG8_BEGIN"
                     /ApEinfo_fwdcolor="#ff4812"
                     /ApEinfo_revcolor="#ff4812"
                     /ApEinfo_graphicformat="arrow_data {{0 1 2 0 0 -1} {} 0}
                     width 5 offset 0"
     misc_feature    1235..1253
                     /locus_tag="A_M"
                     /label="A_M"
                     /ApEinfo_label="A_M"
                     /ApEinfo_fwdcolor="cyan"
                     /ApEinfo_revcolor="cyan"
                     /ApEinfo_graphicformat="arrow_data {{0 1 2 0 0 -1} {} 0}
                     width 5 offset 0"
     misc_feature    245..1132
                     /locus_tag="HaloTag7"
                     /label="HaloTag7"
                     /ApEinfo_label="HaloTag7"
                     /ApEinfo_fwdcolor="#00ff00"
                     /ApEinfo_revcolor="#00ff00"
                     /ApEinfo_graphicformat="arrow_data {{0 1 2 0 0 -1} {} 0}
                     width 5 offset 0"
     misc_feature    1198..1221
                     /locus_tag="5_A"
                     /label="5_A"
                     /ApEinfo_label="5_A"
                     /ApEinfo_fwdcolor="cyan"
                     /ApEinfo_revcolor="cyan"
                     /ApEinfo_graphicformat="arrow_data {{0 1 2 0 0 -1} {} 0}
                     width 5 offset 0"
     misc_feature    1253..1253
                     /locus_tag="hphNT1"
                     /label="hphNT1"
                     /ApEinfo_label="hphNT1"
                     /ApEinfo_fwdcolor="#ffff00"
                     /ApEinfo_revcolor="#ffff00"
                     /ApEinfo_graphicformat="arrow_data {{0 0.5 0 1 2 0 0 -1 0
                     -0.5} {} 0} width 5 offset 0"
     misc_feature    1..223
                     /locus_tag="pATG8"
                     /label="pATG8"
                     /ApEinfo_label="pATG8"
                     /ApEinfo_fwdcolor="cyan"
                     /ApEinfo_revcolor="cyan"
                     /ApEinfo_graphicformat="arrow_data {{0 0.5 0 1 2 0 0 -1 0
                     -0.5} {} 0} width 5 offset 0"
     misc_feature    227..244
                     /locus_tag="GSGSGS_UP"
                     /label="GSGSGS_UP"
                     /ApEinfo_label="GSGSGS_UP"
                     /ApEinfo_fwdcolor="#ff00ff"
                     /ApEinfo_revcolor="#ff00ff"
                     /ApEinfo_graphicformat="arrow_data {{0 0.5 0 1 2 0 0 -1 0
                     -0.5} {} 0} width 5 offset 0"
     misc_feature    1133..1150
                     /locus_tag="GSGSGS_DOWN"
                     /label="GSGSGS_DOWN"
                     /ApEinfo_label="GSGSGS_DOWN"
                     /ApEinfo_fwdcolor="#ff00ff"
                     /ApEinfo_revcolor="#ff00ff"
                     /ApEinfo_graphicformat="arrow_data {{0 0.5 0 1 2 0 0 -1 0
                     -0.5} {} 0} width 5 offset 0"
     misc_feature    1254..1272
                     /locus_tag="S2"
                     /label="S2"
                     /ApEinfo_label="S2"
                     /ApEinfo_fwdcolor="cyan"
                     /ApEinfo_revcolor="cyan"
                     /ApEinfo_graphicformat="arrow_data {{0 1 2 0 0 -1} {} 0}
                     width 5 offset 0"
     misc_feature    1197..1197
                     /locus_tag="Atg8_tATG8"
                     /label="Atg8_tATG8"
                     /ApEinfo_label="Atg8_tATG8"
                     /ApEinfo_fwdcolor="#ffff00"
                     /ApEinfo_revcolor="#ffff00"
                     /ApEinfo_graphicformat="arrow_data {{0 0.5 0 1 2 0 0 -1 0
                     -0.5} {} 0} width 5 offset 0"
ORIGIN
        1 GTAATGCTAA CTGTCTCCAC CGATAATGTT GTATAATACC CGTGAAATCA TAGCACATGA
       61 TATATCATCA CCCGGAGGCC GGTTATTTTC GGCGGCGGCA AAAATATTTG GTATAATTAT
      121 GGAAATACAA AAAGGGGAAC CATTAAAGGT TGAGGAGGGG ATTGATAAGA GAATCTAATA
      181 ATTGTAAAGT TGAGAAAATC ATAATAAAAT AATTACTAGA GACATGgggt ctggtagtgg
      241 gagcGCTGAA ATCGGTACTG GTTTCCCATT CGACCCACAC TACGTTGAAG TTTTGGGTGA
      301 AAGAATGCAC TACGTTGACG TTGGTCCAAG AGACGGTACT CCAGTTTTGT TCTTGCACGG
      361 TAACCCAACT TCTTCTTACG TTTGGAGAAA CATCATCCCA CACGTTGCTC CAACTCACAG
      421 ATGTATCGCT CCAGACTTGA TCGGTATGGG TAAGTCTGAC AAGCCAGACT TGGGTTACTT
      481 CTTCGACGAC CACGTTAGAT TCATGGACGC TTTCATCGAA GCTTTGGGTT TGGAAGAAGT
      541 TGTTTTGGTT ATCCACGACT GGGGTTCTGC TTTGGGTTTC CACTGGGCTA AGAGAAACCC
      601 AGAAAGAGTT AAGGGTATCG CTTTCATGGA ATTCATCAGA CCAATCCCAA CTTGGGACGA
      661 ATGGCCAGAA TTCGCTAGAG AAACTTTCCA AGCTTTCAGA ACTACTGACG TTGGTAGAAA
      721 GTTGATCATC GACCAAAACG TTTTCATCGA AGGTACTTTG CCAATGGGTG TTGTTAGACC
      781 ATTGACTGAA GTTGAAATGG ACCACTACAG AGAACCATTC TTGAACCCAG TTGACAGAGA
      841 ACCATTGTGG AGATTCCCAA ACGAATTGCC AATCGCTGGT GAACCAGCTA ACATCGTTGC
      901 TTTGGTTGAA GAATACATGG ACTGGTTGCA CCAATCTCCA GTTCCAAAGT TGTTGTTCTG
      961 GGGTACTCCA GGTGTTTTGA TCCCACCAGC TGAAGCTGCT AGATTGGCTA AGTCTTTGCC
     1021 AAACTGTAAG GCTGTTGACA TCGGTCCAGG TTTGAACTTG TTGCAAGAAG ACAACCCAGA
     1081 CTTGATCGGT TCTGAAATCG CTAGATGGTT GTCTACTTTG GAAATCTCTG GTggaagcgg
     1141 ttcaggctca AAGTCTACAT TTAAGTCTGA ATATCCATTT GAAAAAAGGA AGGCGGNAGA
     1201 TCTGTTTAGC TTGCCTCGTC CCCGCCGGGT CACCCGGCCA GCGACATGGA GGNCGAGCTC
     1261 GAATTCATCG AT    
//
