# Supplementary material for: The GravyTrain toolbox for molecular cell biology
Source: PLoS One. 2025 Sep 17;20(9):e0332438. doi: 10.1371/journal.pone.0332438 (PMC12443241; doi:10.1371/journal.pone.0332438)
Supplement: S1 File — ZIP file containing all construct map ApE files. Maps include the construct insert into the plasmid backbone – composed of consecutive GravyTrain genetic elements. For auxotrophic markers “N” is indicated instead of the marker sequence. (ZIP) [file pone.0332438.s003.zip › maps/pOS328.ape]

LOCUS       pOS328                  1265 bp    DNA        circular     12-DEC-2023
DEFINITION  .
ACCESSION   
VERSION     
SOURCE      .
  ORGANISM  .
COMMENT     
COMMENT     
COMMENT     ApEinfo:methylated:1
FEATURES             Location/Qualifiers
     misc_feature    1..18
                     /locus_tag="S3"
                     /label="S3"
                     /ApEinfo_label="S3"
                     /ApEinfo_fwdcolor="cyan"
                     /ApEinfo_revcolor="green"
                     /ApEinfo_graphicformat="arrow_data {{0 1 2 0 0 -1} {} 0}
                     width 5 offset 0"
     misc_feature    1188..1205
                     /locus_tag="A_M"
                     /label="A_M"
                     /ApEinfo_label="A_M"
                     /ApEinfo_fwdcolor="cyan"
                     /ApEinfo_revcolor="cyan"
                     /ApEinfo_graphicformat="arrow_data {{0 1 2 0 0 -1} {} 0}
                     width 5 offset 0"
     misc_feature    1151..1174
                     /locus_tag="5_A"
                     /label="5_A"
                     /ApEinfo_label="5_A"
                     /ApEinfo_fwdcolor="cyan"
                     /ApEinfo_revcolor="cyan"
                     /ApEinfo_graphicformat="arrow_data {{0 1 2 0 0 -1} {} 0}
                     width 5 offset 0"
     misc_feature    1099..1101
                     /locus_tag="STOP"
                     /label="STOP"
                     /ApEinfo_label="STOP"
                     /ApEinfo_fwdcolor="#ffa700"
                     /ApEinfo_revcolor="#ffa700"
                     /ApEinfo_graphicformat="arrow_data {{0 1 2 0 0 -1} {} 0}
                     width 5 offset 0"
     misc_feature    1247..1265
                     /locus_tag="S2"
                     /label="S2"
                     /ApEinfo_label="S2"
                     /ApEinfo_fwdcolor="cyan"
                     /ApEinfo_revcolor="cyan"
                     /ApEinfo_graphicformat="arrow_data {{0 1 2 0 0 -1} {} 0}
                     width 5 offset 0"
     misc_feature    1102..1150
                     /locus_tag="tSYNTH8"
                     /label="tSYNTH8"
                     /ApEinfo_label="tSYNTH8"
                     /ApEinfo_fwdcolor="#ffc1fe"
                     /ApEinfo_revcolor="#ffc1fe"
                     /ApEinfo_graphicformat="arrow_data {{0 1 2 0 0 -1} {} 0}
                     width 5 offset 0"
     misc_feature    19..81
                     /locus_tag="flex"
                     /label="flex"
                     /ApEinfo_label="flex"
                     /ApEinfo_fwdcolor="#ff0000"
                     /ApEinfo_revcolor="#ff0000"
                     /ApEinfo_graphicformat="arrow_data {{0 0.5 0 1 2 0 0 -1 0
                     -0.5} {} 0} width 5 offset 0"
     misc_feature    82..99
                     /locus_tag="GSGSGS_UP"
                     /label="GSGSGS_UP"
                     /ApEinfo_label="GSGSGS_UP"
                     /ApEinfo_fwdcolor="#ff00ff"
                     /ApEinfo_revcolor="#ff00ff"
                     /ApEinfo_graphicformat="arrow_data {{0 0.5 0 1 2 0 0 -1 0
                     -0.5} {} 0} width 5 offset 0"
     misc_feature    370..387
                     /locus_tag="GSGSGS_UP(1)"
                     /label="GSGSGS_UP(1)"
                     /ApEinfo_label="GSGSGS_UP"
                     /ApEinfo_fwdcolor="#ff00ff"
                     /ApEinfo_revcolor="#ff00ff"
                     /ApEinfo_graphicformat="arrow_data {{0 0.5 0 1 2 0 0 -1 0
                     -0.5} {} 0} width 5 offset 0"
     misc_feature    1081..1098
                     /locus_tag="GSGSGS_DOWN"
                     /label="GSGSGS_DOWN"
                     /ApEinfo_label="GSGSGS_DOWN"
                     /ApEinfo_fwdcolor="#ff00ff"
                     /ApEinfo_revcolor="#ff00ff"
                     /ApEinfo_graphicformat="arrow_data {{0 0.5 0 1 2 0 0 -1 0
                     -0.5} {} 0} width 5 offset 0"
     misc_feature    1226..1226
                     /locus_tag="CgHIS3"
                     /label="CgHIS3"
                     /ApEinfo_label="CgHIS3"
                     /ApEinfo_fwdcolor="#edff00"
                     /ApEinfo_revcolor="#edff00"
                     /ApEinfo_graphicformat="arrow_data {{0 1 2 0 0 -1} {} 0}
                     width 5 offset 0"
     misc_feature    1206..1225
                     /locus_tag="pCgF"
                     /label="pCgF"
                     /ApEinfo_label="pCgF"
                     /ApEinfo_fwdcolor="#804040"
                     /ApEinfo_revcolor="#804040"
                     /ApEinfo_graphicformat="arrow_data {{0 0.5 0 1 2 0 0 -1 0
                     -0.5} {} 0} width 5 offset 0"
     misc_feature    388..1080
                     /locus_tag="mScarletI#1"
                     /label="mScarletI#1"
                     /ApEinfo_label="mScarletI#1"
                     /ApEinfo_fwdcolor="#00ff00"
                     /ApEinfo_revcolor="#00ff00"
                     /ApEinfo_graphicformat="arrow_data {{0 1 2 0 0 -1} {} 0}
                     width 5 offset 0"
     misc_feature    100..351
                     /locus_tag="TAP"
                     /label="TAP"
                     /ApEinfo_label="TAP"
                     /ApEinfo_fwdcolor="#79d3ff"
                     /ApEinfo_revcolor="#79d3ff"
                     /ApEinfo_graphicformat="arrow_data {{0 1 2 0 0 -1} {} 0}
                     width 5 offset 0"
     misc_feature    1227..1246
                     /locus_tag="pCgR"
                     /label="pCgR"
                     /ApEinfo_label="pCgR"
                     /ApEinfo_fwdcolor="#804040"
                     /ApEinfo_revcolor="#804040"
                     /ApEinfo_graphicformat="arrow_data {{0 0.5 0 1 2 0 0 -1 0
                     -0.5} {} 0} width 5 offset 0"
     misc_feature    352..369
                     /locus_tag="GGSGGG"
                     /label="GGSGGG"
                     /ApEinfo_label="GGSGGG"
                     /ApEinfo_fwdcolor="#ffc3b8"
                     /ApEinfo_revcolor="#ffc3b8"
                     /ApEinfo_graphicformat="arrow_data {{0 1 2 0 0 -1} {} 0}
                     width 5 offset 0"
ORIGIN
        1 CGTACGCTGC AGGTCGACGG TTCAAAGGAG AGCGGGTCAG TATCTTCAGA ACAACTGGCC
       61 CAGTTTCGTT CCTTGGACGG Ggggtctggt agtgggagcC ACCACCACCA CCATCACGGT
      121 TCTGACTACA AAGATCACGA TGGAGATTAC AAGGATCACG ATATCGACTA CAAGGACGAC
      181 GACGACAAGG GTGACTACAA GGACCACGAC GGGGACTACA AAGACCACGA CATTGATTAC
      241 AAGGACGACG ATGACAAAGG TTCTGCTTGG TCTCACCCAC AATTCGAAAA GGGTGGTGGT
      301 TCTGGCGGAG GATCTGGTGG GTCCGCGTGG AGCCACCCTC AGTTCGAGAA GGGTGGTTCT
      361 GGTGGTGGTg ggtctggtag tgggagcGTT TCTAAGGGTG AAGCTGTTAT TAAAGAGTTT
      421 ATGAGATTCA AAGTTCACAT GGAAGGTTCA ATGAACGGTC ATGAATTTGA AATCGAAGGT
      481 GAAGGTGAAG GTAGACCATA CGAAGGTACT CAAACAGCAA AATTGAAGGT TACTAAAGGT
      541 GGTCCATTGC CATTTTCTTG GGATATCTTG TCTCCACAAT TCATGTACGG TTCTAGAGCT
      601 TTTATAAAAC ATCCAGCAGA TATCCCAGAT TACTACAAGC AATCATTTCC AGAAGGTTTT
      661 AAATGGGAAA GAGTTATGAA CTTCGAAGAT GGTGGTGCTG TTACTGTTAC ACAAGATACT
      721 TCTTTGGAAG ATGGTACATT GATCTATAAG GTTAAATTGA GAGGTACTAA TTTTCCACCA
      781 GATGGTCCAG TTATGCAAAA GAAAACTATG GGTTGGGAAG CATCTACAGA AAGATTGTAC
      841 CCAGAAGATG GTGTTTTGAA GGGTGACATC AAGATGGCAT TGAGATTGAA GGATGGTGGT
      901 AGATATTTGG CTGATTTCAA GACTACATAC AAGGCTAAGA AACCAGTTCA AATGCCAGGT
      961 GCATACAACG TTGATAGAAA ATTGGATATC ACTTCTCATA ACGAAGATTA CACAGTTGTT
     1021 GAACAATACG AAAGATCTGA AGGTAGACAT TCAACAGGTG GTATGGATGA ATTGTACAAA
     1081 ggaagcggtt caggctcaTA ATATATAAAC TCATTTACTT ATGTAGGAAT AAAGAGTATC
     1141 ATCTTTCAAA AGATCTGTTT AGCTTGCCTC GTCCCCGCCG GGTCACCCGG CCAGCGACAT
     1201 GGAGGcacag gaaacagcta tgaccNactg gccgtcgttt tacaacCGAG CTCGAATTCA
     1261 TCGAT     
//
