# Supplementary material for: The GravyTrain toolbox for molecular cell biology
Source: PLoS One. 2025 Sep 17;20(9):e0332438. doi: 10.1371/journal.pone.0332438 (PMC12443241; doi:10.1371/journal.pone.0332438)
Supplement: S1 File — ZIP file containing all construct map ApE files. Maps include the construct insert into the plasmid backbone – composed of consecutive GravyTrain genetic elements. For auxotrophic markers “N” is indicated instead of the marker sequence. (ZIP) [file pone.0332438.s003.zip › maps/pOS344.ape]

LOCUS       pOS344                  1334 bp    DNA        circular     12-DEC-2023
DEFINITION  .
ACCESSION   
VERSION     
SOURCE      .
  ORGANISM  .
COMMENT     
COMMENT     
COMMENT     ApEinfo:methylated:1
FEATURES             Location/Qualifiers
     misc_feature    1..18
                     /locus_tag="S3"
                     /label="S3"
                     /ApEinfo_label="S3"
                     /ApEinfo_fwdcolor="cyan"
                     /ApEinfo_revcolor="green"
                     /ApEinfo_graphicformat="arrow_data {{0 1 2 0 0 -1} {} 0}
                     width 5 offset 0"
     misc_feature    1257..1274
                     /locus_tag="A_M"
                     /label="A_M"
                     /ApEinfo_label="A_M"
                     /ApEinfo_fwdcolor="cyan"
                     /ApEinfo_revcolor="cyan"
                     /ApEinfo_graphicformat="arrow_data {{0 1 2 0 0 -1} {} 0}
                     width 5 offset 0"
     misc_feature    1220..1243
                     /locus_tag="5_A"
                     /label="5_A"
                     /ApEinfo_label="5_A"
                     /ApEinfo_fwdcolor="cyan"
                     /ApEinfo_revcolor="cyan"
                     /ApEinfo_graphicformat="arrow_data {{0 1 2 0 0 -1} {} 0}
                     width 5 offset 0"
     misc_feature    1168..1170
                     /locus_tag="STOP"
                     /label="STOP"
                     /ApEinfo_label="STOP"
                     /ApEinfo_fwdcolor="#ffa700"
                     /ApEinfo_revcolor="#ffa700"
                     /ApEinfo_graphicformat="arrow_data {{0 1 2 0 0 -1} {} 0}
                     width 5 offset 0"
     misc_feature    1316..1334
                     /locus_tag="S2"
                     /label="S2"
                     /ApEinfo_label="S2"
                     /ApEinfo_fwdcolor="cyan"
                     /ApEinfo_revcolor="cyan"
                     /ApEinfo_graphicformat="arrow_data {{0 1 2 0 0 -1} {} 0}
                     width 5 offset 0"
     misc_feature    1171..1219
                     /locus_tag="tSYNTH8"
                     /label="tSYNTH8"
                     /ApEinfo_label="tSYNTH8"
                     /ApEinfo_fwdcolor="#ffc1fe"
                     /ApEinfo_revcolor="#ffc1fe"
                     /ApEinfo_graphicformat="arrow_data {{0 1 2 0 0 -1} {} 0}
                     width 5 offset 0"
     misc_feature    157..174
                     /locus_tag="GSGSGS_UP"
                     /label="GSGSGS_UP"
                     /ApEinfo_label="GSGSGS_UP"
                     /ApEinfo_fwdcolor="#ff00ff"
                     /ApEinfo_revcolor="#ff00ff"
                     /ApEinfo_graphicformat="arrow_data {{0 0.5 0 1 2 0 0 -1 0
                     -0.5} {} 0} width 5 offset 0"
     misc_feature    1150..1167
                     /locus_tag="GSGSGS_DOWN"
                     /label="GSGSGS_DOWN"
                     /ApEinfo_label="GSGSGS_DOWN"
                     /ApEinfo_fwdcolor="#ff00ff"
                     /ApEinfo_revcolor="#ff00ff"
                     /ApEinfo_graphicformat="arrow_data {{0 0.5 0 1 2 0 0 -1 0
                     -0.5} {} 0} width 5 offset 0"
     misc_feature    1295..1295
                     /locus_tag="CgHIS3"
                     /label="CgHIS3"
                     /ApEinfo_label="CgHIS3"
                     /ApEinfo_fwdcolor="#edff00"
                     /ApEinfo_revcolor="#edff00"
                     /ApEinfo_graphicformat="arrow_data {{0 1 2 0 0 -1} {} 0}
                     width 5 offset 0"
     misc_feature    1275..1294
                     /locus_tag="pCgF"
                     /label="pCgF"
                     /ApEinfo_label="pCgF"
                     /ApEinfo_fwdcolor="#804040"
                     /ApEinfo_revcolor="#804040"
                     /ApEinfo_graphicformat="arrow_data {{0 0.5 0 1 2 0 0 -1 0
                     -0.5} {} 0} width 5 offset 0"
     misc_feature    1296..1315
                     /locus_tag="pCgR"
                     /label="pCgR"
                     /ApEinfo_label="pCgR"
                     /ApEinfo_fwdcolor="#804040"
                     /ApEinfo_revcolor="#804040"
                     /ApEinfo_graphicformat="arrow_data {{0 0.5 0 1 2 0 0 -1 0
                     -0.5} {} 0} width 5 offset 0"
     misc_feature    175..426
                     /locus_tag="TAP"
                     /label="TAP"
                     /ApEinfo_label="TAP"
                     /ApEinfo_fwdcolor="#00ff00"
                     /ApEinfo_revcolor="#00ff00"
                     /ApEinfo_graphicformat="arrow_data {{0 1 2 0 0 -1} {} 0}
                     width 5 offset 0"
     misc_feature    19..156
                     /locus_tag="AID*"
                     /label="AID*"
                     /ApEinfo_label="AID*"
                     /ApEinfo_fwdcolor="#ff0000"
                     /ApEinfo_revcolor="#ff0000"
                     /ApEinfo_graphicformat="arrow_data {{0 0.5 0 1 2 0 0 -1 0
                     -0.5} {} 0} width 5 offset 0"
     misc_feature    427..444
                     /locus_tag="GGSGGG"
                     /label="GGSGGG"
                     /ApEinfo_label="GGSGGG"
                     /ApEinfo_fwdcolor="#ffc3b8"
                     /ApEinfo_revcolor="#ffc3b8"
                     /ApEinfo_graphicformat="arrow_data {{0 1 2 0 0 -1} {} 0}
                     width 5 offset 0"
     misc_feature    445..1149
                     /locus_tag="mNG#1"
                     /label="mNG#1"
                     /ApEinfo_label="mNG#1"
                     /ApEinfo_fwdcolor="#ff8000"
                     /ApEinfo_revcolor="#ff8000"
                     /ApEinfo_graphicformat="arrow_data {{0 1 2 0 0 -1} {} 0}
                     width 5 offset 0"
ORIGIN
        1 CGTACGCTGC AGGTCGACcc aaaggaccca gctaagccac cagctaaggc tcaagttgtt
       61 ggttggccac cagttagatc ttacagaaag aacgttatgg tttcttgtca aaagtcttct
      121 ggtggtccag aagctgctgc tttcgttaag gtttctgggt ctggtagtgg gagcCACCAC
      181 CACCACCATC ACGGTTCTGA CTACAAAGAT CACGATGGAG ATTACAAGGA TCACGATATC
      241 GACTACAAGG ACGACGACGA CAAGGGTGAC TACAAGGACC ACGACGGGGA CTACAAAGAC
      301 CACGACATTG ATTACAAGGA CGACGATGAC AAAGGTTCTG CTTGGTCTCA CCCACAATTC
      361 GAAAAGGGTG GTGGTTCTGG CGGAGGATCT GGTGGGTCCG CGTGGAGCCA CCCTCAGTTC
      421 GAGAAGGGTG GTTCTGGTGG TGGTGTCTCA AAAGGGGAGG AGGACAACAT GGCATCCTTG
      481 CCAGCAACTC ACGAATTACA TATTTTCGGA AGTATTAATG GTGTTGACTT TGATATGGTT
      541 GGACAAGGCA CTGGTAATCC AAACGATGGA TACGAGGAAC TTAATCTTAA ATCAACAAAA
      601 GGCGATTTGC AATTTTCCCC CTGGATTCTT GTGCCCCATA TTGGGTACGG CTTTCATCAA
      661 TATTTACCTT ACCCTGATGG AATGAGTCCA TTTCAAGCCG CTATGGTAGA CGGTTCTGGC
      721 TACCAAGTTC ATAGAACCAT GCAGTTTGAA GACGGCGCTT CCTTAACAGT AAACTACAGG
      781 TACACGTACG AGGGTTCCCA TATTAAGGGA GAAGCCCAAG TTAAGGGTAC TGGTTTTCCG
      841 GCTGATGGTC CCGTTATGAC TAATAGCCTG ACAGCTGCTG ACTGGTGTAG GTCTAAAAAG
      901 ACATATCCTA ACGATAAAAC AATAATTTCA ACTTTTAAGT GGTCTTATAC CACTGGCAAT
      961 GGTAAAAGAT ACAGATCCAC TGCCCGTACT ACGTATACAT TCGCTAAACC AATGGCCGCT
     1021 AATTATCTTA AAAATCAACC CATGTACGTG TTTAGGAAGA CTGAACTAAA ACATAGTAAG
     1081 ACCGAGTTGA ACTTTAAGGA ATGGCAAAAA GCCTTCACCG ATGTCATGGG AATGGATGAA
     1141 TTATATAAGg gaagcggttc aggctcaTAA TATATAAACT CATTTACTTA TGTAGGAATA
     1201 AAGAGTATCA TCTTTCAAAA GATCTGTTTA GCTTGCCTCG TCCCCGCCGG GTCACCCGGC
     1261 CAGCGACATG GAGGcacagg aaacagctat gaccNactgg ccgtcgtttt acaacCGAGC
     1321 TCGAATTCAT CGAT    
//
