# Supplementary material for: The GravyTrain toolbox for molecular cell biology
Source: PLoS One. 2025 Sep 17;20(9):e0332438. doi: 10.1371/journal.pone.0332438 (PMC12443241; doi:10.1371/journal.pone.0332438)
Supplement: S1 File — ZIP file containing all construct map ApE files. Maps include the construct insert into the plasmid backbone – composed of consecutive GravyTrain genetic elements. For auxotrophic markers “N” is indicated instead of the marker sequence. (ZIP) [file pone.0332438.s003.zip › maps/pOS356.ape]

LOCUS       pOS356                  1706 bp    DNA        circular     12-DEC-2023
DEFINITION  .
ACCESSION   
VERSION     
SOURCE      .
  ORGANISM  .
COMMENT     
COMMENT     
COMMENT     ApEinfo:methylated:1
FEATURES             Location/Qualifiers
     misc_feature    1..18
                     /locus_tag="S3"
                     /label="S3"
                     /ApEinfo_label="S3"
                     /ApEinfo_fwdcolor="cyan"
                     /ApEinfo_revcolor="green"
                     /ApEinfo_graphicformat="arrow_data {{0 1 2 0 0 -1} {} 0}
                     width 5 offset 0"
     misc_feature    1629..1646
                     /locus_tag="A_M"
                     /label="A_M"
                     /ApEinfo_label="A_M"
                     /ApEinfo_fwdcolor="cyan"
                     /ApEinfo_revcolor="cyan"
                     /ApEinfo_graphicformat="arrow_data {{0 1 2 0 0 -1} {} 0}
                     width 5 offset 0"
     misc_feature    1592..1615
                     /locus_tag="5_A"
                     /label="5_A"
                     /ApEinfo_label="5_A"
                     /ApEinfo_fwdcolor="cyan"
                     /ApEinfo_revcolor="cyan"
                     /ApEinfo_graphicformat="arrow_data {{0 1 2 0 0 -1} {} 0}
                     width 5 offset 0"
     misc_feature    1540..1542
                     /locus_tag="STOP"
                     /label="STOP"
                     /ApEinfo_label="STOP"
                     /ApEinfo_fwdcolor="#ffa700"
                     /ApEinfo_revcolor="#ffa700"
                     /ApEinfo_graphicformat="arrow_data {{0 1 2 0 0 -1} {} 0}
                     width 5 offset 0"
     misc_feature    1688..1706
                     /locus_tag="S2"
                     /label="S2"
                     /ApEinfo_label="S2"
                     /ApEinfo_fwdcolor="cyan"
                     /ApEinfo_revcolor="cyan"
                     /ApEinfo_graphicformat="arrow_data {{0 1 2 0 0 -1} {} 0}
                     width 5 offset 0"
     misc_feature    1543..1591
                     /locus_tag="tSYNTH8"
                     /label="tSYNTH8"
                     /ApEinfo_label="tSYNTH8"
                     /ApEinfo_fwdcolor="#ffc1fe"
                     /ApEinfo_revcolor="#ffc1fe"
                     /ApEinfo_graphicformat="arrow_data {{0 1 2 0 0 -1} {} 0}
                     width 5 offset 0"
     misc_feature    19..36
                     /locus_tag="GSGSGS_UP"
                     /label="GSGSGS_UP"
                     /ApEinfo_label="GSGSGS_UP"
                     /ApEinfo_fwdcolor="#ff00ff"
                     /ApEinfo_revcolor="#ff00ff"
                     /ApEinfo_graphicformat="arrow_data {{0 0.5 0 1 2 0 0 -1 0
                     -0.5} {} 0} width 5 offset 0"
     misc_feature    307..324
                     /locus_tag="GSGSGS_UP(1)"
                     /label="GSGSGS_UP(1)"
                     /ApEinfo_label="GSGSGS_UP"
                     /ApEinfo_fwdcolor="#ff00ff"
                     /ApEinfo_revcolor="#ff00ff"
                     /ApEinfo_graphicformat="arrow_data {{0 0.5 0 1 2 0 0 -1 0
                     -0.5} {} 0} width 5 offset 0"
     misc_feature    1036..1053
                     /locus_tag="GSGSGS_UP(2)"
                     /label="GSGSGS_UP(2)"
                     /ApEinfo_label="GSGSGS_UP"
                     /ApEinfo_fwdcolor="#ff00ff"
                     /ApEinfo_revcolor="#ff00ff"
                     /ApEinfo_graphicformat="arrow_data {{0 0.5 0 1 2 0 0 -1 0
                     -0.5} {} 0} width 5 offset 0"
     misc_feature    1522..1539
                     /locus_tag="GSGSGS_DOWN"
                     /label="GSGSGS_DOWN"
                     /ApEinfo_label="GSGSGS_DOWN"
                     /ApEinfo_fwdcolor="#ff00ff"
                     /ApEinfo_revcolor="#ff00ff"
                     /ApEinfo_graphicformat="arrow_data {{0 0.5 0 1 2 0 0 -1 0
                     -0.5} {} 0} width 5 offset 0"
     misc_feature    1667..1667
                     /locus_tag="CgHIS3"
                     /label="CgHIS3"
                     /ApEinfo_label="CgHIS3"
                     /ApEinfo_fwdcolor="#edff00"
                     /ApEinfo_revcolor="#edff00"
                     /ApEinfo_graphicformat="arrow_data {{0 1 2 0 0 -1} {} 0}
                     width 5 offset 0"
     misc_feature    1647..1666
                     /locus_tag="pCgF"
                     /label="pCgF"
                     /ApEinfo_label="pCgF"
                     /ApEinfo_fwdcolor="#804040"
                     /ApEinfo_revcolor="#804040"
                     /ApEinfo_graphicformat="arrow_data {{0 0.5 0 1 2 0 0 -1 0
                     -0.5} {} 0} width 5 offset 0"
     misc_feature    325..1017
                     /locus_tag="mScarletI#1"
                     /label="mScarletI#1"
                     /ApEinfo_label="mScarletI#1"
                     /ApEinfo_fwdcolor="#00ff00"
                     /ApEinfo_revcolor="#00ff00"
                     /ApEinfo_graphicformat="arrow_data {{0 1 2 0 0 -1} {} 0}
                     width 5 offset 0"
     misc_feature    37..288
                     /locus_tag="TAP"
                     /label="TAP"
                     /ApEinfo_label="TAP"
                     /ApEinfo_fwdcolor="#79d3ff"
                     /ApEinfo_revcolor="#79d3ff"
                     /ApEinfo_graphicformat="arrow_data {{0 1 2 0 0 -1} {} 0}
                     width 5 offset 0"
     misc_feature    1668..1687
                     /locus_tag="pCgR"
                     /label="pCgR"
                     /ApEinfo_label="pCgR"
                     /ApEinfo_fwdcolor="#804040"
                     /ApEinfo_revcolor="#804040"
                     /ApEinfo_graphicformat="arrow_data {{0 0.5 0 1 2 0 0 -1 0
                     -0.5} {} 0} width 5 offset 0"
     misc_feature    289..306
                     /locus_tag="GGSGGG"
                     /label="GGSGGG"
                     /ApEinfo_label="GGSGGG"
                     /ApEinfo_fwdcolor="#ffc3b8"
                     /ApEinfo_revcolor="#ffc3b8"
                     /ApEinfo_graphicformat="arrow_data {{0 1 2 0 0 -1} {} 0}
                     width 5 offset 0"
     misc_feature    1018..1035
                     /locus_tag="GGSGGG(1)"
                     /label="GGSGGG(1)"
                     /ApEinfo_label="GGSGGG"
                     /ApEinfo_fwdcolor="#ffc3b8"
                     /ApEinfo_revcolor="#ffc3b8"
                     /ApEinfo_graphicformat="arrow_data {{0 1 2 0 0 -1} {} 0}
                     width 5 offset 0"
     misc_feature    1054..1521
                     /locus_tag="Ubc9ts"
                     /label="Ubc9ts"
                     /ApEinfo_label="Ubc9ts"
                     /ApEinfo_fwdcolor="#ff8000"
                     /ApEinfo_revcolor="#ff8000"
                     /ApEinfo_graphicformat="arrow_data {{0 1 2 0 0 -1} {} 0}
                     width 5 offset 0"
ORIGIN
        1 CGTACGCTGC AGGTCGACgg gtctggtagt gggagcCACC ACCACCACCA TCACGGTTCT
       61 GACTACAAAG ATCACGATGG AGATTACAAG GATCACGATA TCGACTACAA GGACGACGAC
      121 GACAAGGGTG ACTACAAGGA CCACGACGGG GACTACAAAG ACCACGACAT TGATTACAAG
      181 GACGACGATG ACAAAGGTTC TGCTTGGTCT CACCCACAAT TCGAAAAGGG TGGTGGTTCT
      241 GGCGGAGGAT CTGGTGGGTC CGCGTGGAGC CACCCTCAGT TCGAGAAGGG TGGTTCTGGT
      301 GGTGGTgggt ctggtagtgg gagcGTTTCT AAGGGTGAAG CTGTTATTAA AGAGTTTATG
      361 AGATTCAAAG TTCACATGGA AGGTTCAATG AACGGTCATG AATTTGAAAT CGAAGGTGAA
      421 GGTGAAGGTA GACCATACGA AGGTACTCAA ACAGCAAAAT TGAAGGTTAC TAAAGGTGGT
      481 CCATTGCCAT TTTCTTGGGA TATCTTGTCT CCACAATTCA TGTACGGTTC TAGAGCTTTT
      541 ATAAAACATC CAGCAGATAT CCCAGATTAC TACAAGCAAT CATTTCCAGA AGGTTTTAAA
      601 TGGGAAAGAG TTATGAACTT CGAAGATGGT GGTGCTGTTA CTGTTACACA AGATACTTCT
      661 TTGGAAGATG GTACATTGAT CTATAAGGTT AAATTGAGAG GTACTAATTT TCCACCAGAT
      721 GGTCCAGTTA TGCAAAAGAA AACTATGGGT TGGGAAGCAT CTACAGAAAG ATTGTACCCA
      781 GAAGATGGTG TTTTGAAGGG TGACATCAAG ATGGCATTGA GATTGAAGGA TGGTGGTAGA
      841 TATTTGGCTG ATTTCAAGAC TACATACAAG GCTAAGAAAC CAGTTCAAAT GCCAGGTGCA
      901 TACAACGTTG ATAGAAAATT GGATATCACT TCTCATAACG AAGATTACAC AGTTGTTGAA
      961 CAATACGAAA GATCTGAAGG TAGACATTCA ACAGGTGGTA TGGATGAATT GTACAAAGGT
     1021 GGTTCTGGTG GTGGTgggtc tggtagtggg agcAGTAGTT TGTGTCTACA GCGTCTTCAG
     1081 GAAGAAAGAA AAAAATGGAG AAAGGATCAT CCATTTGGAT TTTATGCCAA ACCAGTTAAG
     1141 AAAGCTGATG GGTCCATGGA TTTACAGAAA TGGGAAGCTG GTATCCCAGG CAAAGAAGGT
     1201 ACAAACTGGG CGGGTGGTGT GTACCCAATT ACAGTCGAAT ATCCAAATGA ACTTCCTTCA
     1261 AAACCTCCAA AGGTTAAATT TCCAGCCGGA TTTTATCATC CAAACGTGTA TCCAAGTGGC
     1321 ACAATATGTT TAAGTATTTT AAATGAAGAT CAAGATTGGA GACCCGCCAT CACGTTAAAA
     1381 CAAATTGTTC TTGGGGTTCA GGATCTTTTA GACTCTCCAA ATCCAAATTC CCCTGCTCAA
     1441 GAGCCTGCAT GGAGATCATT TTCAAGAAAT AAGGCGGAAT ATGACAAGAA AGTTTTGCTT
     1501 CAAGCTAAAC AGTACTCTAA Aggaagcggt tcaggctcaT AATATATAAA CTCATTTACT
     1561 TATGTAGGAA TAAAGAGTAT CATCTTTCAA AAGATCTGTT TAGCTTGCCT CGTCCCCGCC
     1621 GGGTCACCCG GCCAGCGACA TGGAGGcaca ggaaacagct atgaccNact ggccgtcgtt
     1681 ttacaacCGA GCTCGAATTC ATCGAT   
//
