# Supplementary material for: The GravyTrain toolbox for molecular cell biology
Source: PLoS One. 2025 Sep 17;20(9):e0332438. doi: 10.1371/journal.pone.0332438 (PMC12443241; doi:10.1371/journal.pone.0332438)
Supplement: S1 File — ZIP file containing all construct map ApE files. Maps include the construct insert into the plasmid backbone – composed of consecutive GravyTrain genetic elements. For auxotrophic markers “N” is indicated instead of the marker sequence. (ZIP) [file pone.0332438.s003.zip › maps/pOS374.ape]

LOCUS       pOS374                  1223 bp    DNA        circular     12-DEC-2023
DEFINITION  .
ACCESSION   
VERSION     
SOURCE      .
  ORGANISM  .
COMMENT     
COMMENT     ApEinfo:methylated:1
FEATURES             Location/Qualifiers
     misc_feature    1..18
                     /locus_tag="S3"
                     /label="S3"
                     /ApEinfo_label="S3"
                     /ApEinfo_fwdcolor="cyan"
                     /ApEinfo_revcolor="green"
                     /ApEinfo_graphicformat="arrow_data {{0 1 2 0 0 -1} {} 0}
                     width 5 offset 0"
     misc_feature    1146..1163
                     /locus_tag="A_M"
                     /label="A_M"
                     /ApEinfo_label="A_M"
                     /ApEinfo_fwdcolor="cyan"
                     /ApEinfo_revcolor="cyan"
                     /ApEinfo_graphicformat="arrow_data {{0 1 2 0 0 -1} {} 0}
                     width 5 offset 0"
     misc_feature    1109..1132
                     /locus_tag="5_A"
                     /label="5_A"
                     /ApEinfo_label="5_A"
                     /ApEinfo_fwdcolor="cyan"
                     /ApEinfo_revcolor="cyan"
                     /ApEinfo_graphicformat="arrow_data {{0 1 2 0 0 -1} {} 0}
                     width 5 offset 0"
     misc_feature    37..57
                     /locus_tag="TEVsite"
                     /label="TEVsite"
                     /ApEinfo_label="TEVsite"
                     /ApEinfo_fwdcolor="#0000ff"
                     /ApEinfo_revcolor="#0000ff"
                     /ApEinfo_graphicformat="arrow_data {{0 1 2 0 0 -1} {} 0}
                     width 5 offset 0"
     misc_feature    1057..1059
                     /locus_tag="STOP"
                     /label="STOP"
                     /ApEinfo_label="STOP"
                     /ApEinfo_fwdcolor="#ffa700"
                     /ApEinfo_revcolor="#ffa700"
                     /ApEinfo_graphicformat="arrow_data {{0 1 2 0 0 -1} {} 0}
                     width 5 offset 0"
     misc_feature    1205..1223
                     /locus_tag="S2"
                     /label="S2"
                     /ApEinfo_label="S2"
                     /ApEinfo_fwdcolor="cyan"
                     /ApEinfo_revcolor="cyan"
                     /ApEinfo_graphicformat="arrow_data {{0 1 2 0 0 -1} {} 0}
                     width 5 offset 0"
     misc_feature    1060..1108
                     /locus_tag="tSYNTH8"
                     /label="tSYNTH8"
                     /ApEinfo_label="tSYNTH8"
                     /ApEinfo_fwdcolor="#ffc1fe"
                     /ApEinfo_revcolor="#ffc1fe"
                     /ApEinfo_graphicformat="arrow_data {{0 1 2 0 0 -1} {} 0}
                     width 5 offset 0"
     misc_feature    19..36
                     /locus_tag="GSGSGS_UP"
                     /label="GSGSGS_UP"
                     /ApEinfo_label="GSGSGS_UP"
                     /ApEinfo_fwdcolor="#ff00ff"
                     /ApEinfo_revcolor="#ff00ff"
                     /ApEinfo_graphicformat="arrow_data {{0 0.5 0 1 2 0 0 -1 0
                     -0.5} {} 0} width 5 offset 0"
     misc_feature    328..345
                     /locus_tag="GSGSGS_UP(1)"
                     /label="GSGSGS_UP(1)"
                     /ApEinfo_label="GSGSGS_UP"
                     /ApEinfo_fwdcolor="#ff00ff"
                     /ApEinfo_revcolor="#ff00ff"
                     /ApEinfo_graphicformat="arrow_data {{0 0.5 0 1 2 0 0 -1 0
                     -0.5} {} 0} width 5 offset 0"
     misc_feature    1039..1056
                     /locus_tag="GSGSGS_DOWN"
                     /label="GSGSGS_DOWN"
                     /ApEinfo_label="GSGSGS_DOWN"
                     /ApEinfo_fwdcolor="#ff00ff"
                     /ApEinfo_revcolor="#ff00ff"
                     /ApEinfo_graphicformat="arrow_data {{0 0.5 0 1 2 0 0 -1 0
                     -0.5} {} 0} width 5 offset 0"
     misc_feature    1184..1184
                     /locus_tag="CgHIS3"
                     /label="CgHIS3"
                     /ApEinfo_label="CgHIS3"
                     /ApEinfo_fwdcolor="#edff00"
                     /ApEinfo_revcolor="#edff00"
                     /ApEinfo_graphicformat="arrow_data {{0 1 2 0 0 -1} {} 0}
                     width 5 offset 0"
     misc_feature    1164..1183
                     /locus_tag="pCgF"
                     /label="pCgF"
                     /ApEinfo_label="pCgF"
                     /ApEinfo_fwdcolor="#804040"
                     /ApEinfo_revcolor="#804040"
                     /ApEinfo_graphicformat="arrow_data {{0 0.5 0 1 2 0 0 -1 0
                     -0.5} {} 0} width 5 offset 0"
     misc_feature    346..1038
                     /locus_tag="mScarletI#1"
                     /label="mScarletI#1"
                     /ApEinfo_label="mScarletI#1"
                     /ApEinfo_fwdcolor="#00ff00"
                     /ApEinfo_revcolor="#00ff00"
                     /ApEinfo_graphicformat="arrow_data {{0 1 2 0 0 -1} {} 0}
                     width 5 offset 0"
     misc_feature    58..309
                     /locus_tag="TAP"
                     /label="TAP"
                     /ApEinfo_label="TAP"
                     /ApEinfo_fwdcolor="#79d3ff"
                     /ApEinfo_revcolor="#79d3ff"
                     /ApEinfo_graphicformat="arrow_data {{0 1 2 0 0 -1} {} 0}
                     width 5 offset 0"
     misc_feature    1185..1204
                     /locus_tag="pCgR"
                     /label="pCgR"
                     /ApEinfo_label="pCgR"
                     /ApEinfo_fwdcolor="#804040"
                     /ApEinfo_revcolor="#804040"
                     /ApEinfo_graphicformat="arrow_data {{0 0.5 0 1 2 0 0 -1 0
                     -0.5} {} 0} width 5 offset 0"
     misc_feature    310..327
                     /locus_tag="GGSGGG"
                     /label="GGSGGG"
                     /ApEinfo_label="GGSGGG"
                     /ApEinfo_fwdcolor="#ffc3b8"
                     /ApEinfo_revcolor="#ffc3b8"
                     /ApEinfo_graphicformat="arrow_data {{0 1 2 0 0 -1} {} 0}
                     width 5 offset 0"
ORIGIN
        1 CGTACGCTGC AGGTCGACgg gtctggtagt gggagcGAAA ACTTGTACTT CCAAGGTCAC
       61 CACCACCACC ATCACGGTTC TGACTACAAA GATCACGATG GAGATTACAA GGATCACGAT
      121 ATCGACTACA AGGACGACGA CGACAAGGGT GACTACAAGG ACCACGACGG GGACTACAAA
      181 GACCACGACA TTGATTACAA GGACGACGAT GACAAAGGTT CTGCTTGGTC TCACCCACAA
      241 TTCGAAAAGG GTGGTGGTTC TGGCGGAGGA TCTGGTGGGT CCGCGTGGAG CCACCCTCAG
      301 TTCGAGAAGG GTGGTTCTGG TGGTGGTggg tctggtagtg ggagcGTTTC TAAGGGTGAA
      361 GCTGTTATTA AAGAGTTTAT GAGATTCAAA GTTCACATGG AAGGTTCAAT GAACGGTCAT
      421 GAATTTGAAA TCGAAGGTGA AGGTGAAGGT AGACCATACG AAGGTACTCA AACAGCAAAA
      481 TTGAAGGTTA CTAAAGGTGG TCCATTGCCA TTTTCTTGGG ATATCTTGTC TCCACAATTC
      541 ATGTACGGTT CTAGAGCTTT TATAAAACAT CCAGCAGATA TCCCAGATTA CTACAAGCAA
      601 TCATTTCCAG AAGGTTTTAA ATGGGAAAGA GTTATGAACT TCGAAGATGG TGGTGCTGTT
      661 ACTGTTACAC AAGATACTTC TTTGGAAGAT GGTACATTGA TCTATAAGGT TAAATTGAGA
      721 GGTACTAATT TTCCACCAGA TGGTCCAGTT ATGCAAAAGA AAACTATGGG TTGGGAAGCA
      781 TCTACAGAAA GATTGTACCC AGAAGATGGT GTTTTGAAGG GTGACATCAA GATGGCATTG
      841 AGATTGAAGG ATGGTGGTAG ATATTTGGCT GATTTCAAGA CTACATACAA GGCTAAGAAA
      901 CCAGTTCAAA TGCCAGGTGC ATACAACGTT GATAGAAAAT TGGATATCAC TTCTCATAAC
      961 GAAGATTACA CAGTTGTTGA ACAATACGAA AGATCTGAAG GTAGACATTC AACAGGTGGT
     1021 ATGGATGAAT TGTACAAAgg aagcggttca ggctcaTAAT ATATAAACTC ATTTACTTAT
     1081 GTAGGAATAA AGAGTATCAT CTTTCAAAAG ATCTGTTTAG CTTGCCTCGT CCCCGCCGGG
     1141 TCACCCGGCC AGCGACATGG AGGcacagga aacagctatg accNactggc cgtcgtttta
     1201 caacCGAGCT CGAATTCATC GAT   
//
