# Supplementary material for: The GravyTrain toolbox for molecular cell biology
Source: PLoS One. 2025 Sep 17;20(9):e0332438. doi: 10.1371/journal.pone.0332438 (PMC12443241; doi:10.1371/journal.pone.0332438)
Supplement: S1 File — ZIP file containing all construct map ApE files. Maps include the construct insert into the plasmid backbone – composed of consecutive GravyTrain genetic elements. For auxotrophic markers “N” is indicated instead of the marker sequence. (ZIP) [file pone.0332438.s003.zip › maps/pOS396.ape]

LOCUS       pOS396                   932 bp    DNA        circular     11-DEC-2023
DEFINITION  .
ACCESSION   
VERSION     
SOURCE      .
  ORGANISM  .
COMMENT     
COMMENT     ApEinfo:methylated:1
FEATURES             Location/Qualifiers
     misc_feature    1..18
                     /locus_tag="S3"
                     /label="S3"
                     /ApEinfo_label="S3"
                     /ApEinfo_fwdcolor="cyan"
                     /ApEinfo_revcolor="green"
                     /ApEinfo_graphicformat="arrow_data {{0 1 2 0 0 -1} {} 0}
                     width 5 offset 0"
     misc_feature    855..872
                     /locus_tag="A_M"
                     /label="A_M"
                     /ApEinfo_label="A_M"
                     /ApEinfo_fwdcolor="cyan"
                     /ApEinfo_revcolor="cyan"
                     /ApEinfo_graphicformat="arrow_data {{0 1 2 0 0 -1} {} 0}
                     width 5 offset 0"
     misc_feature    37..747
                     /locus_tag="yeGFP(Y66A)"
                     /label="yeGFP(Y66A)"
                     /ApEinfo_label="yeGFP(Y66A)"
                     /ApEinfo_fwdcolor="#00ff00"
                     /ApEinfo_revcolor="#00ff00"
                     /ApEinfo_graphicformat="arrow_data {{0 1 2 0 0 -1} {} 0}
                     width 5 offset 0"
     misc_feature    818..841
                     /locus_tag="5_A"
                     /label="5_A"
                     /ApEinfo_label="5_A"
                     /ApEinfo_fwdcolor="cyan"
                     /ApEinfo_revcolor="cyan"
                     /ApEinfo_graphicformat="arrow_data {{0 1 2 0 0 -1} {} 0}
                     width 5 offset 0"
     misc_feature    766..768
                     /locus_tag="STOP"
                     /label="STOP"
                     /ApEinfo_label="STOP"
                     /ApEinfo_fwdcolor="#ffa700"
                     /ApEinfo_revcolor="#ffa700"
                     /ApEinfo_graphicformat="arrow_data {{0 1 2 0 0 -1} {} 0}
                     width 5 offset 0"
     misc_feature    914..932
                     /locus_tag="S2"
                     /label="S2"
                     /ApEinfo_label="S2"
                     /ApEinfo_fwdcolor="cyan"
                     /ApEinfo_revcolor="cyan"
                     /ApEinfo_graphicformat="arrow_data {{0 1 2 0 0 -1} {} 0}
                     width 5 offset 0"
     misc_feature    769..817
                     /locus_tag="tSYNTH8"
                     /label="tSYNTH8"
                     /ApEinfo_label="tSYNTH8"
                     /ApEinfo_fwdcolor="#ffc1fe"
                     /ApEinfo_revcolor="#ffc1fe"
                     /ApEinfo_graphicformat="arrow_data {{0 1 2 0 0 -1} {} 0}
                     width 5 offset 0"
     misc_feature    19..36
                     /locus_tag="GSGSGS_UP"
                     /label="GSGSGS_UP"
                     /ApEinfo_label="GSGSGS_UP"
                     /ApEinfo_fwdcolor="#ff00ff"
                     /ApEinfo_revcolor="#ff00ff"
                     /ApEinfo_graphicformat="arrow_data {{0 0.5 0 1 2 0 0 -1 0
                     -0.5} {} 0} width 5 offset 0"
     misc_feature    748..765
                     /locus_tag="GSGSGS_DOWN"
                     /label="GSGSGS_DOWN"
                     /ApEinfo_label="GSGSGS_DOWN"
                     /ApEinfo_fwdcolor="#ff00ff"
                     /ApEinfo_revcolor="#ff00ff"
                     /ApEinfo_graphicformat="arrow_data {{0 0.5 0 1 2 0 0 -1 0
                     -0.5} {} 0} width 5 offset 0"
     misc_feature    893..893
                     /locus_tag="CgLEU2"
                     /label="CgLEU2"
                     /ApEinfo_label="CgLEU2"
                     /ApEinfo_fwdcolor="#edff00"
                     /ApEinfo_revcolor="#edff00"
                     /ApEinfo_graphicformat="arrow_data {{0 1 2 0 0 -1} {} 0}
                     width 5 offset 0"
     misc_feature    873..892
                     /locus_tag="pCgF"
                     /label="pCgF"
                     /ApEinfo_label="pCgF"
                     /ApEinfo_fwdcolor="#804040"
                     /ApEinfo_revcolor="#804040"
                     /ApEinfo_graphicformat="arrow_data {{0 0.5 0 1 2 0 0 -1 0
                     -0.5} {} 0} width 5 offset 0"
     misc_feature    894..913
                     /locus_tag="pCgR"
                     /label="pCgR"
                     /ApEinfo_label="pCgR"
                     /ApEinfo_fwdcolor="#804040"
                     /ApEinfo_revcolor="#804040"
                     /ApEinfo_graphicformat="arrow_data {{0 0.5 0 1 2 0 0 -1 0
                     -0.5} {} 0} width 5 offset 0"
ORIGIN
        1 CGTACGCTGC AGGTCGACgg gtctggtagt gggagcTCTA AAGGTGAAGA ATTATTCACT
       61 GGTGTTGTCC CAATTTTGGT TGAATTAGAT GGTGATGTTA ATGGTCACAA ATTTTCTGTC
      121 TCCGGTGAAG GTGAAGGTGA TGCTACTTAC GGTAAATTGA CCTTAAAATT TATTTGTACT
      181 ACTGGTAAAT TGCCAGTTCC ATGGCCAACC TTAGTCACTA CTTTCGGTGC TGGTGTTCAA
      241 TGTTTTGCGA GATACCCAGA TCATATGAAA CAACATGACT TTTTCAAGTC TGCCATGCCA
      301 GAAGGTTATG TTCAAGAAAG AACTATTTTT TTCAAAGATG ACGGTAACTA CAAGACCAGA
      361 GCTGAAGTCA AGTTTGAAGG TGATACCTTA GTTAATAGAA TCGAATTAAA AGGTATTGAT
      421 TTTAAAGAAG ATGGTAACAT TTTAGGTCAC AAATTGGAAT ACAACTATAA CTCTCACAAT
      481 GTTTACATCA TGGCTGACAA ACAAAAGAAT GGTATCAAAG TTAACTTCAA AATTAGACAC
      541 AACATTGAAG ATGGTTCTGT TCAATTAGCT GACCATTATC AACAAAATAC TCCAATTGGT
      601 GATGGTCCAG TCTTGTTACC AGACAACCAT TACTTATCCA CTCAATCTGC CTTATCCAAA
      661 GATCCAAACG AAAAGAGAGA CCACATGGTC TTGTTAGAAT TTGTTACTGC TGCTGGTATT
      721 ACCCATGGTA TGGATGAATT GTACAAAgga agcggttcag gctcaTAATA TATAAACTCA
      781 TTTACTTATG TAGGAATAAA GAGTATCATC TTTCAAAAGA TCTGTTTAGC TTGCCTCGTC
      841 CCCGCCGGGT CACCCGGCCA GCGACATGGA GGcacaggaa acagctatga ccNactggcc
      901 gtcgttttac aacCGAGCTC GAATTCATCG AT  
//
