# Supplementary material for: The GravyTrain toolbox for molecular cell biology
Source: PLoS One. 2025 Sep 17;20(9):e0332438. doi: 10.1371/journal.pone.0332438 (PMC12443241; doi:10.1371/journal.pone.0332438)
Supplement: S1 File — ZIP file containing all construct map ApE files. Maps include the construct insert into the plasmid backbone – composed of consecutive GravyTrain genetic elements. For auxotrophic markers “N” is indicated instead of the marker sequence. (ZIP) [file pone.0332438.s003.zip › maps/pOS401.ape]

LOCUS       pOS401                  1448 bp    DNA        circular     12-DEC-2023
DEFINITION  .
ACCESSION   
VERSION     
SOURCE      .
  ORGANISM  .
COMMENT     
COMMENT     
COMMENT     ApEinfo:methylated:1
FEATURES             Location/Qualifiers
     misc_feature    1..18
                     /locus_tag="S3"
                     /label="S3"
                     /ApEinfo_label="S3"
                     /ApEinfo_fwdcolor="cyan"
                     /ApEinfo_revcolor="green"
                     /ApEinfo_graphicformat="arrow_data {{0 1 2 0 0 -1} {} 0}
                     width 5 offset 0"
     misc_feature    1371..1388
                     /locus_tag="A_M"
                     /label="A_M"
                     /ApEinfo_label="A_M"
                     /ApEinfo_fwdcolor="cyan"
                     /ApEinfo_revcolor="cyan"
                     /ApEinfo_graphicformat="arrow_data {{0 1 2 0 0 -1} {} 0}
                     width 5 offset 0"
     misc_feature    1334..1357
                     /locus_tag="5_A"
                     /label="5_A"
                     /ApEinfo_label="5_A"
                     /ApEinfo_fwdcolor="cyan"
                     /ApEinfo_revcolor="cyan"
                     /ApEinfo_graphicformat="arrow_data {{0 1 2 0 0 -1} {} 0}
                     width 5 offset 0"
     misc_feature    1282..1284
                     /locus_tag="STOP"
                     /label="STOP"
                     /ApEinfo_label="STOP"
                     /ApEinfo_fwdcolor="#ffa700"
                     /ApEinfo_revcolor="#ffa700"
                     /ApEinfo_graphicformat="arrow_data {{0 1 2 0 0 -1} {} 0}
                     width 5 offset 0"
     misc_feature    571..1263
                     /locus_tag="mScarletI#1"
                     /label="mScarletI#1"
                     /ApEinfo_label="mScarletI#1"
                     /ApEinfo_fwdcolor="#ff8000"
                     /ApEinfo_revcolor="#ff8000"
                     /ApEinfo_graphicformat="arrow_data {{0 1 2 0 0 -1} {} 0}
                     width 5 offset 0"
     misc_feature    175..534
                     /locus_tag="6V5"
                     /label="6V5"
                     /ApEinfo_label="6V5"
                     /ApEinfo_fwdcolor="#00ff00"
                     /ApEinfo_revcolor="#00ff00"
                     /ApEinfo_graphicformat="arrow_data {{0 1 2 0 0 -1} {} 0}
                     width 5 offset 0"
     misc_feature    1430..1448
                     /locus_tag="S2"
                     /label="S2"
                     /ApEinfo_label="S2"
                     /ApEinfo_fwdcolor="cyan"
                     /ApEinfo_revcolor="cyan"
                     /ApEinfo_graphicformat="arrow_data {{0 1 2 0 0 -1} {} 0}
                     width 5 offset 0"
     misc_feature    1285..1333
                     /locus_tag="tSYNTH8"
                     /label="tSYNTH8"
                     /ApEinfo_label="tSYNTH8"
                     /ApEinfo_fwdcolor="#ffc1fe"
                     /ApEinfo_revcolor="#ffc1fe"
                     /ApEinfo_graphicformat="arrow_data {{0 1 2 0 0 -1} {} 0}
                     width 5 offset 0"
     misc_feature    157..174
                     /locus_tag="GSGSGS_UP"
                     /label="GSGSGS_UP"
                     /ApEinfo_label="GSGSGS_UP"
                     /ApEinfo_fwdcolor="#ff00ff"
                     /ApEinfo_revcolor="#ff00ff"
                     /ApEinfo_graphicformat="arrow_data {{0 0.5 0 1 2 0 0 -1 0
                     -0.5} {} 0} width 5 offset 0"
     misc_feature    1264..1281
                     /locus_tag="GSGSGS_DOWN"
                     /label="GSGSGS_DOWN"
                     /ApEinfo_label="GSGSGS_DOWN"
                     /ApEinfo_fwdcolor="#ff00ff"
                     /ApEinfo_revcolor="#ff00ff"
                     /ApEinfo_graphicformat="arrow_data {{0 0.5 0 1 2 0 0 -1 0
                     -0.5} {} 0} width 5 offset 0"
     misc_feature    553..570
                     /locus_tag="GSGSGS_UP(1)"
                     /label="GSGSGS_UP(1)"
                     /ApEinfo_label="GSGSGS_UP"
                     /ApEinfo_fwdcolor="#ff00ff"
                     /ApEinfo_revcolor="#ff00ff"
                     /ApEinfo_graphicformat="arrow_data {{0 0.5 0 1 2 0 0 -1 0
                     -0.5} {} 0} width 5 offset 0"
     misc_feature    535..552
                     /locus_tag="GGSGGG"
                     /label="GGSGGG"
                     /ApEinfo_label="GGSGGG"
                     /ApEinfo_fwdcolor="#ffc3b8"
                     /ApEinfo_revcolor="#ffc3b8"
                     /ApEinfo_graphicformat="arrow_data {{0 1 2 0 0 -1} {} 0}
                     width 5 offset 0"
     misc_feature    1409..1409
                     /locus_tag="CgHIS3"
                     /label="CgHIS3"
                     /ApEinfo_label="CgHIS3"
                     /ApEinfo_fwdcolor="#edff00"
                     /ApEinfo_revcolor="#edff00"
                     /ApEinfo_graphicformat="arrow_data {{0 1 2 0 0 -1} {} 0}
                     width 5 offset 0"
     misc_feature    1389..1408
                     /locus_tag="pCgF"
                     /label="pCgF"
                     /ApEinfo_label="pCgF"
                     /ApEinfo_fwdcolor="#804040"
                     /ApEinfo_revcolor="#804040"
                     /ApEinfo_graphicformat="arrow_data {{0 0.5 0 1 2 0 0 -1 0
                     -0.5} {} 0} width 5 offset 0"
     misc_feature    1410..1429
                     /locus_tag="pCgR"
                     /label="pCgR"
                     /ApEinfo_label="pCgR"
                     /ApEinfo_fwdcolor="#804040"
                     /ApEinfo_revcolor="#804040"
                     /ApEinfo_graphicformat="arrow_data {{0 0.5 0 1 2 0 0 -1 0
                     -0.5} {} 0} width 5 offset 0"
     misc_feature    19..156
                     /locus_tag="AID*"
                     /label="AID*"
                     /ApEinfo_label="AID*"
                     /ApEinfo_fwdcolor="#ff0000"
                     /ApEinfo_revcolor="#ff0000"
                     /ApEinfo_graphicformat="arrow_data {{0 0.5 0 1 2 0 0 -1 0
                     -0.5} {} 0} width 5 offset 0"
ORIGIN
        1 CGTACGCTGC AGGTCGACcc aaaggaccca gctaagccac cagctaaggc tcaagttgtt
       61 ggttggccac cagttagatc ttacagaaag aacgttatgg tttcttgtca aaagtcttct
      121 ggtggtccag aagctgctgc tttcgttaag gtttctgggt ctggtagtgg gagcGGTAAA
      181 CCGATTCCGA ATCCATTATT AGGATTAGAC AGTACGGGTG GCAAGCCCAT TCCGAATCCA
      241 CTGTTGGGCC TAGATTCTAC GGGCGGAAAG CCAATTCCCA ATCCTCTGTT AGGACTTGAC
      301 TCTACTGGGG GCAAGCCCAT CCCAAACCCG TTACTTGGCT TAGATAGCAC AGGAGGTAAG
      361 CCTATACCGA ACCCGCTATT GGGGTTGGAC TCAACCGGTG GAAAACCGAT TCCAAACCCT
      421 TTGCTTGGGC TAGACTCCAC CGGAGGCAAA CCCATTCCTA ACCCCCTATT GGGACTGGAT
      481 TCCACTGGTG GTAAGCCCAT ACCTAATCCC CTGTTAGGGC TTGACTCCAC GGGTGGTGGT
      541 TCTGGTGGTG GTgggtctgg tagtgggagc GTTTCTAAGG GTGAAGCTGT TATTAAAGAG
      601 TTTATGAGAT TCAAAGTTCA CATGGAAGGT TCAATGAACG GTCATGAATT TGAAATCGAA
      661 GGTGAAGGTG AAGGTAGACC ATACGAAGGT ACTCAAACAG CAAAATTGAA GGTTACTAAA
      721 GGTGGTCCAT TGCCATTTTC TTGGGATATC TTGTCTCCAC AATTCATGTA CGGTTCTAGA
      781 GCTTTTATAA AACATCCAGC AGATATCCCA GATTACTACA AGCAATCATT TCCAGAAGGT
      841 TTTAAATGGG AAAGAGTTAT GAACTTCGAA GATGGTGGTG CTGTTACTGT TACACAAGAT
      901 ACTTCTTTGG AAGATGGTAC ATTGATCTAT AAGGTTAAAT TGAGAGGTAC TAATTTTCCA
      961 CCAGATGGTC CAGTTATGCA AAAGAAAACT ATGGGTTGGG AAGCATCTAC AGAAAGATTG
     1021 TACCCAGAAG ATGGTGTTTT GAAGGGTGAC ATCAAGATGG CATTGAGATT GAAGGATGGT
     1081 GGTAGATATT TGGCTGATTT CAAGACTACA TACAAGGCTA AGAAACCAGT TCAAATGCCA
     1141 GGTGCATACA ACGTTGATAG AAAATTGGAT ATCACTTCTC ATAACGAAGA TTACACAGTT
     1201 GTTGAACAAT ACGAAAGATC TGAAGGTAGA CATTCAACAG GTGGTATGGA TGAATTGTAC
     1261 AAAggaagcg gttcaggctc aTAATATATA AACTCATTTA CTTATGTAGG AATAAAGAGT
     1321 ATCATCTTTC AAAAGATCTG TTTAGCTTGC CTCGTCCCCG CCGGGTCACC CGGCCAGCGA
     1381 CATGGAGGca caggaaacag ctatgaccNa ctggccgtcg ttttacaacC GAGCTCGAAT
     1441 TCATCGAT     
//
