# Supplementary material for: The GravyTrain toolbox for molecular cell biology
Source: PLoS One. 2025 Sep 17;20(9):e0332438. doi: 10.1371/journal.pone.0332438 (PMC12443241; doi:10.1371/journal.pone.0332438)
Supplement: S1 File — ZIP file containing all construct map ApE files. Maps include the construct insert into the plasmid backbone – composed of consecutive GravyTrain genetic elements. For auxotrophic markers “N” is indicated instead of the marker sequence. (ZIP) [file pone.0332438.s003.zip › maps/pOS403.ape]

LOCUS       pOS403                   563 bp    DNA        circular     11-DEC-2023
DEFINITION  .
ACCESSION   
VERSION     
SOURCE      .
  ORGANISM  .
COMMENT     
COMMENT     
COMMENT     ApEinfo:methylated:1
FEATURES             Location/Qualifiers
     misc_feature    1..18
                     /locus_tag="S3"
                     /label="S3"
                     /ApEinfo_label="S3"
                     /ApEinfo_fwdcolor="cyan"
                     /ApEinfo_revcolor="green"
                     /ApEinfo_graphicformat="arrow_data {{0 1 2 0 0 -1} {} 0}
                     width 5 offset 0"
     misc_feature    486..503
                     /locus_tag="A_M"
                     /label="A_M"
                     /ApEinfo_label="A_M"
                     /ApEinfo_fwdcolor="cyan"
                     /ApEinfo_revcolor="cyan"
                     /ApEinfo_graphicformat="arrow_data {{0 1 2 0 0 -1} {} 0}
                     width 5 offset 0"
     misc_feature    449..472
                     /locus_tag="5_A"
                     /label="5_A"
                     /ApEinfo_label="5_A"
                     /ApEinfo_fwdcolor="cyan"
                     /ApEinfo_revcolor="cyan"
                     /ApEinfo_graphicformat="arrow_data {{0 1 2 0 0 -1} {} 0}
                     width 5 offset 0"
     misc_feature    397..399
                     /locus_tag="STOP"
                     /label="STOP"
                     /ApEinfo_label="STOP"
                     /ApEinfo_fwdcolor="#ffa700"
                     /ApEinfo_revcolor="#ffa700"
                     /ApEinfo_graphicformat="arrow_data {{0 1 2 0 0 -1} {} 0}
                     width 5 offset 0"
     misc_feature    545..563
                     /locus_tag="S2"
                     /label="S2"
                     /ApEinfo_label="S2"
                     /ApEinfo_fwdcolor="cyan"
                     /ApEinfo_revcolor="cyan"
                     /ApEinfo_graphicformat="arrow_data {{0 1 2 0 0 -1} {} 0}
                     width 5 offset 0"
     misc_feature    400..448
                     /locus_tag="tSYNTH8"
                     /label="tSYNTH8"
                     /ApEinfo_label="tSYNTH8"
                     /ApEinfo_fwdcolor="#ffc1fe"
                     /ApEinfo_revcolor="#ffc1fe"
                     /ApEinfo_graphicformat="arrow_data {{0 1 2 0 0 -1} {} 0}
                     width 5 offset 0"
     misc_feature    19..36
                     /locus_tag="GSGSGS_UP"
                     /label="GSGSGS_UP"
                     /ApEinfo_label="GSGSGS_UP"
                     /ApEinfo_fwdcolor="#ff00ff"
                     /ApEinfo_revcolor="#ff00ff"
                     /ApEinfo_graphicformat="arrow_data {{0 0.5 0 1 2 0 0 -1 0
                     -0.5} {} 0} width 5 offset 0"
     misc_feature    379..396
                     /locus_tag="GSGSGS_DOWN"
                     /label="GSGSGS_DOWN"
                     /ApEinfo_label="GSGSGS_DOWN"
                     /ApEinfo_fwdcolor="#ff00ff"
                     /ApEinfo_revcolor="#ff00ff"
                     /ApEinfo_graphicformat="arrow_data {{0 0.5 0 1 2 0 0 -1 0
                     -0.5} {} 0} width 5 offset 0"
     misc_feature    524..524
                     /locus_tag="CgLEU2"
                     /label="CgLEU2"
                     /ApEinfo_label="CgLEU2"
                     /ApEinfo_fwdcolor="#edff00"
                     /ApEinfo_revcolor="#edff00"
                     /ApEinfo_graphicformat="arrow_data {{0 1 2 0 0 -1} {} 0}
                     width 5 offset 0"
     misc_feature    504..523
                     /locus_tag="pCgF"
                     /label="pCgF"
                     /ApEinfo_label="pCgF"
                     /ApEinfo_fwdcolor="#804040"
                     /ApEinfo_revcolor="#804040"
                     /ApEinfo_graphicformat="arrow_data {{0 0.5 0 1 2 0 0 -1 0
                     -0.5} {} 0} width 5 offset 0"
     misc_feature    525..544
                     /locus_tag="pCgR"
                     /label="pCgR"
                     /ApEinfo_label="pCgR"
                     /ApEinfo_fwdcolor="#804040"
                     /ApEinfo_revcolor="#804040"
                     /ApEinfo_graphicformat="arrow_data {{0 0.5 0 1 2 0 0 -1 0
                     -0.5} {} 0} width 5 offset 0"
     misc_feature    37..378
                     /locus_tag="GBP"
                     /label="GBP"
                     /ApEinfo_label="GBP"
                     /ApEinfo_fwdcolor="#00ff00"
                     /ApEinfo_revcolor="#00ff00"
                     /ApEinfo_graphicformat="arrow_data {{0 0.5 0 1 2 0 0 -1 0
                     -0.5} {} 0} width 5 offset 0"
ORIGIN
        1 CGTACGCTGC AGGTCGACgg gtctggtagt gggagcGTTC AATTGGTTGA ATCTGGTGGT
       61 GCTTTGGTTC AACCAGGTGG TTCTTTGAGA TTGTCTTGTG CTGCTTCTGG TTTCCCAGTT
      121 AACAGATACT CTATGAGATG GTACAGACAA GCTCCAGGTA AGGAAAGAGA ATGGGTTGCT
      181 GGTATGTCTT CTGCTGGTGA CAGATCTTCT TACGAAGACT CTGTTAAGGG TAGATTCACT
      241 ATCTCTAGAG ACGACGCTAG AAACACTGTT TACTTGCAAA TGAACTCTTT GAAGCCAGAA
      301 GACACTGCTG TTTACTACTG TAACGTTAAC GTTGGTTTCG AATACTGGGG TCAAGGTACT
      361 CAAGTTACTG TTTCTTCTgg aagcggttca ggctcaTAAT ATATAAACTC ATTTACTTAT
      421 GTAGGAATAA AGAGTATCAT CTTTCAAAAG ATCTGTTTAG CTTGCCTCGT CCCCGCCGGG
      481 TCACCCGGCC AGCGACATGG AGGcacagga aacagctatg accNactggc cgtcgtttta
      541 caacCGAGCT CGAATTCATC GAT   
//
