# Supplementary material for: The GravyTrain toolbox for molecular cell biology
Source: PLoS One. 2025 Sep 17;20(9):e0332438. doi: 10.1371/journal.pone.0332438 (PMC12443241; doi:10.1371/journal.pone.0332438)
Supplement: S1 File — ZIP file containing all construct map ApE files. Maps include the construct insert into the plasmid backbone – composed of consecutive GravyTrain genetic elements. For auxotrophic markers “N” is indicated instead of the marker sequence. (ZIP) [file pone.0332438.s003.zip › maps/pOS405.ape]

LOCUS       pOS405                  1592 bp    DNA        circular     12-DEC-2023
DEFINITION  .
ACCESSION   
VERSION     
SOURCE      .
  ORGANISM  .
COMMENT     
COMMENT     ApEinfo:methylated:1
FEATURES             Location/Qualifiers
     misc_feature    1..18
                     /locus_tag="S3"
                     /label="S3"
                     /ApEinfo_label="S3"
                     /ApEinfo_fwdcolor="cyan"
                     /ApEinfo_revcolor="green"
                     /ApEinfo_graphicformat="arrow_data {{0 1 2 0 0 -1} {} 0}
                     width 5 offset 0"
     misc_feature    325..1029
                     /locus_tag="mNG#1"
                     /label="mNG#1"
                     /ApEinfo_label="mNG#1"
                     /ApEinfo_fwdcolor="#00ff00"
                     /ApEinfo_revcolor="#00ff00"
                     /ApEinfo_graphicformat="arrow_data {{0 1 2 0 0 -1} {} 0}
                     width 5 offset 0"
     misc_feature    1515..1532
                     /locus_tag="A_M"
                     /label="A_M"
                     /ApEinfo_label="A_M"
                     /ApEinfo_fwdcolor="cyan"
                     /ApEinfo_revcolor="cyan"
                     /ApEinfo_graphicformat="arrow_data {{0 1 2 0 0 -1} {} 0}
                     width 5 offset 0"
     misc_feature    1478..1501
                     /locus_tag="5_A"
                     /label="5_A"
                     /ApEinfo_label="5_A"
                     /ApEinfo_fwdcolor="cyan"
                     /ApEinfo_revcolor="cyan"
                     /ApEinfo_graphicformat="arrow_data {{0 1 2 0 0 -1} {} 0}
                     width 5 offset 0"
     misc_feature    1426..1428
                     /locus_tag="STOP"
                     /label="STOP"
                     /ApEinfo_label="STOP"
                     /ApEinfo_fwdcolor="#ffa700"
                     /ApEinfo_revcolor="#ffa700"
                     /ApEinfo_graphicformat="arrow_data {{0 1 2 0 0 -1} {} 0}
                     width 5 offset 0"
     misc_feature    1066..1407
                     /locus_tag="GBP"
                     /label="GBP"
                     /ApEinfo_label="GBP"
                     /ApEinfo_fwdcolor="#ff8000"
                     /ApEinfo_revcolor="#ff8000"
                     /ApEinfo_graphicformat="arrow_data {{0 1 2 0 0 -1} {} 0}
                     width 5 offset 0"
     misc_feature    1574..1592
                     /locus_tag="S2"
                     /label="S2"
                     /ApEinfo_label="S2"
                     /ApEinfo_fwdcolor="cyan"
                     /ApEinfo_revcolor="cyan"
                     /ApEinfo_graphicformat="arrow_data {{0 1 2 0 0 -1} {} 0}
                     width 5 offset 0"
     misc_feature    1429..1477
                     /locus_tag="tSYNTH8"
                     /label="tSYNTH8"
                     /ApEinfo_label="tSYNTH8"
                     /ApEinfo_fwdcolor="#ffc1fe"
                     /ApEinfo_revcolor="#ffc1fe"
                     /ApEinfo_graphicformat="arrow_data {{0 1 2 0 0 -1} {} 0}
                     width 5 offset 0"
     misc_feature    19..36
                     /locus_tag="GSGSGS_UP"
                     /label="GSGSGS_UP"
                     /ApEinfo_label="GSGSGS_UP"
                     /ApEinfo_fwdcolor="#ff00ff"
                     /ApEinfo_revcolor="#ff00ff"
                     /ApEinfo_graphicformat="arrow_data {{0 0.5 0 1 2 0 0 -1 0
                     -0.5} {} 0} width 5 offset 0"
     misc_feature    1048..1065
                     /locus_tag="GSGSGS_UP(1)"
                     /label="GSGSGS_UP(1)"
                     /ApEinfo_label="GSGSGS_UP"
                     /ApEinfo_fwdcolor="#ff00ff"
                     /ApEinfo_revcolor="#ff00ff"
                     /ApEinfo_graphicformat="arrow_data {{0 0.5 0 1 2 0 0 -1 0
                     -0.5} {} 0} width 5 offset 0"
     misc_feature    307..324
                     /locus_tag="GSGSGS_UP(2)"
                     /label="GSGSGS_UP(2)"
                     /ApEinfo_label="GSGSGS_UP"
                     /ApEinfo_fwdcolor="#ff00ff"
                     /ApEinfo_revcolor="#ff00ff"
                     /ApEinfo_graphicformat="arrow_data {{0 0.5 0 1 2 0 0 -1 0
                     -0.5} {} 0} width 5 offset 0"
     misc_feature    1408..1425
                     /locus_tag="GSGSGS_DOWN"
                     /label="GSGSGS_DOWN"
                     /ApEinfo_label="GSGSGS_DOWN"
                     /ApEinfo_fwdcolor="#ff00ff"
                     /ApEinfo_revcolor="#ff00ff"
                     /ApEinfo_graphicformat="arrow_data {{0 0.5 0 1 2 0 0 -1 0
                     -0.5} {} 0} width 5 offset 0"
     misc_feature    1553..1553
                     /locus_tag="CgTRP1"
                     /label="CgTRP1"
                     /ApEinfo_label="CgTRP1"
                     /ApEinfo_fwdcolor="#edff00"
                     /ApEinfo_revcolor="#edff00"
                     /ApEinfo_graphicformat="arrow_data {{0 1 2 0 0 -1} {} 0}
                     width 5 offset 0"
     misc_feature    1533..1552
                     /locus_tag="pCgF"
                     /label="pCgF"
                     /ApEinfo_label="pCgF"
                     /ApEinfo_fwdcolor="#804040"
                     /ApEinfo_revcolor="#804040"
                     /ApEinfo_graphicformat="arrow_data {{0 0.5 0 1 2 0 0 -1 0
                     -0.5} {} 0} width 5 offset 0"
     misc_feature    37..288
                     /locus_tag="TAP"
                     /label="TAP"
                     /ApEinfo_label="TAP"
                     /ApEinfo_fwdcolor="#79d3ff"
                     /ApEinfo_revcolor="#79d3ff"
                     /ApEinfo_graphicformat="arrow_data {{0 1 2 0 0 -1} {} 0}
                     width 5 offset 0"
     misc_feature    1554..1573
                     /locus_tag="pCgR"
                     /label="pCgR"
                     /ApEinfo_label="pCgR"
                     /ApEinfo_fwdcolor="#804040"
                     /ApEinfo_revcolor="#804040"
                     /ApEinfo_graphicformat="arrow_data {{0 0.5 0 1 2 0 0 -1 0
                     -0.5} {} 0} width 5 offset 0"
     misc_feature    289..306
                     /locus_tag="GGSGGG"
                     /label="GGSGGG"
                     /ApEinfo_label="GGSGGG"
                     /ApEinfo_fwdcolor="#ffc3b8"
                     /ApEinfo_revcolor="#ffc3b8"
                     /ApEinfo_graphicformat="arrow_data {{0 1 2 0 0 -1} {} 0}
                     width 5 offset 0"
     misc_feature    1030..1047
                     /locus_tag="GGSGGG(1)"
                     /label="GGSGGG(1)"
                     /ApEinfo_label="GGSGGG"
                     /ApEinfo_fwdcolor="#ffc3b8"
                     /ApEinfo_revcolor="#ffc3b8"
                     /ApEinfo_graphicformat="arrow_data {{0 1 2 0 0 -1} {} 0}
                     width 5 offset 0"
ORIGIN
        1 CGTACGCTGC AGGTCGACgg gtctggtagt gggagcCACC ACCACCACCA TCACGGTTCT
       61 GACTACAAAG ATCACGATGG AGATTACAAG GATCACGATA TCGACTACAA GGACGACGAC
      121 GACAAGGGTG ACTACAAGGA CCACGACGGG GACTACAAAG ACCACGACAT TGATTACAAG
      181 GACGACGATG ACAAAGGTTC TGCTTGGTCT CACCCACAAT TCGAAAAGGG TGGTGGTTCT
      241 GGCGGAGGAT CTGGTGGGTC CGCGTGGAGC CACCCTCAGT TCGAGAAGGG TGGTTCTGGT
      301 GGTGGTgggt ctggtagtgg gagcGTCTCA AAAGGGGAGG AGGACAACAT GGCATCCTTG
      361 CCAGCAACTC ACGAATTACA TATTTTCGGA AGTATTAATG GTGTTGACTT TGATATGGTT
      421 GGACAAGGCA CTGGTAATCC AAACGATGGA TACGAGGAAC TTAATCTTAA ATCAACAAAA
      481 GGCGATTTGC AATTTTCCCC CTGGATTCTT GTGCCCCATA TTGGGTACGG CTTTCATCAA
      541 TATTTACCTT ACCCTGATGG AATGAGTCCA TTTCAAGCCG CTATGGTAGA CGGTTCTGGC
      601 TACCAAGTTC ATAGAACCAT GCAGTTTGAA GACGGCGCTT CCTTAACAGT AAACTACAGG
      661 TACACGTACG AGGGTTCCCA TATTAAGGGA GAAGCCCAAG TTAAGGGTAC TGGTTTTCCG
      721 GCTGATGGTC CCGTTATGAC TAATAGCCTG ACAGCTGCTG ACTGGTGTAG GTCTAAAAAG
      781 ACATATCCTA ACGATAAAAC AATAATTTCA ACTTTTAAGT GGTCTTATAC CACTGGCAAT
      841 GGTAAAAGAT ACAGATCCAC TGCCCGTACT ACGTATACAT TCGCTAAACC AATGGCCGCT
      901 AATTATCTTA AAAATCAACC CATGTACGTG TTTAGGAAGA CTGAACTAAA ACATAGTAAG
      961 ACCGAGTTGA ACTTTAAGGA ATGGCAAAAA GCCTTCACCG ATGTCATGGG AATGGATGAA
     1021 TTATATAAGG GTGGTTCTGG TGGTGGTggg tctggtagtg ggagcGTTCA ATTGGTTGAA
     1081 TCTGGTGGTG CTTTGGTTCA ACCAGGTGGT TCTTTGAGAT TGTCTTGTGC TGCTTCTGGT
     1141 TTCCCAGTTA ACAGATACTC TATGAGATGG TACAGACAAG CTCCAGGTAA GGAAAGAGAA
     1201 TGGGTTGCTG GTATGTCTTC TGCTGGTGAC AGATCTTCTT ACGAAGACTC TGTTAAGGGT
     1261 AGATTCACTA TCTCTAGAGA CGACGCTAGA AACACTGTTT ACTTGCAAAT GAACTCTTTG
     1321 AAGCCAGAAG ACACTGCTGT TTACTACTGT AACGTTAACG TTGGTTTCGA ATACTGGGGT
     1381 CAAGGTACTC AAGTTACTGT TTCTTCTgga agcggttcag gctcaTAATA TATAAACTCA
     1441 TTTACTTATG TAGGAATAAA GAGTATCATC TTTCAAAAGA TCTGTTTAGC TTGCCTCGTC
     1501 CCCGCCGGGT CACCCGGCCA GCGACATGGA GGcacaggaa acagctatga ccNactggcc
     1561 gtcgttttac aacCGAGCTC GAATTCATCG AT  
//
