# Supplementary material for: The GravyTrain toolbox for molecular cell biology
Source: PLoS One. 2025 Sep 17;20(9):e0332438. doi: 10.1371/journal.pone.0332438 (PMC12443241; doi:10.1371/journal.pone.0332438)
Supplement: S1 File — ZIP file containing all construct map ApE files. Maps include the construct insert into the plasmid backbone – composed of consecutive GravyTrain genetic elements. For auxotrophic markers “N” is indicated instead of the marker sequence. (ZIP) [file pone.0332438.s003.zip › maps/pOS418.ape]

LOCUS       pOS418                  1544 bp    DNA        circular     11-DEC-2023
DEFINITION  .
ACCESSION   
VERSION     
SOURCE      .
  ORGANISM  .
COMMENT     
COMMENT     
COMMENT     ApEinfo:methylated:1
FEATURES             Location/Qualifiers
     misc_feature    1..18
                     /locus_tag="S3"
                     /label="S3"
                     /ApEinfo_label="S3"
                     /ApEinfo_fwdcolor="cyan"
                     /ApEinfo_revcolor="green"
                     /ApEinfo_graphicformat="arrow_data {{0 1 2 0 0 -1} {} 0}
                     width 5 offset 0"
     misc_feature    1467..1484
                     /locus_tag="A_M"
                     /label="A_M"
                     /ApEinfo_label="A_M"
                     /ApEinfo_fwdcolor="cyan"
                     /ApEinfo_revcolor="cyan"
                     /ApEinfo_graphicformat="arrow_data {{0 1 2 0 0 -1} {} 0}
                     width 5 offset 0"
     misc_feature    1430..1453
                     /locus_tag="5_A"
                     /label="5_A"
                     /ApEinfo_label="5_A"
                     /ApEinfo_fwdcolor="cyan"
                     /ApEinfo_revcolor="cyan"
                     /ApEinfo_graphicformat="arrow_data {{0 1 2 0 0 -1} {} 0}
                     width 5 offset 0"
     misc_feature    325..1359
                     /locus_tag="GID1A"
                     /label="GID1A"
                     /ApEinfo_label="GID1A"
                     /ApEinfo_fwdcolor="#00ff00"
                     /ApEinfo_revcolor="#00ff00"
                     /ApEinfo_graphicformat="arrow_data {{0 1 2 0 0 -1} {} 0}
                     width 5 offset 0"
     misc_feature    1378..1380
                     /locus_tag="STOP"
                     /label="STOP"
                     /ApEinfo_label="STOP"
                     /ApEinfo_fwdcolor="#ffa700"
                     /ApEinfo_revcolor="#ffa700"
                     /ApEinfo_graphicformat="arrow_data {{0 1 2 0 0 -1} {} 0}
                     width 5 offset 0"
     misc_feature    1526..1544
                     /locus_tag="S2"
                     /label="S2"
                     /ApEinfo_label="S2"
                     /ApEinfo_fwdcolor="cyan"
                     /ApEinfo_revcolor="cyan"
                     /ApEinfo_graphicformat="arrow_data {{0 1 2 0 0 -1} {} 0}
                     width 5 offset 0"
     misc_feature    1381..1429
                     /locus_tag="tSYNTH8"
                     /label="tSYNTH8"
                     /ApEinfo_label="tSYNTH8"
                     /ApEinfo_fwdcolor="#ffc1fe"
                     /ApEinfo_revcolor="#ffc1fe"
                     /ApEinfo_graphicformat="arrow_data {{0 1 2 0 0 -1} {} 0}
                     width 5 offset 0"
     misc_feature    19..36
                     /locus_tag="GSGSGS_UP"
                     /label="GSGSGS_UP"
                     /ApEinfo_label="GSGSGS_UP"
                     /ApEinfo_fwdcolor="#ff00ff"
                     /ApEinfo_revcolor="#ff00ff"
                     /ApEinfo_graphicformat="arrow_data {{0 0.5 0 1 2 0 0 -1 0
                     -0.5} {} 0} width 5 offset 0"
     misc_feature    307..324
                     /locus_tag="GSGSGS_UP(1)"
                     /label="GSGSGS_UP(1)"
                     /ApEinfo_label="GSGSGS_UP"
                     /ApEinfo_fwdcolor="#ff00ff"
                     /ApEinfo_revcolor="#ff00ff"
                     /ApEinfo_graphicformat="arrow_data {{0 0.5 0 1 2 0 0 -1 0
                     -0.5} {} 0} width 5 offset 0"
     misc_feature    1360..1377
                     /locus_tag="GSGSGS_DOWN"
                     /label="GSGSGS_DOWN"
                     /ApEinfo_label="GSGSGS_DOWN"
                     /ApEinfo_fwdcolor="#ff00ff"
                     /ApEinfo_revcolor="#ff00ff"
                     /ApEinfo_graphicformat="arrow_data {{0 0.5 0 1 2 0 0 -1 0
                     -0.5} {} 0} width 5 offset 0"
     misc_feature    1505..1505
                     /locus_tag="CgTRP1"
                     /label="CgTRP1"
                     /ApEinfo_label="CgTRP1"
                     /ApEinfo_fwdcolor="#edff00"
                     /ApEinfo_revcolor="#edff00"
                     /ApEinfo_graphicformat="arrow_data {{0 1 2 0 0 -1} {} 0}
                     width 5 offset 0"
     misc_feature    1485..1504
                     /locus_tag="pCgF"
                     /label="pCgF"
                     /ApEinfo_label="pCgF"
                     /ApEinfo_fwdcolor="#804040"
                     /ApEinfo_revcolor="#804040"
                     /ApEinfo_graphicformat="arrow_data {{0 0.5 0 1 2 0 0 -1 0
                     -0.5} {} 0} width 5 offset 0"
     misc_feature    37..288
                     /locus_tag="TAP"
                     /label="TAP"
                     /ApEinfo_label="TAP"
                     /ApEinfo_fwdcolor="#79d3ff"
                     /ApEinfo_revcolor="#79d3ff"
                     /ApEinfo_graphicformat="arrow_data {{0 1 2 0 0 -1} {} 0}
                     width 5 offset 0"
     misc_feature    1506..1525
                     /locus_tag="pCgR"
                     /label="pCgR"
                     /ApEinfo_label="pCgR"
                     /ApEinfo_fwdcolor="#804040"
                     /ApEinfo_revcolor="#804040"
                     /ApEinfo_graphicformat="arrow_data {{0 0.5 0 1 2 0 0 -1 0
                     -0.5} {} 0} width 5 offset 0"
     misc_feature    289..306
                     /locus_tag="GGSGGG"
                     /label="GGSGGG"
                     /ApEinfo_label="GGSGGG"
                     /ApEinfo_fwdcolor="#ffc3b8"
                     /ApEinfo_revcolor="#ffc3b8"
                     /ApEinfo_graphicformat="arrow_data {{0 1 2 0 0 -1} {} 0}
                     width 5 offset 0"
ORIGIN
        1 CGTACGCTGC AGGTCGACgg gtctggtagt gggagcCACC ACCACCACCA TCACGGTTCT
       61 GACTACAAAG ATCACGATGG AGATTACAAG GATCACGATA TCGACTACAA GGACGACGAC
      121 GACAAGGGTG ACTACAAGGA CCACGACGGG GACTACAAAG ACCACGACAT TGATTACAAG
      181 GACGACGATG ACAAAGGTTC TGCTTGGTCT CACCCACAAT TCGAAAAGGG TGGTGGTTCT
      241 GGCGGAGGAT CTGGTGGGTC CGCGTGGAGC CACCCTCAGT TCGAGAAGGG TGGTTCTGGT
      301 GGTGGTgggt ctggtagtgg gagcATGGCG GCGTCAGACG AGGTGAACCT TATTGAAAGT
      361 AGAACAGTAG TCCCGTTAAA CACTTGGGTT CTAATATCAA ACTTCAAGGT CGCGTATAAC
      421 ATTCTAAGGC GTCCTGATGG AACATTCAAT CGTCATCTAG CCGAATACTT AGACAGAAAG
      481 GTCACTGCGA ATGCAAACCC AGTTGACGGT GTCTTCAGCT TTGATGTATT GATCGATCGT
      541 AGAATTAATC TACTATCCCG TGTATACAGA CCTGCCTACG CAGACCAAGA GCAACCTCCG
      601 TCTATTCTAG ACTTGGAGAA ACCTGTCGAC GGGGATATCG TCCCGGTTAT CTTATTCTTT
      661 CACGGAGGCA GTTTCGCCCA TAGTAGTGCT AATAGCGCAA TTTACGACAC GCTATGTCGT
      721 AGGCTAGTCG GGTTGTGCAA GTGTGTAGTA GTCTCCGTTA ATTATCGTCG TGCGCCGGAA
      781 AACCCTTACC CATGCGCGTA CGACGACGGT TGGATAGCCT TGAACTGGGT GAACTCCCGT
      841 AGCTGGTTGA AAAGTAAGAA GGATAGCAAG GTTCACATCT TTTTAGCGGG CGATTCTTCA
      901 GGGGGTAACA TAGCACATAA CGTTGCCCTG CGTGCTGGAG AGAGTGGCAT AGACGTACTG
      961 GGTAACATCC TGCTGAATCC CATGTTCGGG GGCAACGAGA GAACGGAGTC TGAGAAGAGT
     1021 CTGGACGGCA AATACTTTGT AACGGTCAGG GATCGTGACT GGTATTGGAA GGCGTTCCTG
     1081 CCTGAGGGAG AGGATAGAGA ACATCCAGCT TGCAACCCGT TCAGCCCTAG AGGCAAGAGC
     1141 CTTGAGGGAG TTTCATTCCC AAAAAGCCTT GTTGTCGTGG CGGGTTTGGA TCTGATCCGT
     1201 GACTGGCAGC TAGCTTACGC TGAGGGTCTG AAGAAGGCGG GCCAAGAGGT AAAATTAATG
     1261 CACTTGGAAA AAGCGACTGT GGGGTTCTAC CTGCTACCGA ACAATAATCA TTTCCATAAC
     1321 GTAATGGATG AGATCTCAGC CTTTGTGAAC GCAGAATGTg gaagcggttc aggctcaTAA
     1381 TATATAAACT CATTTACTTA TGTAGGAATA AAGAGTATCA TCTTTCAAAA GATCTGTTTA
     1441 GCTTGCCTCG TCCCCGCCGG GTCACCCGGC CAGCGACATG GAGGcacagg aaacagctat
     1501 gaccNactgg ccgtcgtttt acaacCGAGC TCGAATTCAT CGAT 
//
