# Supplementary material for: The GravyTrain toolbox for molecular cell biology
Source: PLoS One. 2025 Sep 17;20(9):e0332438. doi: 10.1371/journal.pone.0332438 (PMC12443241; doi:10.1371/journal.pone.0332438)
Supplement: S1 File — ZIP file containing all construct map ApE files. Maps include the construct insert into the plasmid backbone – composed of consecutive GravyTrain genetic elements. For auxotrophic markers “N” is indicated instead of the marker sequence. (ZIP) [file pone.0332438.s003.zip › maps/pOS419.ape]

LOCUS       pOS419                  1389 bp    DNA        linear       12-DEC-2023
DEFINITION  
ACCESSION   P30263
KEYWORDS    .
SOURCE      Unknown.
  ORGANISM  Unknown Unclassified.
REFERENCE   1  (bases 1 to 4264)
  AUTHORS   Self
  JOURNAL   Unpublished.
COMMENT     
COMMENT     
COMMENT     ApEinfo:methylated:1
FEATURES             Location/Qualifiers
     misc_feature    1..18
                     /locus_tag="S1"
                     /label="S1"
                     /ApEinfo_label="S1"
                     /ApEinfo_fwdcolor="cyan"
                     /ApEinfo_revcolor="green"
                     /ApEinfo_graphicformat="arrow_data {{0 1 2 0 0 -1} {} 0}
                     width 5 offset 0"
     misc_feature    1351..1368
                     /locus_tag="GSGSGS_DOWN"
                     /label="GSGSGS_DOWN"
                     /ApEinfo_label="GSGSGS_DOWN"
                     /ApEinfo_fwdcolor="#ff00ff"
                     /ApEinfo_revcolor="#ff00ff"
                     /ApEinfo_graphicformat="arrow_data {{0 0.5 0 1 2 0 0 -1 0
                     -0.5} {} 0} width 5 offset 0"
     misc_feature    610..612
                     /locus_tag="START"
                     /label="START"
                     /ApEinfo_label="START"
                     /ApEinfo_fwdcolor="#ff0000"
                     /ApEinfo_revcolor="#ff0000"
                     /ApEinfo_graphicformat="arrow_data {{0 1 2 0 0 -1} {} 0}
                     width 5 offset 0"
     misc_feature    658..1350
                     /locus_tag="mScarletI#1"
                     /label="mScarletI#1"
                     /ApEinfo_label="mScarletI#1"
                     /ApEinfo_fwdcolor="#00ff00"
                     /ApEinfo_revcolor="#00ff00"
                     /ApEinfo_graphicformat="arrow_data {{0 1 2 0 0 -1} {} 0}
                     width 5 offset 0"
     misc_feature    613..639
                     /locus_tag="Gpa2(PM)"
                     /label="Gpa2(PM)"
                     /ApEinfo_label="Gpa2(PM)"
                     /ApEinfo_fwdcolor="#ffa7bb"
                     /ApEinfo_revcolor="#ffa7bb"
                     /ApEinfo_graphicformat="arrow_data {{0 1 2 0 0 -1} {} 0}
                     width 5 offset 0"
     misc_feature    1370..1389
                     /locus_tag="S4"
                     /label="S4"
                     /ApEinfo_label="S4"
                     /ApEinfo_fwdcolor="cyan"
                     /ApEinfo_revcolor="cyan"
                     /ApEinfo_graphicformat="arrow_data {{0 1 2 0 0 -1} {} 0}
                     width 5 offset 0"
     misc_feature    640..657
                     /locus_tag="GSGSGS_UP"
                     /label="GSGSGS_UP"
                     /ApEinfo_label="GSGSGS_UP"
                     /ApEinfo_fwdcolor="#ff00ff"
                     /ApEinfo_revcolor="#ff00ff"
                     /ApEinfo_graphicformat="arrow_data {{0 0.5 0 1 2 0 0 -1 0
                     -0.5} {} 0} width 5 offset 0"
     misc_feature    46..69
                     /locus_tag="5_A"
                     /label="5_A"
                     /ApEinfo_label="5_A"
                     /ApEinfo_fwdcolor="cyan"
                     /ApEinfo_revcolor="cyan"
                     /ApEinfo_graphicformat="arrow_data {{0 0.5 0 1 2 0 0 -1 0
                     -0.5} {} 0} width 5 offset 0"
     misc_feature    581..609
                     /locus_tag="P_C"
                     /label="P_C"
                     /ApEinfo_label="P_C"
                     /ApEinfo_fwdcolor="cyan"
                     /ApEinfo_revcolor="cyan"
                     /ApEinfo_graphicformat="arrow_data {{0 0.5 0 1 2 0 0 -1 0
                     -0.5} {} 0} width 5 offset 0"
     misc_feature    102..129
                     /locus_tag="M_P"
                     /label="M_P"
                     /ApEinfo_label="M_P"
                     /ApEinfo_fwdcolor="cyan"
                     /ApEinfo_revcolor="cyan"
                     /ApEinfo_graphicformat="arrow_data {{0 0.5 0 1 2 0 0 -1 0
                     -0.5} {} 0} width 5 offset 0"
     misc_feature    137..580
                     /locus_tag="pCUP1"
                     /label="pCUP1"
                     /ApEinfo_label="pCUP1"
                     /ApEinfo_fwdcolor="#ce9dff"
                     /ApEinfo_revcolor="#ce9dff"
                     /ApEinfo_graphicformat="arrow_data {{0 0.5 0 1 2 0 0 -1 0
                     -0.5} {} 0} width 5 offset 0"
     misc_feature    83..100
                     /locus_tag="A_M"
                     /label="A_M"
                     /ApEinfo_label="A_M"
                     /ApEinfo_fwdcolor="cyan"
                     /ApEinfo_revcolor="cyan"
                     /ApEinfo_graphicformat="arrow_data {{0 0.5 0 1 2 0 0 -1 0
                     -0.5} {} 0} width 5 offset 0"
     misc_feature    101..101
                     /locus_tag="natNT2"
                     /label="natNT2"
                     /ApEinfo_label="natNT2"
                     /ApEinfo_fwdcolor="#ffff00"
                     /ApEinfo_revcolor="#ffff00"
                     /ApEinfo_graphicformat="arrow_data {{0 0.5 0 1 2 0 0 -1 0
                     -0.5} {} 0} width 5 offset 0"
ORIGIN
        1 CGTACGCTGC AGGTCGACgg atccccgggt taattaaggc gcgccagatc tgtttagctt
       61 gcctcgtccc cgccgggtca cccggccagc gacatggagg Ngtcctcaga ggacaacacc
      121 tgttgtaatc gagctctagt aagccgatcc cattaccgac atttgggcgc tatacgtgca
      181 tatgttcatg tatgtatctg tatttaaaac acttttgtat tatttttcct catatatgtg
      241 tataggttta tacggatgat ttaattatta cttcaccacc ctttatttca ggctgatatc
      301 ttagccttgt tactagttag aaaaagacat ttttgctgtc agtcactgtc aagagattct
      361 tttgctggca tttcttctag aagcaaaaag agcgatgcgt cttttccgct gaaccgttcc
      421 agcaaaaaag actaccaacg caatatggat tgtcagaatc atataaaaga gaagcaaata
      481 actccttgtc ttgtatcaat tgcattataa tatcttcttg ttagtgcaat atcatataga
      541 agtcatcgaa atagatatta agaaaaacaa actgtacaat caatcaatca atcatcacat
      601 aaatccggaA TGggtttgtg tgcttcttct gaaaagaacg ggtctggtag tgggagcGTT
      661 TCTAAGGGTG AAGCTGTTAT TAAAGAGTTT ATGAGATTCA AAGTTCACAT GGAAGGTTCA
      721 ATGAACGGTC ATGAATTTGA AATCGAAGGT GAAGGTGAAG GTAGACCATA CGAAGGTACT
      781 CAAACAGCAA AATTGAAGGT TACTAAAGGT GGTCCATTGC CATTTTCTTG GGATATCTTG
      841 TCTCCACAAT TCATGTACGG TTCTAGAGCT TTTATAAAAC ATCCAGCAGA TATCCCAGAT
      901 TACTACAAGC AATCATTTCC AGAAGGTTTT AAATGGGAAA GAGTTATGAA CTTCGAAGAT
      961 GGTGGTGCTG TTACTGTTAC ACAAGATACT TCTTTGGAAG ATGGTACATT GATCTATAAG
     1021 GTTAAATTGA GAGGTACTAA TTTTCCACCA GATGGTCCAG TTATGCAAAA GAAAACTATG
     1081 GGTTGGGAAG CATCTACAGA AAGATTGTAC CCAGAAGATG GTGTTTTGAA GGGTGACATC
     1141 AAGATGGCAT TGAGATTGAA GGATGGTGGT AGATATTTGG CTGATTTCAA GACTACATAC
     1201 AAGGCTAAGA AACCAGTTCA AATGCCAGGT GCATACAACG TTGATAGAAA ATTGGATATC
     1261 ACTTCTCATA ACGAAGATTA CACAGTTGTT GAACAATACG AAAGATCTGA AGGTAGACAT
     1321 TCAACAGGTG GTATGGATGA ATTGTACAAA ggaagcggtt caggctcacC GACAGAGAAT
     1381 TCATCGATG     
//
