# Supplementary material for: The GravyTrain toolbox for molecular cell biology
Source: PLoS One. 2025 Sep 17;20(9):e0332438. doi: 10.1371/journal.pone.0332438 (PMC12443241; doi:10.1371/journal.pone.0332438)
Supplement: S1 File — ZIP file containing all construct map ApE files. Maps include the construct insert into the plasmid backbone – composed of consecutive GravyTrain genetic elements. For auxotrophic markers “N” is indicated instead of the marker sequence. (ZIP) [file pone.0332438.s003.zip › maps/pOS420.ape]

LOCUS       pOS420                  1386 bp    DNA        linear       12-DEC-2023
DEFINITION  
ACCESSION   P30263
KEYWORDS    .
SOURCE      Unknown.
  ORGANISM  Unknown Unclassified.
REFERENCE   1  (bases 1 to 4264)
  AUTHORS   Self
  JOURNAL   Unpublished.
COMMENT     
COMMENT     
COMMENT     ApEinfo:methylated:1
FEATURES             Location/Qualifiers
     misc_feature    1..18
                     /locus_tag="S1"
                     /label="S1"
                     /ApEinfo_label="S1"
                     /ApEinfo_fwdcolor="cyan"
                     /ApEinfo_revcolor="green"
                     /ApEinfo_graphicformat="arrow_data {{0 1 2 0 0 -1} {} 0}
                     width 5 offset 0"
     misc_feature    1348..1365
                     /locus_tag="GSGSGS_DOWN"
                     /label="GSGSGS_DOWN"
                     /ApEinfo_label="GSGSGS_DOWN"
                     /ApEinfo_fwdcolor="#ff00ff"
                     /ApEinfo_revcolor="#ff00ff"
                     /ApEinfo_graphicformat="arrow_data {{0 0.5 0 1 2 0 0 -1 0
                     -0.5} {} 0} width 5 offset 0"
     misc_feature    610..612
                     /locus_tag="START"
                     /label="START"
                     /ApEinfo_label="START"
                     /ApEinfo_fwdcolor="#ff0000"
                     /ApEinfo_revcolor="#ff0000"
                     /ApEinfo_graphicformat="arrow_data {{0 1 2 0 0 -1} {} 0}
                     width 5 offset 0"
     misc_feature    655..1347
                     /locus_tag="mScarletI#1"
                     /label="mScarletI#1"
                     /ApEinfo_label="mScarletI#1"
                     /ApEinfo_fwdcolor="#00ff00"
                     /ApEinfo_revcolor="#00ff00"
                     /ApEinfo_graphicformat="arrow_data {{0 1 2 0 0 -1} {} 0}
                     width 5 offset 0"
     misc_feature    613..636
                     /locus_tag="SV40(NLS)"
                     /label="SV40(NLS)"
                     /ApEinfo_label="SV40(NLS)"
                     /ApEinfo_fwdcolor="#ffcb55"
                     /ApEinfo_revcolor="#ffcb55"
                     /ApEinfo_graphicformat="arrow_data {{0 1 2 0 0 -1} {} 0}
                     width 5 offset 0"
     misc_feature    1367..1386
                     /locus_tag="S4"
                     /label="S4"
                     /ApEinfo_label="S4"
                     /ApEinfo_fwdcolor="cyan"
                     /ApEinfo_revcolor="cyan"
                     /ApEinfo_graphicformat="arrow_data {{0 1 2 0 0 -1} {} 0}
                     width 5 offset 0"
     misc_feature    637..654
                     /locus_tag="GSGSGS_UP"
                     /label="GSGSGS_UP"
                     /ApEinfo_label="GSGSGS_UP"
                     /ApEinfo_fwdcolor="#ff00ff"
                     /ApEinfo_revcolor="#ff00ff"
                     /ApEinfo_graphicformat="arrow_data {{0 0.5 0 1 2 0 0 -1 0
                     -0.5} {} 0} width 5 offset 0"
     misc_feature    46..69
                     /locus_tag="5_A"
                     /label="5_A"
                     /ApEinfo_label="5_A"
                     /ApEinfo_fwdcolor="cyan"
                     /ApEinfo_revcolor="cyan"
                     /ApEinfo_graphicformat="arrow_data {{0 0.5 0 1 2 0 0 -1 0
                     -0.5} {} 0} width 5 offset 0"
     misc_feature    581..609
                     /locus_tag="P_C"
                     /label="P_C"
                     /ApEinfo_label="P_C"
                     /ApEinfo_fwdcolor="cyan"
                     /ApEinfo_revcolor="cyan"
                     /ApEinfo_graphicformat="arrow_data {{0 0.5 0 1 2 0 0 -1 0
                     -0.5} {} 0} width 5 offset 0"
     misc_feature    102..129
                     /locus_tag="M_P"
                     /label="M_P"
                     /ApEinfo_label="M_P"
                     /ApEinfo_fwdcolor="cyan"
                     /ApEinfo_revcolor="cyan"
                     /ApEinfo_graphicformat="arrow_data {{0 0.5 0 1 2 0 0 -1 0
                     -0.5} {} 0} width 5 offset 0"
     misc_feature    137..580
                     /locus_tag="pCUP1"
                     /label="pCUP1"
                     /ApEinfo_label="pCUP1"
                     /ApEinfo_fwdcolor="#ce9dff"
                     /ApEinfo_revcolor="#ce9dff"
                     /ApEinfo_graphicformat="arrow_data {{0 0.5 0 1 2 0 0 -1 0
                     -0.5} {} 0} width 5 offset 0"
     misc_feature    83..100
                     /locus_tag="A_M"
                     /label="A_M"
                     /ApEinfo_label="A_M"
                     /ApEinfo_fwdcolor="cyan"
                     /ApEinfo_revcolor="cyan"
                     /ApEinfo_graphicformat="arrow_data {{0 0.5 0 1 2 0 0 -1 0
                     -0.5} {} 0} width 5 offset 0"
     misc_feature    101..101
                     /locus_tag="natNT2"
                     /label="natNT2"
                     /ApEinfo_label="natNT2"
                     /ApEinfo_fwdcolor="#ffff00"
                     /ApEinfo_revcolor="#ffff00"
                     /ApEinfo_graphicformat="arrow_data {{0 0.5 0 1 2 0 0 -1 0
                     -0.5} {} 0} width 5 offset 0"
ORIGIN
        1 CGTACGCTGC AGGTCGACgg atccccgggt taattaaggc gcgccagatc tgtttagctt
       61 gcctcgtccc cgccgggtca cccggccagc gacatggagg Ngtcctcaga ggacaacacc
      121 tgttgtaatc gagctctagt aagccgatcc cattaccgac atttgggcgc tatacgtgca
      181 tatgttcatg tatgtatctg tatttaaaac acttttgtat tatttttcct catatatgtg
      241 tataggttta tacggatgat ttaattatta cttcaccacc ctttatttca ggctgatatc
      301 ttagccttgt tactagttag aaaaagacat ttttgctgtc agtcactgtc aagagattct
      361 tttgctggca tttcttctag aagcaaaaag agcgatgcgt cttttccgct gaaccgttcc
      421 agcaaaaaag actaccaacg caatatggat tgtcagaatc atataaaaga gaagcaaata
      481 actccttgtc ttgtatcaat tgcattataa tatcttcttg ttagtgcaat atcatataga
      541 agtcatcgaa atagatatta agaaaaacaa actgtacaat caatcaatca atcatcacat
      601 aaatccggaA TGccaccaaa aaaaaaaaga aaagttgggt ctggtagtgg gagcGTTTCT
      661 AAGGGTGAAG CTGTTATTAA AGAGTTTATG AGATTCAAAG TTCACATGGA AGGTTCAATG
      721 AACGGTCATG AATTTGAAAT CGAAGGTGAA GGTGAAGGTA GACCATACGA AGGTACTCAA
      781 ACAGCAAAAT TGAAGGTTAC TAAAGGTGGT CCATTGCCAT TTTCTTGGGA TATCTTGTCT
      841 CCACAATTCA TGTACGGTTC TAGAGCTTTT ATAAAACATC CAGCAGATAT CCCAGATTAC
      901 TACAAGCAAT CATTTCCAGA AGGTTTTAAA TGGGAAAGAG TTATGAACTT CGAAGATGGT
      961 GGTGCTGTTA CTGTTACACA AGATACTTCT TTGGAAGATG GTACATTGAT CTATAAGGTT
     1021 AAATTGAGAG GTACTAATTT TCCACCAGAT GGTCCAGTTA TGCAAAAGAA AACTATGGGT
     1081 TGGGAAGCAT CTACAGAAAG ATTGTACCCA GAAGATGGTG TTTTGAAGGG TGACATCAAG
     1141 ATGGCATTGA GATTGAAGGA TGGTGGTAGA TATTTGGCTG ATTTCAAGAC TACATACAAG
     1201 GCTAAGAAAC CAGTTCAAAT GCCAGGTGCA TACAACGTTG ATAGAAAATT GGATATCACT
     1261 TCTCATAACG AAGATTACAC AGTTGTTGAA CAATACGAAA GATCTGAAGG TAGACATTCA
     1321 ACAGGTGGTA TGGATGAATT GTACAAAgga agcggttcag gctcacCGAC AGAGAATTCA
     1381 TCGATG     
//
