# Supplementary material for: The GravyTrain toolbox for molecular cell biology
Source: PLoS One. 2025 Sep 17;20(9):e0332438. doi: 10.1371/journal.pone.0332438 (PMC12443241; doi:10.1371/journal.pone.0332438)
Supplement: S1 File — ZIP file containing all construct map ApE files. Maps include the construct insert into the plasmid backbone – composed of consecutive GravyTrain genetic elements. For auxotrophic markers “N” is indicated instead of the marker sequence. (ZIP) [file pone.0332438.s003.zip › maps/pOS432.ape]

LOCUS       pOS432                  1517 bp    DNA        circular     12-DEC-2023
DEFINITION  .
ACCESSION   
VERSION     
SOURCE      .
  ORGANISM  .
COMMENT     
COMMENT     
COMMENT     ApEinfo:methylated:1
FEATURES             Location/Qualifiers
     misc_feature    1..18
                     /locus_tag="S3"
                     /label="S3"
                     /ApEinfo_label="S3"
                     /ApEinfo_fwdcolor="cyan"
                     /ApEinfo_revcolor="green"
                     /ApEinfo_graphicformat="arrow_data {{0 1 2 0 0 -1} {} 0}
                     width 5 offset 0"
     misc_feature    1440..1457
                     /locus_tag="A_M"
                     /label="A_M"
                     /ApEinfo_label="A_M"
                     /ApEinfo_fwdcolor="cyan"
                     /ApEinfo_revcolor="cyan"
                     /ApEinfo_graphicformat="arrow_data {{0 1 2 0 0 -1} {} 0}
                     width 5 offset 0"
     misc_feature    445..1332
                     /locus_tag="HaloTag7"
                     /label="HaloTag7"
                     /ApEinfo_label="HaloTag7"
                     /ApEinfo_fwdcolor="#ff8000"
                     /ApEinfo_revcolor="#ff8000"
                     /ApEinfo_graphicformat="arrow_data {{0 1 2 0 0 -1} {} 0}
                     width 5 offset 0"
     misc_feature    1403..1426
                     /locus_tag="5_A"
                     /label="5_A"
                     /ApEinfo_label="5_A"
                     /ApEinfo_fwdcolor="cyan"
                     /ApEinfo_revcolor="cyan"
                     /ApEinfo_graphicformat="arrow_data {{0 1 2 0 0 -1} {} 0}
                     width 5 offset 0"
     misc_feature    1351..1353
                     /locus_tag="STOP"
                     /label="STOP"
                     /ApEinfo_label="STOP"
                     /ApEinfo_fwdcolor="#ffa700"
                     /ApEinfo_revcolor="#ffa700"
                     /ApEinfo_graphicformat="arrow_data {{0 1 2 0 0 -1} {} 0}
                     width 5 offset 0"
     misc_feature    1499..1517
                     /locus_tag="S2"
                     /label="S2"
                     /ApEinfo_label="S2"
                     /ApEinfo_fwdcolor="cyan"
                     /ApEinfo_revcolor="cyan"
                     /ApEinfo_graphicformat="arrow_data {{0 1 2 0 0 -1} {} 0}
                     width 5 offset 0"
     misc_feature    1354..1402
                     /locus_tag="tSYNTH8"
                     /label="tSYNTH8"
                     /ApEinfo_label="tSYNTH8"
                     /ApEinfo_fwdcolor="#ffc1fe"
                     /ApEinfo_revcolor="#ffc1fe"
                     /ApEinfo_graphicformat="arrow_data {{0 1 2 0 0 -1} {} 0}
                     width 5 offset 0"
     misc_feature    157..174
                     /locus_tag="GSGSGS_UP"
                     /label="GSGSGS_UP"
                     /ApEinfo_label="GSGSGS_UP"
                     /ApEinfo_fwdcolor="#ff00ff"
                     /ApEinfo_revcolor="#ff00ff"
                     /ApEinfo_graphicformat="arrow_data {{0 0.5 0 1 2 0 0 -1 0
                     -0.5} {} 0} width 5 offset 0"
     misc_feature    1333..1350
                     /locus_tag="GSGSGS_DOWN"
                     /label="GSGSGS_DOWN"
                     /ApEinfo_label="GSGSGS_DOWN"
                     /ApEinfo_fwdcolor="#ff00ff"
                     /ApEinfo_revcolor="#ff00ff"
                     /ApEinfo_graphicformat="arrow_data {{0 0.5 0 1 2 0 0 -1 0
                     -0.5} {} 0} width 5 offset 0"
     misc_feature    1478..1478
                     /locus_tag="CgHIS3"
                     /label="CgHIS3"
                     /ApEinfo_label="CgHIS3"
                     /ApEinfo_fwdcolor="#edff00"
                     /ApEinfo_revcolor="#edff00"
                     /ApEinfo_graphicformat="arrow_data {{0 1 2 0 0 -1} {} 0}
                     width 5 offset 0"
     misc_feature    1458..1477
                     /locus_tag="pCgF"
                     /label="pCgF"
                     /ApEinfo_label="pCgF"
                     /ApEinfo_fwdcolor="#804040"
                     /ApEinfo_revcolor="#804040"
                     /ApEinfo_graphicformat="arrow_data {{0 0.5 0 1 2 0 0 -1 0
                     -0.5} {} 0} width 5 offset 0"
     misc_feature    1479..1498
                     /locus_tag="pCgR"
                     /label="pCgR"
                     /ApEinfo_label="pCgR"
                     /ApEinfo_fwdcolor="#804040"
                     /ApEinfo_revcolor="#804040"
                     /ApEinfo_graphicformat="arrow_data {{0 0.5 0 1 2 0 0 -1 0
                     -0.5} {} 0} width 5 offset 0"
     misc_feature    175..426
                     /locus_tag="TAP"
                     /label="TAP"
                     /ApEinfo_label="TAP"
                     /ApEinfo_fwdcolor="#00ff00"
                     /ApEinfo_revcolor="#00ff00"
                     /ApEinfo_graphicformat="arrow_data {{0 1 2 0 0 -1} {} 0}
                     width 5 offset 0"
     misc_feature    19..156
                     /locus_tag="AID*"
                     /label="AID*"
                     /ApEinfo_label="AID*"
                     /ApEinfo_fwdcolor="#ff0000"
                     /ApEinfo_revcolor="#ff0000"
                     /ApEinfo_graphicformat="arrow_data {{0 0.5 0 1 2 0 0 -1 0
                     -0.5} {} 0} width 5 offset 0"
     misc_feature    427..444
                     /locus_tag="GGSGGG"
                     /label="GGSGGG"
                     /ApEinfo_label="GGSGGG"
                     /ApEinfo_fwdcolor="#ffc3b8"
                     /ApEinfo_revcolor="#ffc3b8"
                     /ApEinfo_graphicformat="arrow_data {{0 1 2 0 0 -1} {} 0}
                     width 5 offset 0"
ORIGIN
        1 CGTACGCTGC AGGTCGACcc aaaggaccca gctaagccac cagctaaggc tcaagttgtt
       61 ggttggccac cagttagatc ttacagaaag aacgttatgg tttcttgtca aaagtcttct
      121 ggtggtccag aagctgctgc tttcgttaag gtttctgggt ctggtagtgg gagcCACCAC
      181 CACCACCATC ACGGTTCTGA CTACAAAGAT CACGATGGAG ATTACAAGGA TCACGATATC
      241 GACTACAAGG ACGACGACGA CAAGGGTGAC TACAAGGACC ACGACGGGGA CTACAAAGAC
      301 CACGACATTG ATTACAAGGA CGACGATGAC AAAGGTTCTG CTTGGTCTCA CCCACAATTC
      361 GAAAAGGGTG GTGGTTCTGG CGGAGGATCT GGTGGGTCCG CGTGGAGCCA CCCTCAGTTC
      421 GAGAAGGGTG GTTCTGGTGG TGGTGCTGAA ATCGGTACTG GTTTCCCATT CGACCCACAC
      481 TACGTTGAAG TTTTGGGTGA AAGAATGCAC TACGTTGACG TTGGTCCAAG AGACGGTACT
      541 CCAGTTTTGT TCTTGCACGG TAACCCAACT TCTTCTTACG TTTGGAGAAA CATCATCCCA
      601 CACGTTGCTC CAACTCACAG ATGTATCGCT CCAGACTTGA TCGGTATGGG TAAGTCTGAC
      661 AAGCCAGACT TGGGTTACTT CTTCGACGAC CACGTTAGAT TCATGGACGC TTTCATCGAA
      721 GCTTTGGGTT TGGAAGAAGT TGTTTTGGTT ATCCACGACT GGGGTTCTGC TTTGGGTTTC
      781 CACTGGGCTA AGAGAAACCC AGAAAGAGTT AAGGGTATCG CTTTCATGGA ATTCATCAGA
      841 CCAATCCCAA CTTGGGACGA ATGGCCAGAA TTCGCTAGAG AAACTTTCCA AGCTTTCAGA
      901 ACTACTGACG TTGGTAGAAA GTTGATCATC GACCAAAACG TTTTCATCGA AGGTACTTTG
      961 CCAATGGGTG TTGTTAGACC ATTGACTGAA GTTGAAATGG ACCACTACAG AGAACCATTC
     1021 TTGAACCCAG TTGACAGAGA ACCATTGTGG AGATTCCCAA ACGAATTGCC AATCGCTGGT
     1081 GAACCAGCTA ACATCGTTGC TTTGGTTGAA GAATACATGG ACTGGTTGCA CCAATCTCCA
     1141 GTTCCAAAGT TGTTGTTCTG GGGTACTCCA GGTGTTTTGA TCCCACCAGC TGAAGCTGCT
     1201 AGATTGGCTA AGTCTTTGCC AAACTGTAAG GCTGTTGACA TCGGTCCAGG TTTGAACTTG
     1261 TTGCAAGAAG ACAACCCAGA CTTGATCGGT TCTGAAATCG CTAGATGGTT GTCTACTTTG
     1321 GAAATCTCTG GTggaagcgg ttcaggctca TAATATATAA ACTCATTTAC TTATGTAGGA
     1381 ATAAAGAGTA TCATCTTTCA AAAGATCTGT TTAGCTTGCC TCGTCCCCGC CGGGTCACCC
     1441 GGCCAGCGAC ATGGAGGcac aggaaacagc tatgaccNac tggccgtcgt tttacaacCG
     1501 AGCTCGAATT CATCGAT    
//
