# Supplementary material for: The GravyTrain toolbox for molecular cell biology
Source: PLoS One. 2025 Sep 17;20(9):e0332438. doi: 10.1371/journal.pone.0332438 (PMC12443241; doi:10.1371/journal.pone.0332438)
Supplement: S1 File — ZIP file containing all construct map ApE files. Maps include the construct insert into the plasmid backbone – composed of consecutive GravyTrain genetic elements. For auxotrophic markers “N” is indicated instead of the marker sequence. (ZIP) [file pone.0332438.s003.zip › maps/pOS437.ape]

LOCUS       pOS437                  1130 bp    DNA        circular     12-DEC-2023
DEFINITION  .
ACCESSION   
VERSION     
SOURCE      .
  ORGANISM  .
COMMENT     
COMMENT     ApEinfo:methylated:1
FEATURES             Location/Qualifiers
     misc_feature    1..18
                     /locus_tag="S3"
                     /label="S3"
                     /ApEinfo_label="S3"
                     /ApEinfo_fwdcolor="cyan"
                     /ApEinfo_revcolor="green"
                     /ApEinfo_graphicformat="arrow_data {{0 1 2 0 0 -1} {} 0}
                     width 5 offset 0"
     misc_feature    1053..1070
                     /locus_tag="A_M"
                     /label="A_M"
                     /ApEinfo_label="A_M"
                     /ApEinfo_fwdcolor="cyan"
                     /ApEinfo_revcolor="cyan"
                     /ApEinfo_graphicformat="arrow_data {{0 1 2 0 0 -1} {} 0}
                     width 5 offset 0"
     misc_feature    1016..1039
                     /locus_tag="5_A"
                     /label="5_A"
                     /ApEinfo_label="5_A"
                     /ApEinfo_fwdcolor="cyan"
                     /ApEinfo_revcolor="cyan"
                     /ApEinfo_graphicformat="arrow_data {{0 1 2 0 0 -1} {} 0}
                     width 5 offset 0"
     misc_feature    37..57
                     /locus_tag="TEVsite"
                     /label="TEVsite"
                     /ApEinfo_label="TEVsite"
                     /ApEinfo_fwdcolor="#0000ff"
                     /ApEinfo_revcolor="#0000ff"
                     /ApEinfo_graphicformat="arrow_data {{0 1 2 0 0 -1} {} 0}
                     width 5 offset 0"
     misc_feature    964..966
                     /locus_tag="STOP"
                     /label="STOP"
                     /ApEinfo_label="STOP"
                     /ApEinfo_fwdcolor="#ffa700"
                     /ApEinfo_revcolor="#ffa700"
                     /ApEinfo_graphicformat="arrow_data {{0 1 2 0 0 -1} {} 0}
                     width 5 offset 0"
     misc_feature    1112..1130
                     /locus_tag="S2"
                     /label="S2"
                     /ApEinfo_label="S2"
                     /ApEinfo_fwdcolor="cyan"
                     /ApEinfo_revcolor="cyan"
                     /ApEinfo_graphicformat="arrow_data {{0 1 2 0 0 -1} {} 0}
                     width 5 offset 0"
     misc_feature    967..1015
                     /locus_tag="tSYNTH8"
                     /label="tSYNTH8"
                     /ApEinfo_label="tSYNTH8"
                     /ApEinfo_fwdcolor="#ffc1fe"
                     /ApEinfo_revcolor="#ffc1fe"
                     /ApEinfo_graphicformat="arrow_data {{0 1 2 0 0 -1} {} 0}
                     width 5 offset 0"
     misc_feature    19..36
                     /locus_tag="GSGSGS_UP"
                     /label="GSGSGS_UP"
                     /ApEinfo_label="GSGSGS_UP"
                     /ApEinfo_fwdcolor="#ff00ff"
                     /ApEinfo_revcolor="#ff00ff"
                     /ApEinfo_graphicformat="arrow_data {{0 0.5 0 1 2 0 0 -1 0
                     -0.5} {} 0} width 5 offset 0"
     misc_feature    946..963
                     /locus_tag="GSGSGS_DOWN"
                     /label="GSGSGS_DOWN"
                     /ApEinfo_label="GSGSGS_DOWN"
                     /ApEinfo_fwdcolor="#ff00ff"
                     /ApEinfo_revcolor="#ff00ff"
                     /ApEinfo_graphicformat="arrow_data {{0 0.5 0 1 2 0 0 -1 0
                     -0.5} {} 0} width 5 offset 0"
     misc_feature    1091..1091
                     /locus_tag="CgHIS3"
                     /label="CgHIS3"
                     /ApEinfo_label="CgHIS3"
                     /ApEinfo_fwdcolor="#edff00"
                     /ApEinfo_revcolor="#edff00"
                     /ApEinfo_graphicformat="arrow_data {{0 1 2 0 0 -1} {} 0}
                     width 5 offset 0"
     misc_feature    1071..1090
                     /locus_tag="pCgF"
                     /label="pCgF"
                     /ApEinfo_label="pCgF"
                     /ApEinfo_fwdcolor="#804040"
                     /ApEinfo_revcolor="#804040"
                     /ApEinfo_graphicformat="arrow_data {{0 0.5 0 1 2 0 0 -1 0
                     -0.5} {} 0} width 5 offset 0"
     misc_feature    58..945
                     /locus_tag="HaloTag7"
                     /label="HaloTag7"
                     /ApEinfo_label="HaloTag7"
                     /ApEinfo_fwdcolor="#00ff00"
                     /ApEinfo_revcolor="#00ff00"
                     /ApEinfo_graphicformat="arrow_data {{0 1 2 0 0 -1} {} 0}
                     width 5 offset 0"
     misc_feature    1092..1111
                     /locus_tag="pCgR"
                     /label="pCgR"
                     /ApEinfo_label="pCgR"
                     /ApEinfo_fwdcolor="#804040"
                     /ApEinfo_revcolor="#804040"
                     /ApEinfo_graphicformat="arrow_data {{0 0.5 0 1 2 0 0 -1 0
                     -0.5} {} 0} width 5 offset 0"
ORIGIN
        1 CGTACGCTGC AGGTCGACgg gtctggtagt gggagcGAAA ACTTGTACTT CCAAGGTGCT
       61 GAAATCGGTA CTGGTTTCCC ATTCGACCCA CACTACGTTG AAGTTTTGGG TGAAAGAATG
      121 CACTACGTTG ACGTTGGTCC AAGAGACGGT ACTCCAGTTT TGTTCTTGCA CGGTAACCCA
      181 ACTTCTTCTT ACGTTTGGAG AAACATCATC CCACACGTTG CTCCAACTCA CAGATGTATC
      241 GCTCCAGACT TGATCGGTAT GGGTAAGTCT GACAAGCCAG ACTTGGGTTA CTTCTTCGAC
      301 GACCACGTTA GATTCATGGA CGCTTTCATC GAAGCTTTGG GTTTGGAAGA AGTTGTTTTG
      361 GTTATCCACG ACTGGGGTTC TGCTTTGGGT TTCCACTGGG CTAAGAGAAA CCCAGAAAGA
      421 GTTAAGGGTA TCGCTTTCAT GGAATTCATC AGACCAATCC CAACTTGGGA CGAATGGCCA
      481 GAATTCGCTA GAGAAACTTT CCAAGCTTTC AGAACTACTG ACGTTGGTAG AAAGTTGATC
      541 ATCGACCAAA ACGTTTTCAT CGAAGGTACT TTGCCAATGG GTGTTGTTAG ACCATTGACT
      601 GAAGTTGAAA TGGACCACTA CAGAGAACCA TTCTTGAACC CAGTTGACAG AGAACCATTG
      661 TGGAGATTCC CAAACGAATT GCCAATCGCT GGTGAACCAG CTAACATCGT TGCTTTGGTT
      721 GAAGAATACA TGGACTGGTT GCACCAATCT CCAGTTCCAA AGTTGTTGTT CTGGGGTACT
      781 CCAGGTGTTT TGATCCCACC AGCTGAAGCT GCTAGATTGG CTAAGTCTTT GCCAAACTGT
      841 AAGGCTGTTG ACATCGGTCC AGGTTTGAAC TTGTTGCAAG AAGACAACCC AGACTTGATC
      901 GGTTCTGAAA TCGCTAGATG GTTGTCTACT TTGGAAATCT CTGGTggaag cggttcaggc
      961 tcaTAATATA TAAACTCATT TACTTATGTA GGAATAAAGA GTATCATCTT TCAAAAGATC
     1021 TGTTTAGCTT GCCTCGTCCC CGCCGGGTCA CCCGGCCAGC GACATGGAGG cacaggaaac
     1081 agctatgacc Nactggccgt cgttttacaa cCGAGCTCGA ATTCATCGAT 
//
