# Supplementary material for: The GravyTrain toolbox for molecular cell biology
Source: PLoS One. 2025 Sep 17;20(9):e0332438. doi: 10.1371/journal.pone.0332438 (PMC12443241; doi:10.1371/journal.pone.0332438)
Supplement: S1 File — ZIP file containing all construct map ApE files. Maps include the construct insert into the plasmid backbone – composed of consecutive GravyTrain genetic elements. For auxotrophic markers “N” is indicated instead of the marker sequence. (ZIP) [file pone.0332438.s003.zip › maps/pOS442.ape]

LOCUS       pOS442                  1109 bp    DNA        circular     11-DEC-2023
DEFINITION  .
ACCESSION   
VERSION     
SOURCE      .
  ORGANISM  .
COMMENT     
COMMENT     ApEinfo:methylated:1
FEATURES             Location/Qualifiers
     misc_feature    1..18
                     /locus_tag="S3"
                     /label="S3"
                     /ApEinfo_label="S3"
                     /ApEinfo_fwdcolor="cyan"
                     /ApEinfo_revcolor="green"
                     /ApEinfo_graphicformat="arrow_data {{0 1 2 0 0 -1} {} 0}
                     width 5 offset 0"
     misc_feature    1032..1049
                     /locus_tag="A_M"
                     /label="A_M"
                     /ApEinfo_label="A_M"
                     /ApEinfo_fwdcolor="cyan"
                     /ApEinfo_revcolor="cyan"
                     /ApEinfo_graphicformat="arrow_data {{0 1 2 0 0 -1} {} 0}
                     width 5 offset 0"
     misc_feature    37..924
                     /locus_tag="HaloTag7"
                     /label="HaloTag7"
                     /ApEinfo_label="HaloTag7"
                     /ApEinfo_fwdcolor="#00ff00"
                     /ApEinfo_revcolor="#00ff00"
                     /ApEinfo_graphicformat="arrow_data {{0 1 2 0 0 -1} {} 0}
                     width 5 offset 0"
     misc_feature    995..1018
                     /locus_tag="5_A"
                     /label="5_A"
                     /ApEinfo_label="5_A"
                     /ApEinfo_fwdcolor="cyan"
                     /ApEinfo_revcolor="cyan"
                     /ApEinfo_graphicformat="arrow_data {{0 1 2 0 0 -1} {} 0}
                     width 5 offset 0"
     misc_feature    943..945
                     /locus_tag="STOP"
                     /label="STOP"
                     /ApEinfo_label="STOP"
                     /ApEinfo_fwdcolor="#ffa700"
                     /ApEinfo_revcolor="#ffa700"
                     /ApEinfo_graphicformat="arrow_data {{0 1 2 0 0 -1} {} 0}
                     width 5 offset 0"
     misc_feature    1091..1109
                     /locus_tag="S2"
                     /label="S2"
                     /ApEinfo_label="S2"
                     /ApEinfo_fwdcolor="cyan"
                     /ApEinfo_revcolor="cyan"
                     /ApEinfo_graphicformat="arrow_data {{0 1 2 0 0 -1} {} 0}
                     width 5 offset 0"
     misc_feature    946..994
                     /locus_tag="tSYNTH8"
                     /label="tSYNTH8"
                     /ApEinfo_label="tSYNTH8"
                     /ApEinfo_fwdcolor="#ffc1fe"
                     /ApEinfo_revcolor="#ffc1fe"
                     /ApEinfo_graphicformat="arrow_data {{0 1 2 0 0 -1} {} 0}
                     width 5 offset 0"
     misc_feature    19..36
                     /locus_tag="GSGSGS_UP"
                     /label="GSGSGS_UP"
                     /ApEinfo_label="GSGSGS_UP"
                     /ApEinfo_fwdcolor="#ff00ff"
                     /ApEinfo_revcolor="#ff00ff"
                     /ApEinfo_graphicformat="arrow_data {{0 0.5 0 1 2 0 0 -1 0
                     -0.5} {} 0} width 5 offset 0"
     misc_feature    925..942
                     /locus_tag="GSGSGS_DOWN"
                     /label="GSGSGS_DOWN"
                     /ApEinfo_label="GSGSGS_DOWN"
                     /ApEinfo_fwdcolor="#ff00ff"
                     /ApEinfo_revcolor="#ff00ff"
                     /ApEinfo_graphicformat="arrow_data {{0 0.5 0 1 2 0 0 -1 0
                     -0.5} {} 0} width 5 offset 0"
     misc_feature    1070..1070
                     /locus_tag="CgHIS3"
                     /label="CgHIS3"
                     /ApEinfo_label="CgHIS3"
                     /ApEinfo_fwdcolor="#edff00"
                     /ApEinfo_revcolor="#edff00"
                     /ApEinfo_graphicformat="arrow_data {{0 1 2 0 0 -1} {} 0}
                     width 5 offset 0"
     misc_feature    1050..1069
                     /locus_tag="pCgF"
                     /label="pCgF"
                     /ApEinfo_label="pCgF"
                     /ApEinfo_fwdcolor="#804040"
                     /ApEinfo_revcolor="#804040"
                     /ApEinfo_graphicformat="arrow_data {{0 0.5 0 1 2 0 0 -1 0
                     -0.5} {} 0} width 5 offset 0"
     misc_feature    1071..1090
                     /locus_tag="pCgR"
                     /label="pCgR"
                     /ApEinfo_label="pCgR"
                     /ApEinfo_fwdcolor="#804040"
                     /ApEinfo_revcolor="#804040"
                     /ApEinfo_graphicformat="arrow_data {{0 0.5 0 1 2 0 0 -1 0
                     -0.5} {} 0} width 5 offset 0"
ORIGIN
        1 CGTACGCTGC AGGTCGACgg gtctggtagt gggagcGCTG AAATCGGTAC TGGTTTCCCA
       61 TTCGACCCAC ACTACGTTGA AGTTTTGGGT GAAAGAATGC ACTACGTTGA CGTTGGTCCA
      121 AGAGACGGTA CTCCAGTTTT GTTCTTGCAC GGTAACCCAA CTTCTTCTTA CGTTTGGAGA
      181 AACATCATCC CACACGTTGC TCCAACTCAC AGATGTATCG CTCCAGACTT GATCGGTATG
      241 GGTAAGTCTG ACAAGCCAGA CTTGGGTTAC TTCTTCGACG ACCACGTTAG ATTCATGGAC
      301 GCTTTCATCG AAGCTTTGGG TTTGGAAGAA GTTGTTTTGG TTATCCACGA CTGGGGTTCT
      361 GCTTTGGGTT TCCACTGGGC TAAGAGAAAC CCAGAAAGAG TTAAGGGTAT CGCTTTCATG
      421 GAATTCATCA GACCAATCCC AACTTGGGAC GAATGGCCAG AATTCGCTAG AGAAACTTTC
      481 CAAGCTTTCA GAACTACTGA CGTTGGTAGA AAGTTGATCA TCGACCAAAA CGTTTTCATC
      541 GAAGGTACTT TGCCAATGGG TGTTGTTAGA CCATTGACTG AAGTTGAAAT GGACCACTAC
      601 AGAGAACCAT TCTTGAACCC AGTTGACAGA GAACCATTGT GGAGATTCCC AAACGAATTG
      661 CCAATCGCTG GTGAACCAGC TAACATCGTT GCTTTGGTTG AAGAATACAT GGACTGGTTG
      721 CACCAATCTC CAGTTCCAAA GTTGTTGTTC TGGGGTACTC CAGGTGTTTT GATCCCACCA
      781 GCTGAAGCTG CTAGATTGGC TAAGTCTTTG CCAAACTGTA AGGCTGTTGA CATCGGTCCA
      841 GGTTTGAACT TGTTGCAAGA AGACAACCCA GACTTGATCG GTTCTGAAAT CGCTAGATGG
      901 TTGTCTACTT TGGAAATCTC TGGTggaagc ggttcaggct caTAATATAT AAACTCATTT
      961 ACTTATGTAG GAATAAAGAG TATCATCTTT CAAAAGATCT GTTTAGCTTG CCTCGTCCCC
     1021 GCCGGGTCAC CCGGCCAGCG ACATGGAGGc acaggaaaca gctatgaccN actggccgtc
     1081 gttttacaac CGAGCTCGAA TTCATCGAT   
//
