# Supplementary material for: The GravyTrain toolbox for molecular cell biology
Source: PLoS One. 2025 Sep 17;20(9):e0332438. doi: 10.1371/journal.pone.0332438 (PMC12443241; doi:10.1371/journal.pone.0332438)
Supplement: S1 File — ZIP file containing all construct map ApE files. Maps include the construct insert into the plasmid backbone – composed of consecutive GravyTrain genetic elements. For auxotrophic markers “N” is indicated instead of the marker sequence. (ZIP) [file pone.0332438.s003.zip › maps/pOS453.ape]

LOCUS       pOS453                   980 bp    DNA        circular     19-MAR-2024
DEFINITION  .
ACCESSION   
VERSION     
SOURCE      .
  ORGANISM  .
COMMENT     
COMMENT     ApEinfo:methylated:1
FEATURES             Location/Qualifiers
     misc_feature    903..920
                     /locus_tag="A_M"
                     /label="A_M"
                     /ApEinfo_label="A_M"
                     /ApEinfo_fwdcolor="cyan"
                     /ApEinfo_revcolor="cyan"
                     /ApEinfo_graphicformat="arrow_data {{0 1 2 0 0 -1} {} 0}
                     width 5 offset 0"
     misc_feature    866..889
                     /locus_tag="5_A"
                     /label="5_A"
                     /ApEinfo_label="5_A"
                     /ApEinfo_fwdcolor="cyan"
                     /ApEinfo_revcolor="cyan"
                     /ApEinfo_graphicformat="arrow_data {{0 1 2 0 0 -1} {} 0}
                     width 5 offset 0"
     misc_feature    814..816
                     /locus_tag="STOP"
                     /label="STOP"
                     /ApEinfo_label="STOP"
                     /ApEinfo_fwdcolor="#ffa700"
                     /ApEinfo_revcolor="#ffa700"
                     /ApEinfo_graphicformat="arrow_data {{0 1 2 0 0 -1} {} 0}
                     width 5 offset 0"
     misc_feature    962..980
                     /locus_tag="S2"
                     /label="S2"
                     /ApEinfo_label="S2"
                     /ApEinfo_fwdcolor="cyan"
                     /ApEinfo_revcolor="cyan"
                     /ApEinfo_graphicformat="arrow_data {{0 1 2 0 0 -1} {} 0}
                     width 5 offset 0"
     misc_feature    817..865
                     /locus_tag="tSYNTH8"
                     /label="tSYNTH8"
                     /ApEinfo_label="tSYNTH8"
                     /ApEinfo_fwdcolor="#ffc1fe"
                     /ApEinfo_revcolor="#ffc1fe"
                     /ApEinfo_graphicformat="arrow_data {{0 1 2 0 0 -1} {} 0}
                     width 5 offset 0"
     misc_feature    82..99
                     /locus_tag="GSGSGS_UP"
                     /label="GSGSGS_UP"
                     /ApEinfo_label="GSGSGS_UP"
                     /ApEinfo_fwdcolor="#ff00ff"
                     /ApEinfo_revcolor="#ff00ff"
                     /ApEinfo_graphicformat="arrow_data {{0 0.5 0 1 2 0 0 -1 0
                     -0.5} {} 0} width 5 offset 0"
     misc_feature    796..813
                     /locus_tag="GSGSGS_DOWN"
                     /label="GSGSGS_DOWN"
                     /ApEinfo_label="GSGSGS_DOWN"
                     /ApEinfo_fwdcolor="#ff00ff"
                     /ApEinfo_revcolor="#ff00ff"
                     /ApEinfo_graphicformat="arrow_data {{0 0.5 0 1 2 0 0 -1 0
                     -0.5} {} 0} width 5 offset 0"
     misc_feature    100..795
                     /locus_tag="mNG#2"
                     /label="mNG#2"
                     /ApEinfo_label="mNG#2"
                     /ApEinfo_fwdcolor="#00ff00"
                     /ApEinfo_revcolor="#00ff00"
                     /ApEinfo_graphicformat="arrow_data {{0 1 2 0 0 -1} {} 0}
                     width 5 offset 0"
     misc_feature    941..941
                     /locus_tag="CgTRP1"
                     /label="CgTRP1"
                     /ApEinfo_label="CgTRP1"
                     /ApEinfo_fwdcolor="#edff00"
                     /ApEinfo_revcolor="#edff00"
                     /ApEinfo_graphicformat="arrow_data {{0 1 2 0 0 -1} {} 0}
                     width 5 offset 0"
     misc_feature    1..18
                     /locus_tag="F5"
                     /label="F5"
                     /ApEinfo_label="F5"
                     /ApEinfo_fwdcolor="cyan"
                     /ApEinfo_revcolor="cyan"
                     /ApEinfo_graphicformat="arrow_data {{0 0.5 0 1 2 0 0 -1 0
                     -0.5} {} 0} width 5 offset 0"
     misc_feature    19..81
                     /locus_tag="flex#2"
                     /label="flex#2"
                     /ApEinfo_label="flex#2"
                     /ApEinfo_fwdcolor="#ff0000"
                     /ApEinfo_revcolor="#ff0000"
                     /ApEinfo_graphicformat="arrow_data {{0 0.5 0 1 2 0 0 -1 0
                     -0.5} {} 0} width 5 offset 0"
     misc_feature    921..940
                     /locus_tag="pCgF"
                     /label="pCgF"
                     /ApEinfo_label="pCgF"
                     /ApEinfo_fwdcolor="#804040"
                     /ApEinfo_revcolor="#804040"
                     /ApEinfo_graphicformat="arrow_data {{0 0.5 0 1 2 0 0 -1 0
                     -0.5} {} 0} width 5 offset 0"
     misc_feature    942..961
                     /locus_tag="pCgR"
                     /label="pCgR"
                     /ApEinfo_label="pCgR"
                     /ApEinfo_fwdcolor="#804040"
                     /ApEinfo_revcolor="#804040"
                     /ApEinfo_graphicformat="arrow_data {{0 0.5 0 1 2 0 0 -1 0
                     -0.5} {} 0} width 5 offset 0"
ORIGIN
        1 ggtgacggtg ctggtttaGG TTCTAAGGAA TCTGGTTCTG TTTCTTCTGA ACAATTGGCT
       61 CAATTCAGAT CTTTGGACGG Tgggtctggt agtgggagcG GTGAAGAAGA CAACATGGCT
      121 TCTTTGCCAG CTACTCACGA ATTGCACATC TTCGGTTCTA TCAACGGTGT TGACTTCGAC
      181 ATGGTTGGTC AAGGTACTGG TAACCCAAAC GACGGTTACG AAGAATTGAA CTTGAAGTCT
      241 ACTAAGGGTG ACTTGCAATT CTCTCCATGG ATCTTGGTTC CACACATCGG TTACGGTTTC
      301 CACCAATACT TGCCATACCC AGACGGTATG TCTCCATTCC AAGCTGCTAT GGTTGACGGT
      361 TCTGGTTACC AAGTTCACAG AACTATGCAA TTCGAAGACG GTGCTTCTTT GACTGTTAAC
      421 TACAGATACA CTTACGAAGG TTCTCACATC AAGGGTGAAG CTCAAGTTAA GGGTACTGGT
      481 TTCCCAGCTG ACGGTCCAGT TATGACTAAC TCTTTGACTG CTGCTGACTG GTGTAGATCT
      541 AAGAAGACTT ACCCAAACGA CAAGACTATC ATCTCTACTT TCAAGTGGTC TTACACTACT
      601 GGTAACGGTA AGAGATACAG ATCTACTGCT AGAACTACTT ACACTTTCGC TAAGCCAATG
      661 GCTGCTAACT ACTTGAAGAA CCAACCAATG TACGTTTTCA GAAAGACTGA ATTGAAGCAC
      721 TCTAAGACTG AATTGAACTT CAAGGAATGG CAAAAGGCTT TCACTGACGT TATGGGTATG
      781 GACGAATTGT ACAAGggaag cggttcaggc tcaTAATATA TAAACTCATT TACTTATGTA
      841 GGAATAAAGA GTATCATCTT TCAAAAGATC TGTTTAGCTT GCCTCGTCCC CGCCGGGTCA
      901 CCCGGCCAGC GACATGGAGG cacaggaaac agctatgacc Nactggccgt cgttttacaa
      961 cCGAGCTCGA ATTCATCGAT    
//
