# Supplementary material for: The GravyTrain toolbox for molecular cell biology
Source: PLoS One. 2025 Sep 17;20(9):e0332438. doi: 10.1371/journal.pone.0332438 (PMC12443241; doi:10.1371/journal.pone.0332438)
Supplement: S1 File — ZIP file containing all construct map ApE files. Maps include the construct insert into the plasmid backbone – composed of consecutive GravyTrain genetic elements. For auxotrophic markers “N” is indicated instead of the marker sequence. (ZIP) [file pone.0332438.s003.zip › maps/pOS455.ape]

LOCUS       pOS455                  1080 bp    DNA        linear       11-DEC-2023
DEFINITION  .
ACCESSION   
VERSION     
SOURCE      .
  ORGANISM  .
COMMENT     
COMMENT     ApEinfo:methylated:1
FEATURES             Location/Qualifiers
     misc_feature    224..226
                     /locus_tag="START"
                     /label="START"
                     /ApEinfo_label="START"
                     /ApEinfo_fwdcolor="#ff4812"
                     /ApEinfo_revcolor="#ff4812"
                     /ApEinfo_graphicformat="arrow_data {{0 1 2 0 0 -1} {} 0}
                     width 5 offset 0"
     misc_feature    959..1004
                     /locus_tag="ATG8_BEGIN"
                     /label="ATG8_BEGIN"
                     /ApEinfo_label="ATG8_BEGIN"
                     /ApEinfo_fwdcolor="#ff4812"
                     /ApEinfo_revcolor="#ff4812"
                     /ApEinfo_graphicformat="arrow_data {{0 1 2 0 0 -1} {} 0}
                     width 5 offset 0"
     misc_feature    1005..1005
                     /locus_tag="Atg8_tATG8"
                     /label="Atg8_tATG8"
                     /ApEinfo_label="Atg8_tATG8"
                     /ApEinfo_fwdcolor="#ffff00"
                     /ApEinfo_revcolor="#ffff00"
                     /ApEinfo_graphicformat="arrow_data {{0 0.5 0 1 2 0 0 -1 0
                     -0.5} {} 0} width 5 offset 0"
     misc_feature    1..223
                     /locus_tag="pATG8"
                     /label="pATG8"
                     /ApEinfo_label="pATG8"
                     /ApEinfo_fwdcolor="cyan"
                     /ApEinfo_revcolor="cyan"
                     /ApEinfo_graphicformat="arrow_data {{0 0.5 0 1 2 0 0 -1 0
                     -0.5} {} 0} width 5 offset 0"
     misc_feature    227..244
                     /locus_tag="GSGSGS_UP"
                     /label="GSGSGS_UP"
                     /ApEinfo_label="GSGSGS_UP"
                     /ApEinfo_fwdcolor="#ff00ff"
                     /ApEinfo_revcolor="#ff00ff"
                     /ApEinfo_graphicformat="arrow_data {{0 0.5 0 1 2 0 0 -1 0
                     -0.5} {} 0} width 5 offset 0"
     misc_feature    941..958
                     /locus_tag="GSGSGS_DOWN"
                     /label="GSGSGS_DOWN"
                     /ApEinfo_label="GSGSGS_DOWN"
                     /ApEinfo_fwdcolor="#ff00ff"
                     /ApEinfo_revcolor="#ff00ff"
                     /ApEinfo_graphicformat="arrow_data {{0 0.5 0 1 2 0 0 -1 0
                     -0.5} {} 0} width 5 offset 0"
     misc_feature    1043..1061
                     /locus_tag="A_M"
                     /label="A_M"
                     /ApEinfo_label="A_M"
                     /ApEinfo_fwdcolor="cyan"
                     /ApEinfo_revcolor="cyan"
                     /ApEinfo_graphicformat="arrow_data {{0 1 2 0 0 -1} {} 0}
                     width 5 offset 0"
     misc_feature    1006..1029
                     /locus_tag="5_A"
                     /label="5_A"
                     /ApEinfo_label="5_A"
                     /ApEinfo_fwdcolor="cyan"
                     /ApEinfo_revcolor="cyan"
                     /ApEinfo_graphicformat="arrow_data {{0 1 2 0 0 -1} {} 0}
                     width 5 offset 0"
     misc_feature    1061..1061
                     /locus_tag="hphNT1"
                     /label="hphNT1"
                     /ApEinfo_label="hphNT1"
                     /ApEinfo_fwdcolor="#ffff00"
                     /ApEinfo_revcolor="#ffff00"
                     /ApEinfo_graphicformat="arrow_data {{0 0.5 0 1 2 0 0 -1 0
                     -0.5} {} 0} width 5 offset 0"
     misc_feature    245..940
                     /locus_tag="mNG#2"
                     /label="mNG#2"
                     /ApEinfo_label="mNG#2"
                     /ApEinfo_fwdcolor="#00ff00"
                     /ApEinfo_revcolor="#00ff00"
                     /ApEinfo_graphicformat="arrow_data {{0 1 2 0 0 -1} {} 0}
                     width 5 offset 0"
     misc_feature    1062..1080
                     /locus_tag="S2"
                     /label="S2"
                     /ApEinfo_label="S2"
                     /ApEinfo_fwdcolor="cyan"
                     /ApEinfo_revcolor="cyan"
                     /ApEinfo_graphicformat="arrow_data {{0 1 2 0 0 -1} {} 0}
                     width 5 offset 0"
ORIGIN
        1 GTAATGCTAA CTGTCTCCAC CGATAATGTT GTATAATACC CGTGAAATCA TAGCACATGA
       61 TATATCATCA CCCGGAGGCC GGTTATTTTC GGCGGCGGCA AAAATATTTG GTATAATTAT
      121 GGAAATACAA AAAGGGGAAC CATTAAAGGT TGAGGAGGGG ATTGATAAGA GAATCTAATA
      181 ATTGTAAAGT TGAGAAAATC ATAATAAAAT AATTACTAGA GACATGgggt ctggtagtgg
      241 gagcGGTGAA GAAGACAACA TGGCTTCTTT GCCAGCTACT CACGAATTGC ACATCTTCGG
      301 TTCTATCAAC GGTGTTGACT TCGACATGGT TGGTCAAGGT ACTGGTAACC CAAACGACGG
      361 TTACGAAGAA TTGAACTTGA AGTCTACTAA GGGTGACTTG CAATTCTCTC CATGGATCTT
      421 GGTTCCACAC ATCGGTTACG GTTTCCACCA ATACTTGCCA TACCCAGACG GTATGTCTCC
      481 ATTCCAAGCT GCTATGGTTG ACGGTTCTGG TTACCAAGTT CACAGAACTA TGCAATTCGA
      541 AGACGGTGCT TCTTTGACTG TTAACTACAG ATACACTTAC GAAGGTTCTC ACATCAAGGG
      601 TGAAGCTCAA GTTAAGGGTA CTGGTTTCCC AGCTGACGGT CCAGTTATGA CTAACTCTTT
      661 GACTGCTGCT GACTGGTGTA GATCTAAGAA GACTTACCCA AACGACAAGA CTATCATCTC
      721 TACTTTCAAG TGGTCTTACA CTACTGGTAA CGGTAAGAGA TACAGATCTA CTGCTAGAAC
      781 TACTTACACT TTCGCTAAGC CAATGGCTGC TAACTACTTG AAGAACCAAC CAATGTACGT
      841 TTTCAGAAAG ACTGAATTGA AGCACTCTAA GACTGAATTG AACTTCAAGG AATGGCAAAA
      901 GGCTTTCACT GACGTTATGG GTATGGACGA ATTGTACAAG ggaagcggtt caggctcaAA
      961 GTCTACATTT AAGTCTGAAT ATCCATTTGA AAAAAGGAAG GCGGNAGATC TGTTTAGCTT
     1021 GCCTCGTCCC CGCCGGGTCA CCCGGCCAGC GACATGGAGG NCGAGCTCGA ATTCATCGAT
//
