# Supplementary material for: The GravyTrain toolbox for molecular cell biology
Source: PLoS One. 2025 Sep 17;20(9):e0332438. doi: 10.1371/journal.pone.0332438 (PMC12443241; doi:10.1371/journal.pone.0332438)
Supplement: S1 File — ZIP file containing all construct map ApE files. Maps include the construct insert into the plasmid backbone – composed of consecutive GravyTrain genetic elements. For auxotrophic markers “N” is indicated instead of the marker sequence. (ZIP) [file pone.0332438.s003.zip › maps/pOS466.ape]

LOCUS       pOS466                  1067 bp    DNA        circular     11-DEC-2023
DEFINITION  .
ACCESSION   
VERSION     
SOURCE      .
  ORGANISM  .
COMMENT     
COMMENT     ApEinfo:methylated:1
FEATURES             Location/Qualifiers
     misc_feature    1..18
                     /locus_tag="S3"
                     /label="S3"
                     /ApEinfo_label="S3"
                     /ApEinfo_fwdcolor="cyan"
                     /ApEinfo_revcolor="green"
                     /ApEinfo_graphicformat="arrow_data {{0 1 2 0 0 -1} {} 0}
                     width 5 offset 0"
     misc_feature    990..1007
                     /locus_tag="A_M"
                     /label="A_M"
                     /ApEinfo_label="A_M"
                     /ApEinfo_fwdcolor="cyan"
                     /ApEinfo_revcolor="cyan"
                     /ApEinfo_graphicformat="arrow_data {{0 1 2 0 0 -1} {} 0}
                     width 5 offset 0"
     misc_feature    175..882
                     /locus_tag="mRuby3"
                     /label="mRuby3"
                     /ApEinfo_label="mRuby3"
                     /ApEinfo_fwdcolor="#00ff00"
                     /ApEinfo_revcolor="#00ff00"
                     /ApEinfo_graphicformat="arrow_data {{0 1 2 0 0 -1} {} 0}
                     width 5 offset 0"
     misc_feature    953..976
                     /locus_tag="5_A"
                     /label="5_A"
                     /ApEinfo_label="5_A"
                     /ApEinfo_fwdcolor="cyan"
                     /ApEinfo_revcolor="cyan"
                     /ApEinfo_graphicformat="arrow_data {{0 1 2 0 0 -1} {} 0}
                     width 5 offset 0"
     misc_feature    901..903
                     /locus_tag="STOP"
                     /label="STOP"
                     /ApEinfo_label="STOP"
                     /ApEinfo_fwdcolor="#ffa700"
                     /ApEinfo_revcolor="#ffa700"
                     /ApEinfo_graphicformat="arrow_data {{0 1 2 0 0 -1} {} 0}
                     width 5 offset 0"
     misc_feature    1049..1067
                     /locus_tag="S2"
                     /label="S2"
                     /ApEinfo_label="S2"
                     /ApEinfo_fwdcolor="cyan"
                     /ApEinfo_revcolor="cyan"
                     /ApEinfo_graphicformat="arrow_data {{0 1 2 0 0 -1} {} 0}
                     width 5 offset 0"
     misc_feature    904..952
                     /locus_tag="tSYNTH8"
                     /label="tSYNTH8"
                     /ApEinfo_label="tSYNTH8"
                     /ApEinfo_fwdcolor="#ffc1fe"
                     /ApEinfo_revcolor="#ffc1fe"
                     /ApEinfo_graphicformat="arrow_data {{0 1 2 0 0 -1} {} 0}
                     width 5 offset 0"
     misc_feature    157..174
                     /locus_tag="GSGSGS_UP"
                     /label="GSGSGS_UP"
                     /ApEinfo_label="GSGSGS_UP"
                     /ApEinfo_fwdcolor="#ff00ff"
                     /ApEinfo_revcolor="#ff00ff"
                     /ApEinfo_graphicformat="arrow_data {{0 0.5 0 1 2 0 0 -1 0
                     -0.5} {} 0} width 5 offset 0"
     misc_feature    883..900
                     /locus_tag="GSGSGS_DOWN"
                     /label="GSGSGS_DOWN"
                     /ApEinfo_label="GSGSGS_DOWN"
                     /ApEinfo_fwdcolor="#ff00ff"
                     /ApEinfo_revcolor="#ff00ff"
                     /ApEinfo_graphicformat="arrow_data {{0 0.5 0 1 2 0 0 -1 0
                     -0.5} {} 0} width 5 offset 0"
     misc_feature    1028..1028
                     /locus_tag="CgHIS3"
                     /label="CgHIS3"
                     /ApEinfo_label="CgHIS3"
                     /ApEinfo_fwdcolor="#edff00"
                     /ApEinfo_revcolor="#edff00"
                     /ApEinfo_graphicformat="arrow_data {{0 1 2 0 0 -1} {} 0}
                     width 5 offset 0"
     misc_feature    1008..1027
                     /locus_tag="pCgF"
                     /label="pCgF"
                     /ApEinfo_label="pCgF"
                     /ApEinfo_fwdcolor="#804040"
                     /ApEinfo_revcolor="#804040"
                     /ApEinfo_graphicformat="arrow_data {{0 0.5 0 1 2 0 0 -1 0
                     -0.5} {} 0} width 5 offset 0"
     misc_feature    1029..1048
                     /locus_tag="pCgR"
                     /label="pCgR"
                     /ApEinfo_label="pCgR"
                     /ApEinfo_fwdcolor="#804040"
                     /ApEinfo_revcolor="#804040"
                     /ApEinfo_graphicformat="arrow_data {{0 0.5 0 1 2 0 0 -1 0
                     -0.5} {} 0} width 5 offset 0"
     misc_feature    19..156
                     /locus_tag="AID*"
                     /label="AID*"
                     /ApEinfo_label="AID*"
                     /ApEinfo_fwdcolor="#ff0000"
                     /ApEinfo_revcolor="#ff0000"
                     /ApEinfo_graphicformat="arrow_data {{0 0.5 0 1 2 0 0 -1 0
                     -0.5} {} 0} width 5 offset 0"
ORIGIN
        1 CGTACGCTGC AGGTCGACcc aaaggaccca gctaagccac cagctaaggc tcaagttgtt
       61 ggttggccac cagttagatc ttacagaaag aacgttatgg tttcttgtca aaagtcttct
      121 ggtggtccag aagctgctgc tttcgttaag gtttctgggt ctggtagtgg gagcGTTTCT
      181 AAGGGTGAAG AATTGATCAA GGAAAACATG AGAATGAAGG TTGTTATGGA AGGTTCTGTT
      241 AACGGTCACC AATTCAAGTG TACTGGTGAA GGTGAAGGTA GACCATACGA AGGTGTTCAA
      301 ACTATGAGAA TCAAGGTTAT CGAAGGTGGT CCATTGCCAT TCGCTTTCGA CATCTTGGCT
      361 ACTTCTTTCA TGTACGGTTC TAGAACTTTC ATCAAGTACC CAGCTGACAT CCCAGACTTC
      421 TTCAAGCAAT CTTTCCCAGA AGGTTTCACT TGGGAAAGAG TTACTAGATA CGAAGACGGT
      481 GGTGTTGTTA CTGTTACTCA AGACACTTCT TTGGAAGACG GTGAATTGGT TTACAACGTT
      541 AAGGTTAGAG GTGTTAACTT CCCATCTAAC GGTCCAGTTA TGCAAAAGAA GACTAAGGGT
      601 TGGGAACCAA ACACTGAAAT GATGTACCCA GCTGACGGTG GTTTGAGAGG TTACACTGAC
      661 ATCGCTTTGA AGGTTGACGG TGGTGGTCAC TTGCACTGTA ACTTCGTTAC TACTTACAGA
      721 TCTAAGAAGA CTGTTGGTAA CATCAAGATG CCAGGTGTTC ACGCTGTTGA CCACAGATTG
      781 GAAAGAATCG AAGAATCTGA CAACGAAACT TACGTTGTTC AAAGAGAAGT TGCTGTTGCT
      841 AAGTACTCTA ACTTGGGTGG TGGTATGGAC GAATTGTACA AGggaagcgg ttcaggctca
      901 TAATATATAA ACTCATTTAC TTATGTAGGA ATAAAGAGTA TCATCTTTCA AAAGATCTGT
      961 TTAGCTTGCC TCGTCCCCGC CGGGTCACCC GGCCAGCGAC ATGGAGGcac aggaaacagc
     1021 tatgaccNac tggccgtcgt tttacaacCG AGCTCGAATT CATCGAT 
//
