# Supplementary material for: The GravyTrain toolbox for molecular cell biology
Source: PLoS One. 2025 Sep 17;20(9):e0332438. doi: 10.1371/journal.pone.0332438 (PMC12443241; doi:10.1371/journal.pone.0332438)
Supplement: S1 File — ZIP file containing all construct map ApE files. Maps include the construct insert into the plasmid backbone – composed of consecutive GravyTrain genetic elements. For auxotrophic markers “N” is indicated instead of the marker sequence. (ZIP) [file pone.0332438.s003.zip › maps/pOS478.ape]

LOCUS       pOS478                  1208 bp    DNA        circular     12-DEC-2023
DEFINITION  .
ACCESSION   
VERSION     
SOURCE      .
  ORGANISM  .
COMMENT     
COMMENT     
COMMENT     ApEinfo:methylated:1
FEATURES             Location/Qualifiers
     misc_feature    1..18
                     /locus_tag="S3"
                     /label="S3"
                     /ApEinfo_label="S3"
                     /ApEinfo_fwdcolor="cyan"
                     /ApEinfo_revcolor="green"
                     /ApEinfo_graphicformat="arrow_data {{0 1 2 0 0 -1} {} 0}
                     width 5 offset 0"
     misc_feature    1131..1148
                     /locus_tag="A_M"
                     /label="A_M"
                     /ApEinfo_label="A_M"
                     /ApEinfo_fwdcolor="cyan"
                     /ApEinfo_revcolor="cyan"
                     /ApEinfo_graphicformat="arrow_data {{0 1 2 0 0 -1} {} 0}
                     width 5 offset 0"
     misc_feature    433..1023
                     /locus_tag="ePDZb"
                     /label="ePDZb"
                     /ApEinfo_label="ePDZb"
                     /ApEinfo_fwdcolor="#ff8000"
                     /ApEinfo_revcolor="#ff8000"
                     /ApEinfo_graphicformat="arrow_data {{0 1 2 0 0 -1} {} 0}
                     width 5 offset 0"
     misc_feature    1094..1117
                     /locus_tag="5_A"
                     /label="5_A"
                     /ApEinfo_label="5_A"
                     /ApEinfo_fwdcolor="cyan"
                     /ApEinfo_revcolor="cyan"
                     /ApEinfo_graphicformat="arrow_data {{0 1 2 0 0 -1} {} 0}
                     width 5 offset 0"
     misc_feature    1042..1044
                     /locus_tag="STOP"
                     /label="STOP"
                     /ApEinfo_label="STOP"
                     /ApEinfo_fwdcolor="#ffa700"
                     /ApEinfo_revcolor="#ffa700"
                     /ApEinfo_graphicformat="arrow_data {{0 1 2 0 0 -1} {} 0}
                     width 5 offset 0"
     misc_feature    1190..1208
                     /locus_tag="S2"
                     /label="S2"
                     /ApEinfo_label="S2"
                     /ApEinfo_fwdcolor="cyan"
                     /ApEinfo_revcolor="cyan"
                     /ApEinfo_graphicformat="arrow_data {{0 1 2 0 0 -1} {} 0}
                     width 5 offset 0"
     misc_feature    1045..1093
                     /locus_tag="tSYNTH8"
                     /label="tSYNTH8"
                     /ApEinfo_label="tSYNTH8"
                     /ApEinfo_fwdcolor="#ffc1fe"
                     /ApEinfo_revcolor="#ffc1fe"
                     /ApEinfo_graphicformat="arrow_data {{0 1 2 0 0 -1} {} 0}
                     width 5 offset 0"
     misc_feature    19..36
                     /locus_tag="GSGSGS_UP"
                     /label="GSGSGS_UP"
                     /ApEinfo_label="GSGSGS_UP"
                     /ApEinfo_fwdcolor="#ff00ff"
                     /ApEinfo_revcolor="#ff00ff"
                     /ApEinfo_graphicformat="arrow_data {{0 0.5 0 1 2 0 0 -1 0
                     -0.5} {} 0} width 5 offset 0"
     misc_feature    415..432
                     /locus_tag="GSGSGS_UP(1)"
                     /label="GSGSGS_UP(1)"
                     /ApEinfo_label="GSGSGS_UP"
                     /ApEinfo_fwdcolor="#ff00ff"
                     /ApEinfo_revcolor="#ff00ff"
                     /ApEinfo_graphicformat="arrow_data {{0 0.5 0 1 2 0 0 -1 0
                     -0.5} {} 0} width 5 offset 0"
     misc_feature    1024..1041
                     /locus_tag="GSGSGS_DOWN"
                     /label="GSGSGS_DOWN"
                     /ApEinfo_label="GSGSGS_DOWN"
                     /ApEinfo_fwdcolor="#ff00ff"
                     /ApEinfo_revcolor="#ff00ff"
                     /ApEinfo_graphicformat="arrow_data {{0 0.5 0 1 2 0 0 -1 0
                     -0.5} {} 0} width 5 offset 0"
     misc_feature    1169..1169
                     /locus_tag="CgHIS3"
                     /label="CgHIS3"
                     /ApEinfo_label="CgHIS3"
                     /ApEinfo_fwdcolor="#edff00"
                     /ApEinfo_revcolor="#edff00"
                     /ApEinfo_graphicformat="arrow_data {{0 1 2 0 0 -1} {} 0}
                     width 5 offset 0"
     misc_feature    1149..1168
                     /locus_tag="pCgF"
                     /label="pCgF"
                     /ApEinfo_label="pCgF"
                     /ApEinfo_fwdcolor="#804040"
                     /ApEinfo_revcolor="#804040"
                     /ApEinfo_graphicformat="arrow_data {{0 0.5 0 1 2 0 0 -1 0
                     -0.5} {} 0} width 5 offset 0"
     misc_feature    1170..1189
                     /locus_tag="pCgR"
                     /label="pCgR"
                     /ApEinfo_label="pCgR"
                     /ApEinfo_fwdcolor="#804040"
                     /ApEinfo_revcolor="#804040"
                     /ApEinfo_graphicformat="arrow_data {{0 0.5 0 1 2 0 0 -1 0
                     -0.5} {} 0} width 5 offset 0"
     misc_feature    37..396
                     /locus_tag="6xV5"
                     /label="6xV5"
                     /ApEinfo_label="6xV5"
                     /ApEinfo_fwdcolor="#00ff00"
                     /ApEinfo_revcolor="#00ff00"
                     /ApEinfo_graphicformat="arrow_data {{0 0.5 0 1 2 0 0 -1 0
                     -0.5} {} 0} width 5 offset 0"
     misc_feature    397..414
                     /locus_tag="GGSGGG"
                     /label="GGSGGG"
                     /ApEinfo_label="GGSGGG"
                     /ApEinfo_fwdcolor="#ffc3b8"
                     /ApEinfo_revcolor="#ffc3b8"
                     /ApEinfo_graphicformat="arrow_data {{0 1 2 0 0 -1} {} 0}
                     width 5 offset 0"
ORIGIN
        1 CGTACGCTGC AGGTCGACgg gtctggtagt gggagcGGTA AACCGATTCC GAATCCATTA
       61 TTAGGATTAG ACAGTACGGG TGGCAAGCCC ATTCCGAATC CACTGTTGGG CCTAGATTCT
      121 ACGGGCGGAA AGCCAATTCC CAATCCTCTG TTAGGACTTG ACTCTACTGG GGGCAAGCCC
      181 ATCCCAAACC CGTTACTTGG CTTAGATAGC ACAGGAGGTA AGCCTATACC GAACCCGCTA
      241 TTGGGGTTGG ACTCAACCGG TGGAAAACCG ATTCCAAACC CTTTGCTTGG GCTAGACTCC
      301 ACCGGAGGCA AACCCATTCC TAACCCCCTA TTGGGACTGG ATTCCACTGG TGGTAAGCCC
      361 ATACCTAATC CCCTGTTAGG GCTTGACTCC ACGGGTGGTG GTTCTGGTGG TGGTgggtct
      421 ggtagtggga gcCCAGAACT TGGATTTAGC ATATCAGGTG GTGTCGGGGG TAGAGGAAAC
      481 CCATTCAGAC CTGATGATGA TGGTATATTT GTAACAAGGG TACAACCTGA AGGACCAGCA
      541 TCAAAATTAC TGCAGCCAGG TGATAAAATT ATTCAGGCTA ATGGCTACAG TTTTATAAAT
      601 ATTGAACATG GACAAGCAGT GTCCTTGCTA AAAACTTTCC AGAATACAGT TGAACTCATC
      661 ATTGTACGAG AAGTTGGTAA CGGTGCAAAA CAAGAGATTC GAGTGAGGGT TGAAAAAGAC
      721 GGTGGTTCTG GAGGCGTTTC TTCTGTTCCG ACCAATCTGG AAGTTGTTGC TGCGACCCCG
      781 ACTAGCCTGC TGATCAGCTG GGATGCGTAC TACGACTCTC ATGTTTCTTA TTACCGTATC
      841 ACGTACGGTG AAACCGGTGG TAACTCCCCG GTTCAGGAAT TCACTGTACC TGGTTCCAAG
      901 TCTACTGCTA CCATCAGCGG CCTGAAACCG GGTGTCGACT ATACCATCAC TGTATACGCA
      961 CATTACAACT ACCATTACTA CTCTAGCCCA ATCTCGATTA ACTACCGTAC CTCTAGACTC
     1021 GAGggaagcg gttcaggctc aTAATATATA AACTCATTTA CTTATGTAGG AATAAAGAGT
     1081 ATCATCTTTC AAAAGATCTG TTTAGCTTGC CTCGTCCCCG CCGGGTCACC CGGCCAGCGA
     1141 CATGGAGGca caggaaacag ctatgaccNa ctggccgtcg ttttacaacC GAGCTCGAAT
     1201 TCATCGAT     
//
