# Supplementary material for: The GravyTrain toolbox for molecular cell biology
Source: PLoS One. 2025 Sep 17;20(9):e0332438. doi: 10.1371/journal.pone.0332438 (PMC12443241; doi:10.1371/journal.pone.0332438)
Supplement: S1 File — ZIP file containing all construct map ApE files. Maps include the construct insert into the plasmid backbone – composed of consecutive GravyTrain genetic elements. For auxotrophic markers “N” is indicated instead of the marker sequence. (ZIP) [file pone.0332438.s003.zip › maps/pOS479.ape]

LOCUS       pOS479                  1268 bp    DNA        circular     12-DEC-2023
DEFINITION  .
ACCESSION   
VERSION     
SOURCE      .
  ORGANISM  .
COMMENT     
COMMENT     
COMMENT     ApEinfo:methylated:1
FEATURES             Location/Qualifiers
     misc_feature    1..18
                     /locus_tag="S3"
                     /label="S3"
                     /ApEinfo_label="S3"
                     /ApEinfo_fwdcolor="cyan"
                     /ApEinfo_revcolor="green"
                     /ApEinfo_graphicformat="arrow_data {{0 1 2 0 0 -1} {} 0}
                     width 5 offset 0"
     misc_feature    1191..1208
                     /locus_tag="A_M"
                     /label="A_M"
                     /ApEinfo_label="A_M"
                     /ApEinfo_fwdcolor="cyan"
                     /ApEinfo_revcolor="cyan"
                     /ApEinfo_graphicformat="arrow_data {{0 1 2 0 0 -1} {} 0}
                     width 5 offset 0"
     misc_feature    433..1083
                     /locus_tag="TVMVp"
                     /label="TVMVp"
                     /ApEinfo_label="TVMVp"
                     /ApEinfo_fwdcolor="#ff8000"
                     /ApEinfo_revcolor="#ff8000"
                     /ApEinfo_graphicformat="arrow_data {{0 1 2 0 0 -1} {} 0}
                     width 5 offset 0"
     misc_feature    1154..1177
                     /locus_tag="5_A"
                     /label="5_A"
                     /ApEinfo_label="5_A"
                     /ApEinfo_fwdcolor="cyan"
                     /ApEinfo_revcolor="cyan"
                     /ApEinfo_graphicformat="arrow_data {{0 1 2 0 0 -1} {} 0}
                     width 5 offset 0"
     misc_feature    1102..1104
                     /locus_tag="STOP"
                     /label="STOP"
                     /ApEinfo_label="STOP"
                     /ApEinfo_fwdcolor="#ffa700"
                     /ApEinfo_revcolor="#ffa700"
                     /ApEinfo_graphicformat="arrow_data {{0 1 2 0 0 -1} {} 0}
                     width 5 offset 0"
     misc_feature    1250..1268
                     /locus_tag="S2"
                     /label="S2"
                     /ApEinfo_label="S2"
                     /ApEinfo_fwdcolor="cyan"
                     /ApEinfo_revcolor="cyan"
                     /ApEinfo_graphicformat="arrow_data {{0 1 2 0 0 -1} {} 0}
                     width 5 offset 0"
     misc_feature    1105..1153
                     /locus_tag="tSYNTH8"
                     /label="tSYNTH8"
                     /ApEinfo_label="tSYNTH8"
                     /ApEinfo_fwdcolor="#ffc1fe"
                     /ApEinfo_revcolor="#ffc1fe"
                     /ApEinfo_graphicformat="arrow_data {{0 1 2 0 0 -1} {} 0}
                     width 5 offset 0"
     misc_feature    19..36
                     /locus_tag="GSGSGS_UP"
                     /label="GSGSGS_UP"
                     /ApEinfo_label="GSGSGS_UP"
                     /ApEinfo_fwdcolor="#ff00ff"
                     /ApEinfo_revcolor="#ff00ff"
                     /ApEinfo_graphicformat="arrow_data {{0 0.5 0 1 2 0 0 -1 0
                     -0.5} {} 0} width 5 offset 0"
     misc_feature    415..432
                     /locus_tag="GSGSGS_UP(1)"
                     /label="GSGSGS_UP(1)"
                     /ApEinfo_label="GSGSGS_UP"
                     /ApEinfo_fwdcolor="#ff00ff"
                     /ApEinfo_revcolor="#ff00ff"
                     /ApEinfo_graphicformat="arrow_data {{0 0.5 0 1 2 0 0 -1 0
                     -0.5} {} 0} width 5 offset 0"
     misc_feature    1084..1101
                     /locus_tag="GSGSGS_DOWN"
                     /label="GSGSGS_DOWN"
                     /ApEinfo_label="GSGSGS_DOWN"
                     /ApEinfo_fwdcolor="#ff00ff"
                     /ApEinfo_revcolor="#ff00ff"
                     /ApEinfo_graphicformat="arrow_data {{0 0.5 0 1 2 0 0 -1 0
                     -0.5} {} 0} width 5 offset 0"
     misc_feature    1229..1229
                     /locus_tag="CgHIS3"
                     /label="CgHIS3"
                     /ApEinfo_label="CgHIS3"
                     /ApEinfo_fwdcolor="#edff00"
                     /ApEinfo_revcolor="#edff00"
                     /ApEinfo_graphicformat="arrow_data {{0 1 2 0 0 -1} {} 0}
                     width 5 offset 0"
     misc_feature    1209..1228
                     /locus_tag="pCgF"
                     /label="pCgF"
                     /ApEinfo_label="pCgF"
                     /ApEinfo_fwdcolor="#804040"
                     /ApEinfo_revcolor="#804040"
                     /ApEinfo_graphicformat="arrow_data {{0 0.5 0 1 2 0 0 -1 0
                     -0.5} {} 0} width 5 offset 0"
     misc_feature    1230..1249
                     /locus_tag="pCgR"
                     /label="pCgR"
                     /ApEinfo_label="pCgR"
                     /ApEinfo_fwdcolor="#804040"
                     /ApEinfo_revcolor="#804040"
                     /ApEinfo_graphicformat="arrow_data {{0 0.5 0 1 2 0 0 -1 0
                     -0.5} {} 0} width 5 offset 0"
     misc_feature    37..396
                     /locus_tag="6xV5"
                     /label="6xV5"
                     /ApEinfo_label="6xV5"
                     /ApEinfo_fwdcolor="#00ff00"
                     /ApEinfo_revcolor="#00ff00"
                     /ApEinfo_graphicformat="arrow_data {{0 0.5 0 1 2 0 0 -1 0
                     -0.5} {} 0} width 5 offset 0"
     misc_feature    397..414
                     /locus_tag="GGSGGG"
                     /label="GGSGGG"
                     /ApEinfo_label="GGSGGG"
                     /ApEinfo_fwdcolor="#ffc3b8"
                     /ApEinfo_revcolor="#ffc3b8"
                     /ApEinfo_graphicformat="arrow_data {{0 1 2 0 0 -1} {} 0}
                     width 5 offset 0"
ORIGIN
        1 CGTACGCTGC AGGTCGACgg gtctggtagt gggagcGGTA AACCGATTCC GAATCCATTA
       61 TTAGGATTAG ACAGTACGGG TGGCAAGCCC ATTCCGAATC CACTGTTGGG CCTAGATTCT
      121 ACGGGCGGAA AGCCAATTCC CAATCCTCTG TTAGGACTTG ACTCTACTGG GGGCAAGCCC
      181 ATCCCAAACC CGTTACTTGG CTTAGATAGC ACAGGAGGTA AGCCTATACC GAACCCGCTA
      241 TTGGGGTTGG ACTCAACCGG TGGAAAACCG ATTCCAAACC CTTTGCTTGG GCTAGACTCC
      301 ACCGGAGGCA AACCCATTCC TAACCCCCTA TTGGGACTGG ATTCCACTGG TGGTAAGCCC
      361 ATACCTAATC CCCTGTTAGG GCTTGACTCC ACGGGTGGTG GTTCTGGTGG TGGTgggtct
      421 ggtagtggga gcTCTAAGGC TTTGTTGAAG GGTGTTAGAG ACTTCAACCC AATCTCTGCT
      481 TGTGTTTGTT TGTTGGAAAA CTCTTCTGAC GGTCACTCTG AAAGATTGTT CGGTATCGGT
      541 TTCGGTCCAT ACATCATCGC TAACCAACAC TTGTTCAGAA GAAACAACGG TGAATTGACT
      601 ATCAAGACTA TGCACGGTGA ATTCAAGGTT AAGAACTCTA CTCAATTGCA AATGAAGCCA
      661 GTTGAAGGTA GAGACATCAT CGTTATCAAG ATGGCTAAGG ACTTCCCACC ATTCCCACAA
      721 AAGTTGAAGT TCAGACAACC AACTATCAAG GACAGAGTTT GTATGGTTTC TACTAACTTC
      781 CAACAAAAGT CTGTTTCTTC TTTGGTTTCT GAATCTTCTC ACATCGTTCA CAAGGAAGAC
      841 ACTTCTTTCT GGCAACACTG GATCACTACT AAGGACGGTC AATGTGGTTC TCCATTGGTT
      901 TCTATCATCG ACGGTAACAT CTTGGGTATC CACTCTTTGA CTCACACTAC TAACGGTTCT
      961 AACTACTTCG TTGAATTCCC AGAAAAGTTC GTTGCTACTT ACTTGGACGC TGCTGACGGT
     1021 TGGTGTAAGA ACTGGAAGTT CAACGCTGAC AAGATCTCTT GGGGTTCTTT CACTTTGGTT
     1081 GAAggaagcg gttcaggctc aTAATATATA AACTCATTTA CTTATGTAGG AATAAAGAGT
     1141 ATCATCTTTC AAAAGATCTG TTTAGCTTGC CTCGTCCCCG CCGGGTCACC CGGCCAGCGA
     1201 CATGGAGGca caggaaacag ctatgaccNa ctggccgtcg ttttacaacC GAGCTCGAAT
     1261 TCATCGAT     
//
