# Supplementary material for: The GravyTrain toolbox for molecular cell biology
Source: PLoS One. 2025 Sep 17;20(9):e0332438. doi: 10.1371/journal.pone.0332438 (PMC12443241; doi:10.1371/journal.pone.0332438)
Supplement: S1 File — ZIP file containing all construct map ApE files. Maps include the construct insert into the plasmid backbone – composed of consecutive GravyTrain genetic elements. For auxotrophic markers “N” is indicated instead of the marker sequence. (ZIP) [file pone.0332438.s003.zip › maps/pOS480.ape]

LOCUS       pOS480                  1388 bp    DNA        circular     12-DEC-2023
DEFINITION  .
ACCESSION   
VERSION     
SOURCE      .
  ORGANISM  .
COMMENT     
COMMENT     
COMMENT     ApEinfo:methylated:1
FEATURES             Location/Qualifiers
     misc_feature    1..18
                     /locus_tag="S3"
                     /label="S3"
                     /ApEinfo_label="S3"
                     /ApEinfo_fwdcolor="cyan"
                     /ApEinfo_revcolor="green"
                     /ApEinfo_graphicformat="arrow_data {{0 1 2 0 0 -1} {} 0}
                     width 5 offset 0"
     misc_feature    1311..1328
                     /locus_tag="A_M"
                     /label="A_M"
                     /ApEinfo_label="A_M"
                     /ApEinfo_fwdcolor="cyan"
                     /ApEinfo_revcolor="cyan"
                     /ApEinfo_graphicformat="arrow_data {{0 1 2 0 0 -1} {} 0}
                     width 5 offset 0"
     misc_feature    433..1203
                     /locus_tag="MiniTurboID"
                     /label="MiniTurboID"
                     /ApEinfo_label="MiniTurboID"
                     /ApEinfo_fwdcolor="#ff8000"
                     /ApEinfo_revcolor="#ff8000"
                     /ApEinfo_graphicformat="arrow_data {{0 1 2 0 0 -1} {} 0}
                     width 5 offset 0"
     misc_feature    1274..1297
                     /locus_tag="5_A"
                     /label="5_A"
                     /ApEinfo_label="5_A"
                     /ApEinfo_fwdcolor="cyan"
                     /ApEinfo_revcolor="cyan"
                     /ApEinfo_graphicformat="arrow_data {{0 1 2 0 0 -1} {} 0}
                     width 5 offset 0"
     misc_feature    1222..1224
                     /locus_tag="STOP"
                     /label="STOP"
                     /ApEinfo_label="STOP"
                     /ApEinfo_fwdcolor="#ffa700"
                     /ApEinfo_revcolor="#ffa700"
                     /ApEinfo_graphicformat="arrow_data {{0 1 2 0 0 -1} {} 0}
                     width 5 offset 0"
     misc_feature    1370..1388
                     /locus_tag="S2"
                     /label="S2"
                     /ApEinfo_label="S2"
                     /ApEinfo_fwdcolor="cyan"
                     /ApEinfo_revcolor="cyan"
                     /ApEinfo_graphicformat="arrow_data {{0 1 2 0 0 -1} {} 0}
                     width 5 offset 0"
     misc_feature    1225..1273
                     /locus_tag="tSYNTH8"
                     /label="tSYNTH8"
                     /ApEinfo_label="tSYNTH8"
                     /ApEinfo_fwdcolor="#ffc1fe"
                     /ApEinfo_revcolor="#ffc1fe"
                     /ApEinfo_graphicformat="arrow_data {{0 1 2 0 0 -1} {} 0}
                     width 5 offset 0"
     misc_feature    19..36
                     /locus_tag="GSGSGS_UP"
                     /label="GSGSGS_UP"
                     /ApEinfo_label="GSGSGS_UP"
                     /ApEinfo_fwdcolor="#ff00ff"
                     /ApEinfo_revcolor="#ff00ff"
                     /ApEinfo_graphicformat="arrow_data {{0 0.5 0 1 2 0 0 -1 0
                     -0.5} {} 0} width 5 offset 0"
     misc_feature    415..432
                     /locus_tag="GSGSGS_UP(1)"
                     /label="GSGSGS_UP(1)"
                     /ApEinfo_label="GSGSGS_UP"
                     /ApEinfo_fwdcolor="#ff00ff"
                     /ApEinfo_revcolor="#ff00ff"
                     /ApEinfo_graphicformat="arrow_data {{0 0.5 0 1 2 0 0 -1 0
                     -0.5} {} 0} width 5 offset 0"
     misc_feature    1204..1221
                     /locus_tag="GSGSGS_DOWN"
                     /label="GSGSGS_DOWN"
                     /ApEinfo_label="GSGSGS_DOWN"
                     /ApEinfo_fwdcolor="#ff00ff"
                     /ApEinfo_revcolor="#ff00ff"
                     /ApEinfo_graphicformat="arrow_data {{0 0.5 0 1 2 0 0 -1 0
                     -0.5} {} 0} width 5 offset 0"
     misc_feature    1349..1349
                     /locus_tag="CgHIS3"
                     /label="CgHIS3"
                     /ApEinfo_label="CgHIS3"
                     /ApEinfo_fwdcolor="#edff00"
                     /ApEinfo_revcolor="#edff00"
                     /ApEinfo_graphicformat="arrow_data {{0 1 2 0 0 -1} {} 0}
                     width 5 offset 0"
     misc_feature    1329..1348
                     /locus_tag="pCgF"
                     /label="pCgF"
                     /ApEinfo_label="pCgF"
                     /ApEinfo_fwdcolor="#804040"
                     /ApEinfo_revcolor="#804040"
                     /ApEinfo_graphicformat="arrow_data {{0 0.5 0 1 2 0 0 -1 0
                     -0.5} {} 0} width 5 offset 0"
     misc_feature    1350..1369
                     /locus_tag="pCgR"
                     /label="pCgR"
                     /ApEinfo_label="pCgR"
                     /ApEinfo_fwdcolor="#804040"
                     /ApEinfo_revcolor="#804040"
                     /ApEinfo_graphicformat="arrow_data {{0 0.5 0 1 2 0 0 -1 0
                     -0.5} {} 0} width 5 offset 0"
     misc_feature    37..396
                     /locus_tag="6xV5"
                     /label="6xV5"
                     /ApEinfo_label="6xV5"
                     /ApEinfo_fwdcolor="#00ff00"
                     /ApEinfo_revcolor="#00ff00"
                     /ApEinfo_graphicformat="arrow_data {{0 0.5 0 1 2 0 0 -1 0
                     -0.5} {} 0} width 5 offset 0"
     misc_feature    397..414
                     /locus_tag="GGSGGG"
                     /label="GGSGGG"
                     /ApEinfo_label="GGSGGG"
                     /ApEinfo_fwdcolor="#ffc3b8"
                     /ApEinfo_revcolor="#ffc3b8"
                     /ApEinfo_graphicformat="arrow_data {{0 1 2 0 0 -1} {} 0}
                     width 5 offset 0"
ORIGIN
        1 CGTACGCTGC AGGTCGACgg gtctggtagt gggagcGGTA AACCGATTCC GAATCCATTA
       61 TTAGGATTAG ACAGTACGGG TGGCAAGCCC ATTCCGAATC CACTGTTGGG CCTAGATTCT
      121 ACGGGCGGAA AGCCAATTCC CAATCCTCTG TTAGGACTTG ACTCTACTGG GGGCAAGCCC
      181 ATCCCAAACC CGTTACTTGG CTTAGATAGC ACAGGAGGTA AGCCTATACC GAACCCGCTA
      241 TTGGGGTTGG ACTCAACCGG TGGAAAACCG ATTCCAAACC CTTTGCTTGG GCTAGACTCC
      301 ACCGGAGGCA AACCCATTCC TAACCCCCTA TTGGGACTGG ATTCCACTGG TGGTAAGCCC
      361 ATACCTAATC CCCTGTTAGG GCTTGACTCC ACGGGTGGTG GTTCTGGTGG TGGTgggtct
      421 ggtagtggga gcATCCCATT GTTGAACGCT AAGCAAATCT TGGGTCAATT GGACGGTGGT
      481 TCTGTTGCTG TTTTGCCAGT TGTTGACTCT ACTAACCAAT ACTTGTTGGA CAGAATCGGT
      541 GAATTGAAGT CTGGTGACGC TTGTATCGCT GAATACCAAC AAGCTGGTAG AGGTTCTAGA
      601 GGTAGAAAGT GGTTCTCTCC ATTCGGTGCT AACTTGTACT TGTCTATGTT CTGGAGATTG
      661 AAGAGAGGTC CAGCTGCTAT CGGTTTGGGT CCAGTTATCG GTATCGTTAT GGCTGAAGCT
      721 TTGAGAAAGT TGGGTGCTGA CAAGGTTAGA GTTAAGTGGC CAAACGACTT GTACTTGCAA
      781 GACAGAAAGT TGGCTGGTAT CTTGGTTGAA TTGGCTGGTA TCACTGGTGA CGCTGCTCAA
      841 ATCGTTATCG GTGCTGGTAT CAACGTTGCT ATGAGAAGAG TTGAAGAATC TGTTGTTAAC
      901 CAAGGTTGGA TCACTTTGCA AGAAGCTGGT ATCAACTTGG ACAGAAACAC TTTGGCTGCT
      961 ATGTTGATCA GAGAATTGAG AGCTGCTTTG GAATTGTTCG AACAAGAAGG TTTGGCTCCA
     1021 TACTTGTCTA GATGGGAAAA GTTGGACAAC TTCATCAACA GACCAGTTAA GTTGATCATC
     1081 GGTGACAAGG AAATCTTCGG TATCTCTAGA GGTATCGACA AGCAAGGTGC TTTGTTGTTG
     1141 GAACAAGACG GTGTTATCAA GCCATGGATG GGTGGTGAAA TCTCTTTGAG ATCTGCTGAA
     1201 AAGggaagcg gttcaggctc aTAATATATA AACTCATTTA CTTATGTAGG AATAAAGAGT
     1261 ATCATCTTTC AAAAGATCTG TTTAGCTTGC CTCGTCCCCG CCGGGTCACC CGGCCAGCGA
     1321 CATGGAGGca caggaaacag ctatgaccNa ctggccgtcg ttttacaacC GAGCTCGAAT
     1381 TCATCGAT     
//
