# Supplementary material for: The GravyTrain toolbox for molecular cell biology
Source: PLoS One. 2025 Sep 17;20(9):e0332438. doi: 10.1371/journal.pone.0332438 (PMC12443241; doi:10.1371/journal.pone.0332438)
Supplement: S1 File — ZIP file containing all construct map ApE files. Maps include the construct insert into the plasmid backbone – composed of consecutive GravyTrain genetic elements. For auxotrophic markers “N” is indicated instead of the marker sequence. (ZIP) [file pone.0332438.s003.zip › maps/pOS502.ape]

LOCUS       pOS502                   877 bp    DNA        linear       12-DEC-2023
DEFINITION  
ACCESSION   P30263
KEYWORDS    .
SOURCE      Unknown.
  ORGANISM  Unknown Unclassified.
REFERENCE   1  (bases 1 to 4264)
  AUTHORS   Self
  JOURNAL   Unpublished.
COMMENT     
COMMENT     ApEinfo:methylated:1
FEATURES             Location/Qualifiers
     misc_feature    1..18
                     /locus_tag="S1"
                     /label="S1"
                     /ApEinfo_label="S1"
                     /ApEinfo_fwdcolor="cyan"
                     /ApEinfo_revcolor="green"
                     /ApEinfo_graphicformat="arrow_data {{0 1 2 0 0 -1} {} 0}
                     width 5 offset 0"
     misc_feature    778..795
                     /locus_tag="GSGSGS_DOWN"
                     /label="GSGSGS_DOWN"
                     /ApEinfo_label="GSGSGS_DOWN"
                     /ApEinfo_fwdcolor="#ff00ff"
                     /ApEinfo_revcolor="#ff00ff"
                     /ApEinfo_graphicformat="arrow_data {{0 0.5 0 1 2 0 0 -1 0
                     -0.5} {} 0} width 5 offset 0"
     misc_feature    610..612
                     /locus_tag="START"
                     /label="START"
                     /ApEinfo_label="START"
                     /ApEinfo_fwdcolor="#ff0000"
                     /ApEinfo_revcolor="#ff0000"
                     /ApEinfo_graphicformat="arrow_data {{0 1 2 0 0 -1} {} 0}
                     width 5 offset 0"
     misc_feature    complement(859..877)
                     /locus_tag="S2"
                     /label="S2"
                     /ApEinfo_label="S2"
                     /ApEinfo_fwdcolor="cyan"
                     /ApEinfo_revcolor="cyan"
                     /ApEinfo_graphicformat="arrow_data {{0 1 2 0 0 -1} {} 0}
                     width 5 offset 0"
     misc_feature    797..816
                     /locus_tag="S4"
                     /label="S4"
                     /ApEinfo_label="S4"
                     /ApEinfo_fwdcolor="cyan"
                     /ApEinfo_revcolor="cyan"
                     /ApEinfo_graphicformat="arrow_data {{0 1 2 0 0 -1} {} 0}
                     width 5 offset 0"
     misc_feature    613..630
                     /locus_tag="GSGSGS_UP"
                     /label="GSGSGS_UP"
                     /ApEinfo_label="GSGSGS_UP"
                     /ApEinfo_fwdcolor="#ff00ff"
                     /ApEinfo_revcolor="#ff00ff"
                     /ApEinfo_graphicformat="arrow_data {{0 0.5 0 1 2 0 0 -1 0
                     -0.5} {} 0} width 5 offset 0"
     misc_feature    complement(817..819)
                     /locus_tag="STOP"
                     /label="STOP"
                     /ApEinfo_label="STOP"
                     /ApEinfo_fwdcolor="#ff0000"
                     /ApEinfo_revcolor="#ff0000"
                     /ApEinfo_graphicformat="arrow_data {{0 1 2 0 0 -1} {} 0}
                     width 5 offset 0"
     misc_feature    46..69
                     /locus_tag="5_A"
                     /label="5_A"
                     /ApEinfo_label="5_A"
                     /ApEinfo_fwdcolor="cyan"
                     /ApEinfo_revcolor="cyan"
                     /ApEinfo_graphicformat="arrow_data {{0 0.5 0 1 2 0 0 -1 0
                     -0.5} {} 0} width 5 offset 0"
     misc_feature    581..609
                     /locus_tag="P_C"
                     /label="P_C"
                     /ApEinfo_label="P_C"
                     /ApEinfo_fwdcolor="cyan"
                     /ApEinfo_revcolor="cyan"
                     /ApEinfo_graphicformat="arrow_data {{0 0.5 0 1 2 0 0 -1 0
                     -0.5} {} 0} width 5 offset 0"
     misc_feature    102..129
                     /locus_tag="M_P"
                     /label="M_P"
                     /ApEinfo_label="M_P"
                     /ApEinfo_fwdcolor="cyan"
                     /ApEinfo_revcolor="cyan"
                     /ApEinfo_graphicformat="arrow_data {{0 0.5 0 1 2 0 0 -1 0
                     -0.5} {} 0} width 5 offset 0"
     misc_feature    137..580
                     /locus_tag="pCUP1"
                     /label="pCUP1"
                     /ApEinfo_label="pCUP1"
                     /ApEinfo_fwdcolor="#ce9dff"
                     /ApEinfo_revcolor="#ce9dff"
                     /ApEinfo_graphicformat="arrow_data {{0 0.5 0 1 2 0 0 -1 0
                     -0.5} {} 0} width 5 offset 0"
     misc_feature    83..100
                     /locus_tag="A_M"
                     /label="A_M"
                     /ApEinfo_label="A_M"
                     /ApEinfo_fwdcolor="cyan"
                     /ApEinfo_revcolor="cyan"
                     /ApEinfo_graphicformat="arrow_data {{0 0.5 0 1 2 0 0 -1 0
                     -0.5} {} 0} width 5 offset 0"
     misc_feature    101..101
                     /locus_tag="natNT2"
                     /label="natNT2"
                     /ApEinfo_label="natNT2"
                     /ApEinfo_fwdcolor="#ffff00"
                     /ApEinfo_revcolor="#ffff00"
                     /ApEinfo_graphicformat="arrow_data {{0 0.5 0 1 2 0 0 -1 0
                     -0.5} {} 0} width 5 offset 0"
     misc_feature    820..858
                     /locus_tag="tSYNTH13"
                     /label="tSYNTH13"
                     /ApEinfo_label="tSYNTH13"
                     /ApEinfo_fwdcolor="#ffb56a"
                     /ApEinfo_revcolor="#ffb56a"
                     /ApEinfo_graphicformat="arrow_data {{0 0.5 0 1 2 0 0 -1 0
                     -0.5} {} 0} width 5 offset 0"
     misc_feature    631..777
                     /locus_tag="SunTag_2xHA"
                     /label="SunTag_2xHA"
                     /ApEinfo_label="SunTag_2xHA"
                     /ApEinfo_fwdcolor="#00ff00"
                     /ApEinfo_revcolor="#00ff00"
                     /ApEinfo_graphicformat="arrow_data {{0 0.5 0 1 2 0 0 -1 0
                     -0.5} {} 0} width 5 offset 0"
ORIGIN
        1 CGTACGCTGC AGGTCGACgg atccccgggt taattaaggc gcgccagatc tgtttagctt
       61 gcctcgtccc cgccgggtca cccggccagc gacatggagg Ngtcctcaga ggacaacacc
      121 tgttgtaatc gagctctagt aagccgatcc cattaccgac atttgggcgc tatacgtgca
      181 tatgttcatg tatgtatctg tatttaaaac acttttgtat tatttttcct catatatgtg
      241 tataggttta tacggatgat ttaattatta cttcaccacc ctttatttca ggctgatatc
      301 ttagccttgt tactagttag aaaaagacat ttttgctgtc agtcactgtc aagagattct
      361 tttgctggca tttcttctag aagcaaaaag agcgatgcgt cttttccgct gaaccgttcc
      421 agcaaaaaag actaccaacg caatatggat tgtcagaatc atataaaaga gaagcaaata
      481 actccttgtc ttgtatcaat tgcattataa tatcttcttg ttagtgcaat atcatataga
      541 agtcatcgaa atagatatta agaaaaacaa actgtacaat caatcaatca atcatcacat
      601 aaatccggaA TGgggtctgg tagtgggagc GAAGAATTGT TGTCTAAGAA CTACCACTTG
      661 GAAAACGAAG TTGCTAGATT GAAGAAGTCT GGCAAGGGCG AATCTTACCC ATACGACGTT
      721 CCAGACTACG CTGGTGCTTC TGGTTCTGCT TACCCATACG ACGTTCCAGA CTACGCTgga
      781 agcggttcag gctcacCGAC AGAGAATTCA TCGATGTAAT ATATAACTGT CTAGAAATAA
      841 AGGTGCAGGC ATTTCAAACG AGCTCGAATT CATCGAT  
//
