# Supplementary material for: The GravyTrain toolbox for molecular cell biology
Source: PLoS One. 2025 Sep 17;20(9):e0332438. doi: 10.1371/journal.pone.0332438 (PMC12443241; doi:10.1371/journal.pone.0332438)
Supplement: S1 File — ZIP file containing all construct map ApE files. Maps include the construct insert into the plasmid backbone – composed of consecutive GravyTrain genetic elements. For auxotrophic markers “N” is indicated instead of the marker sequence. (ZIP) [file pone.0332438.s003.zip › maps/pOS507.ape]

LOCUS       pOS507                  1315 bp    DNA        linear       12-DEC-2023
DEFINITION  
ACCESSION   P30263
KEYWORDS    .
SOURCE      Unknown.
  ORGANISM  Unknown Unclassified.
REFERENCE   1  (bases 1 to 4264)
  AUTHORS   Self
  JOURNAL   Unpublished.
COMMENT     
COMMENT     ApEinfo:methylated:1
FEATURES             Location/Qualifiers
     misc_feature    1..18
                     /locus_tag="S1"
                     /label="S1"
                     /ApEinfo_label="S1"
                     /ApEinfo_fwdcolor="cyan"
                     /ApEinfo_revcolor="green"
                     /ApEinfo_graphicformat="arrow_data {{0 1 2 0 0 -1} {} 0}
                     width 5 offset 0"
     misc_feature    496..1215
                     /locus_tag="TEVp"
                     /label="TEVp"
                     /ApEinfo_label="TEVp"
                     /ApEinfo_fwdcolor="#00f900"
                     /ApEinfo_revcolor="#00f900"
                     /ApEinfo_graphicformat="arrow_data {{0 1 2 0 0 -1} {} 0}
                     width 5 offset 0"
     misc_feature    1216..1233
                     /locus_tag="GSGSGS_DOWN"
                     /label="GSGSGS_DOWN"
                     /ApEinfo_label="GSGSGS_DOWN"
                     /ApEinfo_fwdcolor="#ff00ff"
                     /ApEinfo_revcolor="#ff00ff"
                     /ApEinfo_graphicformat="arrow_data {{0 0.5 0 1 2 0 0 -1 0
                     -0.5} {} 0} width 5 offset 0"
     misc_feature    475..477
                     /locus_tag="START"
                     /label="START"
                     /ApEinfo_label="START"
                     /ApEinfo_fwdcolor="#ff0000"
                     /ApEinfo_revcolor="#ff0000"
                     /ApEinfo_graphicformat="arrow_data {{0 1 2 0 0 -1} {} 0}
                     width 5 offset 0"
     misc_feature    complement(1297..1315)
                     /locus_tag="S2"
                     /label="S2"
                     /ApEinfo_label="S2"
                     /ApEinfo_fwdcolor="cyan"
                     /ApEinfo_revcolor="cyan"
                     /ApEinfo_graphicformat="arrow_data {{0 1 2 0 0 -1} {} 0}
                     width 5 offset 0"
     misc_feature    1235..1254
                     /locus_tag="S4"
                     /label="S4"
                     /ApEinfo_label="S4"
                     /ApEinfo_fwdcolor="cyan"
                     /ApEinfo_revcolor="cyan"
                     /ApEinfo_graphicformat="arrow_data {{0 1 2 0 0 -1} {} 0}
                     width 5 offset 0"
     misc_feature    478..495
                     /locus_tag="GSGSGS_UP"
                     /label="GSGSGS_UP"
                     /ApEinfo_label="GSGSGS_UP"
                     /ApEinfo_fwdcolor="#ff00ff"
                     /ApEinfo_revcolor="#ff00ff"
                     /ApEinfo_graphicformat="arrow_data {{0 0.5 0 1 2 0 0 -1 0
                     -0.5} {} 0} width 5 offset 0"
     misc_feature    complement(1255..1257)
                     /locus_tag="STOP"
                     /label="STOP"
                     /ApEinfo_label="STOP"
                     /ApEinfo_fwdcolor="#ff0000"
                     /ApEinfo_revcolor="#ff0000"
                     /ApEinfo_graphicformat="arrow_data {{0 1 2 0 0 -1} {} 0}
                     width 5 offset 0"
     misc_feature    46..69
                     /locus_tag="5_A"
                     /label="5_A"
                     /ApEinfo_label="5_A"
                     /ApEinfo_fwdcolor="cyan"
                     /ApEinfo_revcolor="cyan"
                     /ApEinfo_graphicformat="arrow_data {{0 0.5 0 1 2 0 0 -1 0
                     -0.5} {} 0} width 5 offset 0"
     misc_feature    446..474
                     /locus_tag="P_C"
                     /label="P_C"
                     /ApEinfo_label="P_C"
                     /ApEinfo_fwdcolor="cyan"
                     /ApEinfo_revcolor="cyan"
                     /ApEinfo_graphicformat="arrow_data {{0 0.5 0 1 2 0 0 -1 0
                     -0.5} {} 0} width 5 offset 0"
     misc_feature    102..129
                     /locus_tag="M_P"
                     /label="M_P"
                     /ApEinfo_label="M_P"
                     /ApEinfo_fwdcolor="cyan"
                     /ApEinfo_revcolor="cyan"
                     /ApEinfo_graphicformat="arrow_data {{0 0.5 0 1 2 0 0 -1 0
                     -0.5} {} 0} width 5 offset 0"
     misc_feature    83..100
                     /locus_tag="A_M"
                     /label="A_M"
                     /ApEinfo_label="A_M"
                     /ApEinfo_fwdcolor="cyan"
                     /ApEinfo_revcolor="cyan"
                     /ApEinfo_graphicformat="arrow_data {{0 0.5 0 1 2 0 0 -1 0
                     -0.5} {} 0} width 5 offset 0"
     misc_feature    101..101
                     /locus_tag="natNT2"
                     /label="natNT2"
                     /ApEinfo_label="natNT2"
                     /ApEinfo_fwdcolor="#ffff00"
                     /ApEinfo_revcolor="#ffff00"
                     /ApEinfo_graphicformat="arrow_data {{0 0.5 0 1 2 0 0 -1 0
                     -0.5} {} 0} width 5 offset 0"
     misc_feature    1258..1296
                     /locus_tag="tSYNTH13"
                     /label="tSYNTH13"
                     /ApEinfo_label="tSYNTH13"
                     /ApEinfo_fwdcolor="#ffb56a"
                     /ApEinfo_revcolor="#ffb56a"
                     /ApEinfo_graphicformat="arrow_data {{0 0.5 0 1 2 0 0 -1 0
                     -0.5} {} 0} width 5 offset 0"
     misc_feature    131..445
                     /locus_tag="pCYC1"
                     /label="pCYC1"
                     /ApEinfo_label="pCYC1"
                     /ApEinfo_fwdcolor="#ffa4ff"
                     /ApEinfo_revcolor="#ffa4ff"
                     /ApEinfo_graphicformat="arrow_data {{0 0.5 0 1 2 0 0 -1 0
                     -0.5} {} 0} width 5 offset 0"
ORIGIN
        1 CGTACGCTGC AGGTCGACgg atccccgggt taattaaggc gcgccagatc tgtttagctt
       61 gcctcgtccc cgccgggtca cccggccagc gacatggagg Ngtcctcaga ggacaacacc
      121 tgttgtaatc gagctcattt ggcgagcgtt ggttggtgga tcaagcccac gcgtaggcaa
      181 tcctcgagca gatccgccag gcgtgtatat atagcgtgga tggccaggca actttagtgc
      241 tgacacatac aggcatatat atatgtgtgc gacgacacat gatcatatgg catgcatgtg
      301 ctctgtatgt atataaaact cttgttttct tcttttctct aaatattctt tccttataca
      361 ttaggacctt tgcagcataa attactatac ttctatagac acgcaaacac aaatacacac
      421 actaatctag aactagtgga tcccccaatc aatcaatcat cacataaatc cggaATGggg
      481 tctggtagtg ggagcTCTTT GTTCAAGGGT CCAAGAGACT ACAACCCAAT CTCTTCTACT
      541 ATCTGTCACT TGACTAACGA ATCTGACGGT CACACTACTT CTTTGTACGG TATCGGTTTC
      601 GGTCCATTCA TCATCACTAA CAAGCACTTG TTCAGAAGAA ACAACGGTAC TTTGTTGGTT
      661 CAATCTTTGC ACGGTGTTTT CAAGGTTAAG AACACTACTA CTTTGCAACA ACACTTGATC
      721 GACGGTAGAG ACATGATCAT CATCAGAATG CCAAAGGACT TCCCACCATT CCCACAAAAG
      781 TTGAAGTTCA GAGAACCACA AAGAGAAGAA AGAATCTGTT TGGTTACTAC TAACTTCCAA
      841 ACTAAGTCTA TGTCTTCTAT GGTTTCTGAC ACTTCTTGTA CTTTCCCATC TTCTGACGGT
      901 ATCTTCTGGA AGCACTGGAT CCAAACTAAG GACGGTCAAT GTGGTTCTCC ATTGGTTTCT
      961 ACTAGAGACG GTTTCATCGT TGGTATCCAC TCTGCTTCTA ACTTCACTAA CACTAACAAC
     1021 TACTTCACTT CTGTTCCAAA GAACTTCATG GAATTGTTGA CTAACCAAGA AGCTCAACAA
     1081 TGGGTTTCTG GTTGGAGATT GAACGCTGAC TCTGTTTTGT GGGGTGGTCA CAAGGTTTTC
     1141 ATGGTTAAGC CAGAAGAACC ATTCCAACCA GTTAAGGAAG CTACTCAATT GATGAACGAA
     1201 TTGGTTTACT CTCAAggaag cggttcaggc tcacCGACAG AGAATTCATC GATGTAATAT
     1261 ATAACTGTCT AGAAATAAAG GTGCAGGCAT TTCAAACGAG CTCGAATTCA TCGAT
//
