# Supplementary material for: The GravyTrain toolbox for molecular cell biology
Source: PLoS One. 2025 Sep 17;20(9):e0332438. doi: 10.1371/journal.pone.0332438 (PMC12443241; doi:10.1371/journal.pone.0332438)
Supplement: S1 File — ZIP file containing all construct map ApE files. Maps include the construct insert into the plasmid backbone – composed of consecutive GravyTrain genetic elements. For auxotrophic markers “N” is indicated instead of the marker sequence. (ZIP) [file pone.0332438.s003.zip › maps/pOS510.ape]

LOCUS       pOS510                  1685 bp    DNA        circular     12-DEC-2023
DEFINITION  .
ACCESSION   
VERSION     
SOURCE      .
  ORGANISM  .
COMMENT     
COMMENT     ApEinfo:methylated:1
FEATURES             Location/Qualifiers
     misc_feature    1..18
                     /locus_tag="S3"
                     /label="S3"
                     /ApEinfo_label="S3"
                     /ApEinfo_fwdcolor="cyan"
                     /ApEinfo_revcolor="green"
                     /ApEinfo_graphicformat="arrow_data {{0 1 2 0 0 -1} {} 0}
                     width 5 offset 0"
     misc_feature    1608..1625
                     /locus_tag="A_M"
                     /label="A_M"
                     /ApEinfo_label="A_M"
                     /ApEinfo_fwdcolor="cyan"
                     /ApEinfo_revcolor="cyan"
                     /ApEinfo_graphicformat="arrow_data {{0 1 2 0 0 -1} {} 0}
                     width 5 offset 0"
     misc_feature    1571..1594
                     /locus_tag="5_A"
                     /label="5_A"
                     /ApEinfo_label="5_A"
                     /ApEinfo_fwdcolor="cyan"
                     /ApEinfo_revcolor="cyan"
                     /ApEinfo_graphicformat="arrow_data {{0 1 2 0 0 -1} {} 0}
                     width 5 offset 0"
     misc_feature    1519..1521
                     /locus_tag="STOP"
                     /label="STOP"
                     /ApEinfo_label="STOP"
                     /ApEinfo_fwdcolor="#ffa700"
                     /ApEinfo_revcolor="#ffa700"
                     /ApEinfo_graphicformat="arrow_data {{0 1 2 0 0 -1} {} 0}
                     width 5 offset 0"
     misc_feature    1667..1685
                     /locus_tag="S2"
                     /label="S2"
                     /ApEinfo_label="S2"
                     /ApEinfo_fwdcolor="cyan"
                     /ApEinfo_revcolor="cyan"
                     /ApEinfo_graphicformat="arrow_data {{0 1 2 0 0 -1} {} 0}
                     width 5 offset 0"
     misc_feature    1522..1570
                     /locus_tag="tSYNTH8"
                     /label="tSYNTH8"
                     /ApEinfo_label="tSYNTH8"
                     /ApEinfo_fwdcolor="#ffc1fe"
                     /ApEinfo_revcolor="#ffc1fe"
                     /ApEinfo_graphicformat="arrow_data {{0 1 2 0 0 -1} {} 0}
                     width 5 offset 0"
     misc_feature    19..36
                     /locus_tag="GSGSGS_UP"
                     /label="GSGSGS_UP"
                     /ApEinfo_label="GSGSGS_UP"
                     /ApEinfo_fwdcolor="#ff00ff"
                     /ApEinfo_revcolor="#ff00ff"
                     /ApEinfo_graphicformat="arrow_data {{0 0.5 0 1 2 0 0 -1 0
                     -0.5} {} 0} width 5 offset 0"
     misc_feature    415..432
                     /locus_tag="GSGSGS_UP(1)"
                     /label="GSGSGS_UP(1)"
                     /ApEinfo_label="GSGSGS_UP"
                     /ApEinfo_fwdcolor="#ff00ff"
                     /ApEinfo_revcolor="#ff00ff"
                     /ApEinfo_graphicformat="arrow_data {{0 0.5 0 1 2 0 0 -1 0
                     -0.5} {} 0} width 5 offset 0"
     misc_feature    1144..1161
                     /locus_tag="GSGSGS_UP(2)"
                     /label="GSGSGS_UP(2)"
                     /ApEinfo_label="GSGSGS_UP"
                     /ApEinfo_fwdcolor="#ff00ff"
                     /ApEinfo_revcolor="#ff00ff"
                     /ApEinfo_graphicformat="arrow_data {{0 0.5 0 1 2 0 0 -1 0
                     -0.5} {} 0} width 5 offset 0"
     misc_feature    1501..1518
                     /locus_tag="GSGSGS_DOWN"
                     /label="GSGSGS_DOWN"
                     /ApEinfo_label="GSGSGS_DOWN"
                     /ApEinfo_fwdcolor="#ff00ff"
                     /ApEinfo_revcolor="#ff00ff"
                     /ApEinfo_graphicformat="arrow_data {{0 0.5 0 1 2 0 0 -1 0
                     -0.5} {} 0} width 5 offset 0"
     misc_feature    1646..1646
                     /locus_tag="CgTRP1"
                     /label="CgTRP1"
                     /ApEinfo_label="CgTRP1"
                     /ApEinfo_fwdcolor="#edff00"
                     /ApEinfo_revcolor="#edff00"
                     /ApEinfo_graphicformat="arrow_data {{0 1 2 0 0 -1} {} 0}
                     width 5 offset 0"
     misc_feature    1626..1645
                     /locus_tag="pCgF"
                     /label="pCgF"
                     /ApEinfo_label="pCgF"
                     /ApEinfo_fwdcolor="#804040"
                     /ApEinfo_revcolor="#804040"
                     /ApEinfo_graphicformat="arrow_data {{0 0.5 0 1 2 0 0 -1 0
                     -0.5} {} 0} width 5 offset 0"
     misc_feature    1647..1666
                     /locus_tag="pCgR"
                     /label="pCgR"
                     /ApEinfo_label="pCgR"
                     /ApEinfo_fwdcolor="#804040"
                     /ApEinfo_revcolor="#804040"
                     /ApEinfo_graphicformat="arrow_data {{0 0.5 0 1 2 0 0 -1 0
                     -0.5} {} 0} width 5 offset 0"
     misc_feature    37..396
                     /locus_tag="6xV5"
                     /label="6xV5"
                     /ApEinfo_label="6xV5"
                     /ApEinfo_fwdcolor="#00ff00"
                     /ApEinfo_revcolor="#00ff00"
                     /ApEinfo_graphicformat="arrow_data {{0 0.5 0 1 2 0 0 -1 0
                     -0.5} {} 0} width 5 offset 0"
     misc_feature    397..414
                     /locus_tag="GGSGGG"
                     /label="GGSGGG"
                     /ApEinfo_label="GGSGGG"
                     /ApEinfo_fwdcolor="#ffc3b8"
                     /ApEinfo_revcolor="#ffc3b8"
                     /ApEinfo_graphicformat="arrow_data {{0 1 2 0 0 -1} {} 0}
                     width 5 offset 0"
     misc_feature    1126..1143
                     /locus_tag="GGSGGG(1)"
                     /label="GGSGGG(1)"
                     /ApEinfo_label="GGSGGG"
                     /ApEinfo_fwdcolor="#ffc3b8"
                     /ApEinfo_revcolor="#ffc3b8"
                     /ApEinfo_graphicformat="arrow_data {{0 1 2 0 0 -1} {} 0}
                     width 5 offset 0"
     misc_feature    433..1125
                     /locus_tag="ymScarletI"
                     /label="ymScarletI"
                     /ApEinfo_label="ymScarletI"
                     /ApEinfo_fwdcolor="#ff8000"
                     /ApEinfo_revcolor="#ff8000"
                     /ApEinfo_graphicformat="arrow_data {{0 1 2 0 0 -1} {} 0}
                     width 5 offset 0"
     misc_feature    1162..1500
                     /locus_tag="SpyCatcher002"
                     /label="SpyCatcher002"
                     /ApEinfo_label="SpyCatcher002"
                     /ApEinfo_fwdcolor="#b7b7ff"
                     /ApEinfo_revcolor="#b7b7ff"
                     /ApEinfo_graphicformat="arrow_data {{0 1 2 0 0 -1} {} 0}
                     width 5 offset 0"
ORIGIN
        1 CGTACGCTGC AGGTCGACgg gtctggtagt gggagcGGTA AACCGATTCC GAATCCATTA
       61 TTAGGATTAG ACAGTACGGG TGGCAAGCCC ATTCCGAATC CACTGTTGGG CCTAGATTCT
      121 ACGGGCGGAA AGCCAATTCC CAATCCTCTG TTAGGACTTG ACTCTACTGG GGGCAAGCCC
      181 ATCCCAAACC CGTTACTTGG CTTAGATAGC ACAGGAGGTA AGCCTATACC GAACCCGCTA
      241 TTGGGGTTGG ACTCAACCGG TGGAAAACCG ATTCCAAACC CTTTGCTTGG GCTAGACTCC
      301 ACCGGAGGCA AACCCATTCC TAACCCCCTA TTGGGACTGG ATTCCACTGG TGGTAAGCCC
      361 ATACCTAATC CCCTGTTAGG GCTTGACTCC ACGGGTGGTG GTTCTGGTGG TGGTgggtct
      421 ggtagtggga gcGTTTCTAA GGGTGAAGCT GTTATTAAAG AGTTTATGAG ATTCAAAGTT
      481 CACATGGAAG GTTCAATGAA CGGTCATGAA TTTGAAATCG AAGGTGAAGG TGAAGGTAGA
      541 CCATACGAAG GTACTCAAAC AGCAAAATTG AAGGTTACTA AAGGTGGTCC ATTGCCATTT
      601 TCTTGGGATA TCTTGTCTCC ACAATTCATG TACGGTTCTA GAGCTTTTAT AAAACATCCA
      661 GCAGATATCC CAGATTACTA CAAGCAATCA TTTCCAGAAG GTTTTAAATG GGAAAGAGTT
      721 ATGAACTTCG AAGATGGTGG TGCTGTTACT GTTACACAAG ATACTTCTTT GGAAGATGGT
      781 ACATTGATCT ATAAGGTTAA ATTGAGAGGT ACTAATTTTC CACCAGATGG TCCAGTTATG
      841 CAAAAGAAAA CTATGGGTTG GGAAGCATCT ACAGAAAGAT TGTACCCAGA AGATGGTGTT
      901 TTGAAGGGTG ACATCAAGAT GGCATTGAGA TTGAAGGATG GTGGTAGATA TTTGGCTGAT
      961 TTCAAGACTA CATACAAGGC TAAGAAACCA GTTCAAATGC CAGGTGCATA CAACGTTGAT
     1021 AGAAAATTGG ATATCACTTC TCATAACGAA GATTACACAG TTGTTGAACA ATACGAAAGA
     1081 TCTGAAGGTA GACATTCAAC AGGTGGTATG GATGAATTGT ACAAAGGTGG TTCTGGTGGT
     1141 GGTgggtctg gtagtgggag cGTTACTACT TTGTCTGGTT TGTCTGGTGA ACAAGGTCCA
     1201 TCTGGTGACA TGACTACTGA AGAAGACTCT GCTACTCACA TCAAGTTCTC TAAGAGAGAC
     1261 GAAGACGGTA GAGAATTGGC TGGTGCTACT ATGGAATTGA GAGACTCTTC TGGTAAGACT
     1321 ATCTCTACTT GGATCTCTGA CGGTCACGTT AAGGACTTCT ACTTGTACCC AGGTAAGTAC
     1381 ACTTTCGTTG AAACTGCTGC TCCAGACGGT TACGAAGTTG CTACTGCTAT CACTTTCACT
     1441 GTTAACGAAC AAGGTCAAGT TACTGTTAAC GGTGAAGCTA CTAAGGGTGA CGCTCACACT
     1501 ggaagcggtt caggctcaTA ATATATAAAC TCATTTACTT ATGTAGGAAT AAAGAGTATC
     1561 ATCTTTCAAA AGATCTGTTT AGCTTGCCTC GTCCCCGCCG GGTCACCCGG CCAGCGACAT
     1621 GGAGGcacag gaaacagcta tgaccNactg gccgtcgttt tacaacCGAG CTCGAATTCA
     1681 TCGAT     
//
