# Supplementary material for: The GravyTrain toolbox for molecular cell biology
Source: PLoS One. 2025 Sep 17;20(9):e0332438. doi: 10.1371/journal.pone.0332438 (PMC12443241; doi:10.1371/journal.pone.0332438)
Supplement: S1 File — ZIP file containing all construct map ApE files. Maps include the construct insert into the plasmid backbone – composed of consecutive GravyTrain genetic elements. For auxotrophic markers “N” is indicated instead of the marker sequence. (ZIP) [file pone.0332438.s003.zip › maps/pOS531.ape]

LOCUS       pOS531                  1132 bp    DNA        linear       11-DEC-2023
DEFINITION  .
ACCESSION   
VERSION     
SOURCE      .
  ORGANISM  .
COMMENT     
COMMENT     
COMMENT     ApEinfo:methylated:1
FEATURES             Location/Qualifiers
     misc_feature    224..226
                     /locus_tag="START"
                     /label="START"
                     /ApEinfo_label="START"
                     /ApEinfo_fwdcolor="#ff4812"
                     /ApEinfo_revcolor="#ff4812"
                     /ApEinfo_graphicformat="arrow_data {{0 1 2 0 0 -1} {} 0}
                     width 5 offset 0"
     misc_feature    971..1016
                     /locus_tag="ATG8_BEGIN"
                     /label="ATG8_BEGIN"
                     /ApEinfo_label="ATG8_BEGIN"
                     /ApEinfo_fwdcolor="#ff4812"
                     /ApEinfo_revcolor="#ff4812"
                     /ApEinfo_graphicformat="arrow_data {{0 1 2 0 0 -1} {} 0}
                     width 5 offset 0"
     misc_feature    245..952
                     /locus_tag="mRuby3"
                     /label="mRuby3"
                     /ApEinfo_label="mRuby3"
                     /ApEinfo_fwdcolor="#00ff00"
                     /ApEinfo_revcolor="#00ff00"
                     /ApEinfo_graphicformat="arrow_data {{0 1 2 0 0 -1} {} 0}
                     width 5 offset 0"
     misc_feature    1017..1017
                     /locus_tag="Atg8_tATG8"
                     /label="Atg8_tATG8"
                     /ApEinfo_label="Atg8_tATG8"
                     /ApEinfo_fwdcolor="#ffff00"
                     /ApEinfo_revcolor="#ffff00"
                     /ApEinfo_graphicformat="arrow_data {{0 0.5 0 1 2 0 0 -1 0
                     -0.5} {} 0} width 5 offset 0"
     misc_feature    1..223
                     /locus_tag="pATG8"
                     /label="pATG8"
                     /ApEinfo_label="pATG8"
                     /ApEinfo_fwdcolor="cyan"
                     /ApEinfo_revcolor="cyan"
                     /ApEinfo_graphicformat="arrow_data {{0 0.5 0 1 2 0 0 -1 0
                     -0.5} {} 0} width 5 offset 0"
     misc_feature    227..244
                     /locus_tag="GSGSGS_UP"
                     /label="GSGSGS_UP"
                     /ApEinfo_label="GSGSGS_UP"
                     /ApEinfo_fwdcolor="#ff00ff"
                     /ApEinfo_revcolor="#ff00ff"
                     /ApEinfo_graphicformat="arrow_data {{0 0.5 0 1 2 0 0 -1 0
                     -0.5} {} 0} width 5 offset 0"
     misc_feature    953..970
                     /locus_tag="GSGSGS_DOWN"
                     /label="GSGSGS_DOWN"
                     /ApEinfo_label="GSGSGS_DOWN"
                     /ApEinfo_fwdcolor="#ff00ff"
                     /ApEinfo_revcolor="#ff00ff"
                     /ApEinfo_graphicformat="arrow_data {{0 0.5 0 1 2 0 0 -1 0
                     -0.5} {} 0} width 5 offset 0"
     misc_feature    1055..1072
                     /locus_tag="A_M"
                     /label="A_M"
                     /ApEinfo_label="A_M"
                     /ApEinfo_fwdcolor="cyan"
                     /ApEinfo_revcolor="cyan"
                     /ApEinfo_graphicformat="arrow_data {{0 1 2 0 0 -1} {} 0}
                     width 5 offset 0"
     misc_feature    1018..1041
                     /locus_tag="5_A"
                     /label="5_A"
                     /ApEinfo_label="5_A"
                     /ApEinfo_fwdcolor="cyan"
                     /ApEinfo_revcolor="cyan"
                     /ApEinfo_graphicformat="arrow_data {{0 1 2 0 0 -1} {} 0}
                     width 5 offset 0"
     misc_feature    1114..1132
                     /locus_tag="S2"
                     /label="S2"
                     /ApEinfo_label="S2"
                     /ApEinfo_fwdcolor="cyan"
                     /ApEinfo_revcolor="cyan"
                     /ApEinfo_graphicformat="arrow_data {{0 1 2 0 0 -1} {} 0}
                     width 5 offset 0"
     misc_feature    1073..1092
                     /locus_tag="pCgF"
                     /label="pCgF"
                     /ApEinfo_label="pCgF"
                     /ApEinfo_fwdcolor="#804040"
                     /ApEinfo_revcolor="#804040"
                     /ApEinfo_graphicformat="arrow_data {{0 0.5 0 1 2 0 0 -1 0
                     -0.5} {} 0} width 5 offset 0"
     misc_feature    1093..1093
                     /locus_tag="CgTRP1"
                     /label="CgTRP1"
                     /ApEinfo_label="CgTRP1"
                     /ApEinfo_fwdcolor="#edff00"
                     /ApEinfo_revcolor="#edff00"
                     /ApEinfo_graphicformat="arrow_data {{0 1 2 0 0 -1} {} 0}
                     width 5 offset 0"
     misc_feature    1094..1113
                     /locus_tag="pCgR"
                     /label="pCgR"
                     /ApEinfo_label="pCgR"
                     /ApEinfo_fwdcolor="#804040"
                     /ApEinfo_revcolor="#804040"
                     /ApEinfo_graphicformat="arrow_data {{0 0.5 0 1 2 0 0 -1 0
                     -0.5} {} 0} width 5 offset 0"
ORIGIN
        1 GTAATGCTAA CTGTCTCCAC CGATAATGTT GTATAATACC CGTGAAATCA TAGCACATGA
       61 TATATCATCA CCCGGAGGCC GGTTATTTTC GGCGGCGGCA AAAATATTTG GTATAATTAT
      121 GGAAATACAA AAAGGGGAAC CATTAAAGGT TGAGGAGGGG ATTGATAAGA GAATCTAATA
      181 ATTGTAAAGT TGAGAAAATC ATAATAAAAT AATTACTAGA GACATGgggt ctggtagtgg
      241 gagcGTTTCT AAGGGTGAAG AATTGATCAA GGAAAACATG AGAATGAAGG TTGTTATGGA
      301 AGGTTCTGTT AACGGTCACC AATTCAAGTG TACTGGTGAA GGTGAAGGTA GACCATACGA
      361 AGGTGTTCAA ACTATGAGAA TCAAGGTTAT CGAAGGTGGT CCATTGCCAT TCGCTTTCGA
      421 CATCTTGGCT ACTTCTTTCA TGTACGGTTC TAGAACTTTC ATCAAGTACC CAGCTGACAT
      481 CCCAGACTTC TTCAAGCAAT CTTTCCCAGA AGGTTTCACT TGGGAAAGAG TTACTAGATA
      541 CGAAGACGGT GGTGTTGTTA CTGTTACTCA AGACACTTCT TTGGAAGACG GTGAATTGGT
      601 TTACAACGTT AAGGTTAGAG GTGTTAACTT CCCATCTAAC GGTCCAGTTA TGCAAAAGAA
      661 GACTAAGGGT TGGGAACCAA ACACTGAAAT GATGTACCCA GCTGACGGTG GTTTGAGAGG
      721 TTACACTGAC ATCGCTTTGA AGGTTGACGG TGGTGGTCAC TTGCACTGTA ACTTCGTTAC
      781 TACTTACAGA TCTAAGAAGA CTGTTGGTAA CATCAAGATG CCAGGTGTTC ACGCTGTTGA
      841 CCACAGATTG GAAAGAATCG AAGAATCTGA CAACGAAACT TACGTTGTTC AAAGAGAAGT
      901 TGCTGTTGCT AAGTACTCTA ACTTGGGTGG TGGTATGGAC GAATTGTACA AGggaagcgg
      961 ttcaggctca AAGTCTACAT TTAAGTCTGA ATATCCATTT GAAAAAAGGA AGGCGGNAGA
     1021 TCTGTTTAGC TTGCCTCGTC CCCGCCGGGT CACCCGGCCA GCGACATGGA GGcacaggaa
     1081 acagctatga ccNactggcc gtcgttttac aacCGAGCTC GAATTCATCG AT
//
