# Supplementary material for: The GravyTrain toolbox for molecular cell biology
Source: PLoS One. 2025 Sep 17;20(9):e0332438. doi: 10.1371/journal.pone.0332438 (PMC12443241; doi:10.1371/journal.pone.0332438)
Supplement: S1 File — ZIP file containing all construct map ApE files. Maps include the construct insert into the plasmid backbone – composed of consecutive GravyTrain genetic elements. For auxotrophic markers “N” is indicated instead of the marker sequence. (ZIP) [file pone.0332438.s003.zip › maps/pOS532.ape]

LOCUS       pOS532                  1089 bp    DNA        linear       11-DEC-2023
DEFINITION  .
ACCESSION   
VERSION     
SOURCE      .
  ORGANISM  .
COMMENT     
COMMENT     ApEinfo:methylated:1
FEATURES             Location/Qualifiers
     misc_feature    224..226
                     /locus_tag="START"
                     /label="START"
                     /ApEinfo_label="START"
                     /ApEinfo_fwdcolor="#ff4812"
                     /ApEinfo_revcolor="#ff4812"
                     /ApEinfo_graphicformat="arrow_data {{0 1 2 0 0 -1} {} 0}
                     width 5 offset 0"
     misc_feature    968..1013
                     /locus_tag="ATG8_BEGIN"
                     /label="ATG8_BEGIN"
                     /ApEinfo_label="ATG8_BEGIN"
                     /ApEinfo_fwdcolor="#ff4812"
                     /ApEinfo_revcolor="#ff4812"
                     /ApEinfo_graphicformat="arrow_data {{0 1 2 0 0 -1} {} 0}
                     width 5 offset 0"
     misc_feature    1014..1014
                     /locus_tag="Atg8(F104A,Y106A)_tATG8"
                     /label="Atg8(F104A,Y106A)_tATG8"
                     /ApEinfo_label="Atg8(F104A,Y106A)_tATG8"
                     /ApEinfo_fwdcolor="#ffff00"
                     /ApEinfo_revcolor="#ffff00"
                     /ApEinfo_graphicformat="arrow_data {{0 0.5 0 1 2 0 0 -1 0
                     -0.5} {} 0} width 5 offset 0"
     misc_feature    1..223
                     /locus_tag="pATG8"
                     /label="pATG8"
                     /ApEinfo_label="pATG8"
                     /ApEinfo_fwdcolor="cyan"
                     /ApEinfo_revcolor="cyan"
                     /ApEinfo_graphicformat="arrow_data {{0 0.5 0 1 2 0 0 -1 0
                     -0.5} {} 0} width 5 offset 0"
     misc_feature    245..949
                     /locus_tag="mNG#3"
                     /label="mNG#3"
                     /ApEinfo_label="mNG#3"
                     /ApEinfo_fwdcolor="#00ff00"
                     /ApEinfo_revcolor="#00ff00"
                     /ApEinfo_graphicformat="arrow_data {{0 0.5 0 1 2 0 0 -1 0
                     -0.5} {} 0} width 5 offset 0"
     misc_feature    227..244
                     /locus_tag="GSGSGS_UP"
                     /label="GSGSGS_UP"
                     /ApEinfo_label="GSGSGS_UP"
                     /ApEinfo_fwdcolor="#ff00ff"
                     /ApEinfo_revcolor="#ff00ff"
                     /ApEinfo_graphicformat="arrow_data {{0 0.5 0 1 2 0 0 -1 0
                     -0.5} {} 0} width 5 offset 0"
     misc_feature    950..967
                     /locus_tag="GSGSGS_DOWN"
                     /label="GSGSGS_DOWN"
                     /ApEinfo_label="GSGSGS_DOWN"
                     /ApEinfo_fwdcolor="#ff00ff"
                     /ApEinfo_revcolor="#ff00ff"
                     /ApEinfo_graphicformat="arrow_data {{0 0.5 0 1 2 0 0 -1 0
                     -0.5} {} 0} width 5 offset 0"
     misc_feature    1052..1070
                     /locus_tag="A_M"
                     /label="A_M"
                     /ApEinfo_label="A_M"
                     /ApEinfo_fwdcolor="cyan"
                     /ApEinfo_revcolor="cyan"
                     /ApEinfo_graphicformat="arrow_data {{0 1 2 0 0 -1} {} 0}
                     width 5 offset 0"
     misc_feature    1015..1038
                     /locus_tag="5_A"
                     /label="5_A"
                     /ApEinfo_label="5_A"
                     /ApEinfo_fwdcolor="cyan"
                     /ApEinfo_revcolor="cyan"
                     /ApEinfo_graphicformat="arrow_data {{0 1 2 0 0 -1} {} 0}
                     width 5 offset 0"
     misc_feature    1070..1070
                     /locus_tag="hphNT1"
                     /label="hphNT1"
                     /ApEinfo_label="hphNT1"
                     /ApEinfo_fwdcolor="#ffff00"
                     /ApEinfo_revcolor="#ffff00"
                     /ApEinfo_graphicformat="arrow_data {{0 0.5 0 1 2 0 0 -1 0
                     -0.5} {} 0} width 5 offset 0"
     misc_feature    1071..1089
                     /locus_tag="S2"
                     /label="S2"
                     /ApEinfo_label="S2"
                     /ApEinfo_fwdcolor="cyan"
                     /ApEinfo_revcolor="cyan"
                     /ApEinfo_graphicformat="arrow_data {{0 1 2 0 0 -1} {} 0}
                     width 5 offset 0"
ORIGIN
        1 GTAATGCTAA CTGTCTCCAC CGATAATGTT GTATAATACC CGTGAAATCA TAGCACATGA
       61 TATATCATCA CCCGGAGGCC GGTTATTTTC GGCGGCGGCA AAAATATTTG GTATAATTAT
      121 GGAAATACAA AAAGGGGAAC CATTAAAGGT TGAGGAGGGG ATTGATAAGA GAATCTAATA
      181 ATTGTAAAGT TGAGAAAATC ATAATAAAAT AATTACTAGA GACATGgggt ctggtagtgg
      241 gagcGTCTCA AAAGGGGAGG AGGACAACAT GGCATCCTTG CCAGCAACTC ACGAATTACA
      301 TATTTTCGGA AGTATTAATG GTGTTGACTT TGATATGGTT GGACAAGGCA CTGGTAATCC
      361 AAACGATGGA TACGAGGAAC TTAATCTTAA ATCAACAAAA GGCGATTTGC AATTTTCCCC
      421 CTGGATTCTT GTGCCACACA TTGGTTATGG TTTTCATCAA TACCTACCTT ACCCCGACGG
      481 AATGTCACCA TTTCAAGCCG CTATGGTTGA TGGTTCCGGT TATCAAGTTC ACAGAACTAT
      541 GCAGTTTGAA GATGGAGCTT CCCTGACTGT CAACTACAGG TACACTTACG AAGGTTCTCA
      601 TATCAAGGGT GAAGCACAAG TTAAAGGAAC CGGTTTTCCT GCCGATGGAC CCGTTATGAC
      661 TAACTCTTTG ACGGCTGCCG ATTGGTGCAG GAGTAAAAAG ACCTACCCAA ACGATAAAAC
      721 TATCATCAGC ACTTTTAAGT GGTCATATAC TACCGGGAAC GGAAAGAGAT ATAGATCAAC
      781 CGCTAGAACG ACATACACAT TTGCCAAGCC TATGGCAGCT AACTACTTAA AAAATCAACC
      841 TATGTACGTG TTTCGTAAAA CCGAATTGAA GCATAGCAAG ACAGAATTAA ATTTCAAGGA
      901 ATGGCAAAAA GCCTTCACCG ATGTTATGGG TATGGACGAA CTTTATAAAg gaagcggttc
      961 aggctcaAAG TCTACATTTA AGTCTGAATA TCCATTTGAA AAAAGGAAGG CGGNAGATCT
     1021 GTTTAGCTTG CCTCGTCCCC GCCGGGTCAC CCGGCCAGCG ACATGGAGGN CGAGCTCGAA
     1081 TTCATCGAT     
//
