# Supplementary material for: The GravyTrain toolbox for molecular cell biology
Source: PLoS One. 2025 Sep 17;20(9):e0332438. doi: 10.1371/journal.pone.0332438 (PMC12443241; doi:10.1371/journal.pone.0332438)
Supplement: S1 File — ZIP file containing all construct map ApE files. Maps include the construct insert into the plasmid backbone – composed of consecutive GravyTrain genetic elements. For auxotrophic markers “N” is indicated instead of the marker sequence. (ZIP) [file pone.0332438.s003.zip › maps/pOS533.ape]

LOCUS       pOS533                  1175 bp    DNA        circular     12-DEC-2023
DEFINITION  .
ACCESSION   
VERSION     
SOURCE      .
  ORGANISM  .
COMMENT     
COMMENT     ApEinfo:methylated:1
FEATURES             Location/Qualifiers
     misc_feature    1..18
                     /locus_tag="S3"
                     /label="S3"
                     /ApEinfo_label="S3"
                     /ApEinfo_fwdcolor="cyan"
                     /ApEinfo_revcolor="green"
                     /ApEinfo_graphicformat="arrow_data {{0 1 2 0 0 -1} {} 0}
                     width 5 offset 0"
     misc_feature    1098..1115
                     /locus_tag="A_M"
                     /label="A_M"
                     /ApEinfo_label="A_M"
                     /ApEinfo_fwdcolor="cyan"
                     /ApEinfo_revcolor="cyan"
                     /ApEinfo_graphicformat="arrow_data {{0 1 2 0 0 -1} {} 0}
                     width 5 offset 0"
     misc_feature    1061..1084
                     /locus_tag="5_A"
                     /label="5_A"
                     /ApEinfo_label="5_A"
                     /ApEinfo_fwdcolor="cyan"
                     /ApEinfo_revcolor="cyan"
                     /ApEinfo_graphicformat="arrow_data {{0 1 2 0 0 -1} {} 0}
                     width 5 offset 0"
     misc_feature    58..762
                     /locus_tag="mNG#1"
                     /label="mNG#1"
                     /ApEinfo_label="mNG#1"
                     /ApEinfo_fwdcolor="#00ff00"
                     /ApEinfo_revcolor="#00ff00"
                     /ApEinfo_graphicformat="arrow_data {{0 1 2 0 0 -1} {} 0}
                     width 5 offset 0"
     misc_feature    37..57
                     /locus_tag="TEVsite"
                     /label="TEVsite"
                     /ApEinfo_label="TEVsite"
                     /ApEinfo_fwdcolor="#0000ff"
                     /ApEinfo_revcolor="#0000ff"
                     /ApEinfo_graphicformat="arrow_data {{0 1 2 0 0 -1} {} 0}
                     width 5 offset 0"
     misc_feature    1009..1011
                     /locus_tag="STOP"
                     /label="STOP"
                     /ApEinfo_label="STOP"
                     /ApEinfo_fwdcolor="#ffa700"
                     /ApEinfo_revcolor="#ffa700"
                     /ApEinfo_graphicformat="arrow_data {{0 1 2 0 0 -1} {} 0}
                     width 5 offset 0"
     misc_feature    1157..1175
                     /locus_tag="S2"
                     /label="S2"
                     /ApEinfo_label="S2"
                     /ApEinfo_fwdcolor="cyan"
                     /ApEinfo_revcolor="cyan"
                     /ApEinfo_graphicformat="arrow_data {{0 1 2 0 0 -1} {} 0}
                     width 5 offset 0"
     misc_feature    1012..1060
                     /locus_tag="tSYNTH8"
                     /label="tSYNTH8"
                     /ApEinfo_label="tSYNTH8"
                     /ApEinfo_fwdcolor="#ffc1fe"
                     /ApEinfo_revcolor="#ffc1fe"
                     /ApEinfo_graphicformat="arrow_data {{0 1 2 0 0 -1} {} 0}
                     width 5 offset 0"
     misc_feature    19..36
                     /locus_tag="GSGSGS_UP"
                     /label="GSGSGS_UP"
                     /ApEinfo_label="GSGSGS_UP"
                     /ApEinfo_fwdcolor="#ff00ff"
                     /ApEinfo_revcolor="#ff00ff"
                     /ApEinfo_graphicformat="arrow_data {{0 0.5 0 1 2 0 0 -1 0
                     -0.5} {} 0} width 5 offset 0"
     misc_feature    991..1008
                     /locus_tag="GSGSGS_DOWN"
                     /label="GSGSGS_DOWN"
                     /ApEinfo_label="GSGSGS_DOWN"
                     /ApEinfo_fwdcolor="#ff00ff"
                     /ApEinfo_revcolor="#ff00ff"
                     /ApEinfo_graphicformat="arrow_data {{0 0.5 0 1 2 0 0 -1 0
                     -0.5} {} 0} width 5 offset 0"
     misc_feature    781..798
                     /locus_tag="GSGSGS_UP(1)"
                     /label="GSGSGS_UP(1)"
                     /ApEinfo_label="GSGSGS_UP"
                     /ApEinfo_fwdcolor="#ff00ff"
                     /ApEinfo_revcolor="#ff00ff"
                     /ApEinfo_graphicformat="arrow_data {{0 0.5 0 1 2 0 0 -1 0
                     -0.5} {} 0} width 5 offset 0"
     misc_feature    1136..1136
                     /locus_tag="CgHIS3"
                     /label="CgHIS3"
                     /ApEinfo_label="CgHIS3"
                     /ApEinfo_fwdcolor="#edff00"
                     /ApEinfo_revcolor="#edff00"
                     /ApEinfo_graphicformat="arrow_data {{0 1 2 0 0 -1} {} 0}
                     width 5 offset 0"
     misc_feature    1116..1135
                     /locus_tag="pCgF"
                     /label="pCgF"
                     /ApEinfo_label="pCgF"
                     /ApEinfo_fwdcolor="#804040"
                     /ApEinfo_revcolor="#804040"
                     /ApEinfo_graphicformat="arrow_data {{0 0.5 0 1 2 0 0 -1 0
                     -0.5} {} 0} width 5 offset 0"
     misc_feature    1137..1156
                     /locus_tag="pCgR"
                     /label="pCgR"
                     /ApEinfo_label="pCgR"
                     /ApEinfo_fwdcolor="#804040"
                     /ApEinfo_revcolor="#804040"
                     /ApEinfo_graphicformat="arrow_data {{0 0.5 0 1 2 0 0 -1 0
                     -0.5} {} 0} width 5 offset 0"
     misc_feature    763..780
                     /locus_tag="GGSGGG"
                     /label="GGSGGG"
                     /ApEinfo_label="GGSGGG"
                     /ApEinfo_fwdcolor="#ffc3b8"
                     /ApEinfo_revcolor="#ffc3b8"
                     /ApEinfo_graphicformat="arrow_data {{0 1 2 0 0 -1} {} 0}
                     width 5 offset 0"
     misc_feature    799..990
                     /locus_tag="6xHA"
                     /label="6xHA"
                     /ApEinfo_label="6xHA"
                     /ApEinfo_fwdcolor="#ff8000"
                     /ApEinfo_revcolor="#ff8000"
                     /ApEinfo_graphicformat="arrow_data {{0 1 2 0 0 -1} {} 0}
                     width 5 offset 0"
ORIGIN
        1 CGTACGCTGC AGGTCGACgg gtctggtagt gggagcGAAA ACTTGTACTT CCAAGGTGTC
       61 TCAAAAGGGG AGGAGGACAA CATGGCATCC TTGCCAGCAA CTCACGAATT ACATATTTTC
      121 GGAAGTATTA ATGGTGTTGA CTTTGATATG GTTGGACAAG GCACTGGTAA TCCAAACGAT
      181 GGATACGAGG AACTTAATCT TAAATCAACA AAAGGCGATT TGCAATTTTC CCCCTGGATT
      241 CTTGTGCCCC ATATTGGGTA CGGCTTTCAT CAATATTTAC CTTACCCTGA TGGAATGAGT
      301 CCATTTCAAG CCGCTATGGT AGACGGTTCT GGCTACCAAG TTCATAGAAC CATGCAGTTT
      361 GAAGACGGCG CTTCCTTAAC AGTAAACTAC AGGTACACGT ACGAGGGTTC CCATATTAAG
      421 GGAGAAGCCC AAGTTAAGGG TACTGGTTTT CCGGCTGATG GTCCCGTTAT GACTAATAGC
      481 CTGACAGCTG CTGACTGGTG TAGGTCTAAA AAGACATATC CTAACGATAA AACAATAATT
      541 TCAACTTTTA AGTGGTCTTA TACCACTGGC AATGGTAAAA GATACAGATC CACTGCCCGT
      601 ACTACGTATA CATTCGCTAA ACCAATGGCC GCTAATTATC TTAAAAATCA ACCCATGTAC
      661 GTGTTTAGGA AGACTGAACT AAAACATAGT AAGACCGAGT TGAACTTTAA GGAATGGCAA
      721 AAAGCCTTCA CCGATGTCAT GGGAATGGAT GAATTATATA AGGGTGGTTC TGGTGGTGGT
      781 gggtctggta gtgggagcTA CCCTTACGAC GTACCTGATT ACGCGGGAAG CTATCCATAC
      841 GACGTGCCCG ACTATGCAGG GAGTTACCCC TATGACGTTC CAGATTACGC CGGCAGTTAT
      901 CCTTATGATG TACCCGACTA CGCTGGCTCC TACCCTTATG ATGTCCCCGA TTATGCGGGG
      961 TCTTACCCGT ACGACGTTCC TGATTACGCT ggaagcggtt caggctcaTA ATATATAAAC
     1021 TCATTTACTT ATGTAGGAAT AAAGAGTATC ATCTTTCAAA AGATCTGTTT AGCTTGCCTC
     1081 GTCCCCGCCG GGTCACCCGG CCAGCGACAT GGAGGcacag gaaacagcta tgaccNactg
     1141 gccgtcgttt tacaacCGAG CTCGAATTCA TCGAT  
//
