# Supplementary material for: The GravyTrain toolbox for molecular cell biology
Source: PLoS One. 2025 Sep 17;20(9):e0332438. doi: 10.1371/journal.pone.0332438 (PMC12443241; doi:10.1371/journal.pone.0332438)
Supplement: S1 File — ZIP file containing all construct map ApE files. Maps include the construct insert into the plasmid backbone – composed of consecutive GravyTrain genetic elements. For auxotrophic markers “N” is indicated instead of the marker sequence. (ZIP) [file pone.0332438.s003.zip › maps/pOS535.ape]

LOCUS       pOS535                  1098 bp    DNA        linear       11-DEC-2023
DEFINITION  .
ACCESSION   
VERSION     
SOURCE      .
  ORGANISM  .
COMMENT     
COMMENT     ApEinfo:methylated:1
FEATURES             Location/Qualifiers
     misc_feature    224..226
                     /locus_tag="START"
                     /label="START"
                     /ApEinfo_label="START"
                     /ApEinfo_fwdcolor="#ff4812"
                     /ApEinfo_revcolor="#ff4812"
                     /ApEinfo_graphicformat="arrow_data {{0 1 2 0 0 -1} {} 0}
                     width 5 offset 0"
     misc_feature    977..1022
                     /locus_tag="ATG8_BEGIN"
                     /label="ATG8_BEGIN"
                     /ApEinfo_label="ATG8_BEGIN"
                     /ApEinfo_fwdcolor="#ff4812"
                     /ApEinfo_revcolor="#ff4812"
                     /ApEinfo_graphicformat="arrow_data {{0 1 2 0 0 -1} {} 0}
                     width 5 offset 0"
     misc_feature    1023..1023
                     /locus_tag="Atg8(F104A,Y106A)_tATG8"
                     /label="Atg8(F104A,Y106A)_tATG8"
                     /ApEinfo_label="Atg8(F104A,Y106A)_tATG8"
                     /ApEinfo_fwdcolor="#ffff00"
                     /ApEinfo_revcolor="#ffff00"
                     /ApEinfo_graphicformat="arrow_data {{0 0.5 0 1 2 0 0 -1 0
                     -0.5} {} 0} width 5 offset 0"
     misc_feature    245..958
                     /locus_tag="sfTq2"
                     /label="sfTq2"
                     /ApEinfo_label="sfTq2"
                     /ApEinfo_fwdcolor="#00ff00"
                     /ApEinfo_revcolor="#00ff00"
                     /ApEinfo_graphicformat="arrow_data {{0 1 2 0 0 -1} {} 0}
                     width 5 offset 0"
     misc_feature    1..223
                     /locus_tag="pATG8"
                     /label="pATG8"
                     /ApEinfo_label="pATG8"
                     /ApEinfo_fwdcolor="cyan"
                     /ApEinfo_revcolor="cyan"
                     /ApEinfo_graphicformat="arrow_data {{0 0.5 0 1 2 0 0 -1 0
                     -0.5} {} 0} width 5 offset 0"
     misc_feature    227..244
                     /locus_tag="GSGSGS_UP"
                     /label="GSGSGS_UP"
                     /ApEinfo_label="GSGSGS_UP"
                     /ApEinfo_fwdcolor="#ff00ff"
                     /ApEinfo_revcolor="#ff00ff"
                     /ApEinfo_graphicformat="arrow_data {{0 0.5 0 1 2 0 0 -1 0
                     -0.5} {} 0} width 5 offset 0"
     misc_feature    959..976
                     /locus_tag="GSGSGS_DOWN"
                     /label="GSGSGS_DOWN"
                     /ApEinfo_label="GSGSGS_DOWN"
                     /ApEinfo_fwdcolor="#ff00ff"
                     /ApEinfo_revcolor="#ff00ff"
                     /ApEinfo_graphicformat="arrow_data {{0 0.5 0 1 2 0 0 -1 0
                     -0.5} {} 0} width 5 offset 0"
     misc_feature    1061..1079
                     /locus_tag="A_M"
                     /label="A_M"
                     /ApEinfo_label="A_M"
                     /ApEinfo_fwdcolor="cyan"
                     /ApEinfo_revcolor="cyan"
                     /ApEinfo_graphicformat="arrow_data {{0 1 2 0 0 -1} {} 0}
                     width 5 offset 0"
     misc_feature    1024..1047
                     /locus_tag="5_A"
                     /label="5_A"
                     /ApEinfo_label="5_A"
                     /ApEinfo_fwdcolor="cyan"
                     /ApEinfo_revcolor="cyan"
                     /ApEinfo_graphicformat="arrow_data {{0 1 2 0 0 -1} {} 0}
                     width 5 offset 0"
     misc_feature    1079..1079
                     /locus_tag="hphNT1"
                     /label="hphNT1"
                     /ApEinfo_label="hphNT1"
                     /ApEinfo_fwdcolor="#ffff00"
                     /ApEinfo_revcolor="#ffff00"
                     /ApEinfo_graphicformat="arrow_data {{0 0.5 0 1 2 0 0 -1 0
                     -0.5} {} 0} width 5 offset 0"
     misc_feature    1080..1098
                     /locus_tag="S2"
                     /label="S2"
                     /ApEinfo_label="S2"
                     /ApEinfo_fwdcolor="cyan"
                     /ApEinfo_revcolor="cyan"
                     /ApEinfo_graphicformat="arrow_data {{0 1 2 0 0 -1} {} 0}
                     width 5 offset 0"
ORIGIN
        1 GTAATGCTAA CTGTCTCCAC CGATAATGTT GTATAATACC CGTGAAATCA TAGCACATGA
       61 TATATCATCA CCCGGAGGCC GGTTATTTTC GGCGGCGGCA AAAATATTTG GTATAATTAT
      121 GGAAATACAA AAAGGGGAAC CATTAAAGGT TGAGGAGGGG ATTGATAAGA GAATCTAATA
      181 ATTGTAAAGT TGAGAAAATC ATAATAAAAT AATTACTAGA GACATGgggt ctggtagtgg
      241 gagcGTTTCT AAGGGTGAAG AATTGTTCAC TGGTGTTGTT CCAATCTTGG TTGAATTGGA
      301 CGGTGACGTT AACGGTCACA AGTTCTCTGT TAGAGGTGAA GGTGAAGGTG ACGCTACTAA
      361 CGGTAAGTTG ACTTTGAAGT TCATCTGTAC TACTGGTAAG TTGCCAGTTC CATGGCCAAC
      421 TTTGGTTACT ACTTTGTCTT GGGGTGTTCA ATGTTTCGCT AGATACCCAG ACCACATGAA
      481 GCAACACGAC TTCTTCAAGT CTGCTATGCC AGAAGGTTAC GTTCAAGAAA GAACTATCTC
      541 TTTCAAGGAC GACGGTACTT ACAAGACTAG AGCTGAAGTT AAGTTCGAAG GTGACACTTT
      601 GGTTAACAGA ATCGAATTGA AGGGTATCGA CTTCAAGGAA GACGGTAACA TCTTGGGTCA
      661 CAAGTTGGAA TACAACTACT TCTCTGACAA CGTTTACATC ACTGCTGACA AGCAAAAGAA
      721 CGGTATCAAG GCTAACTTCA AGATCAGACA CAACGTTGAA GACGGTGGTG TTCAATTGGC
      781 TGACCACTAC CAACAAAACA CTCCAATCGG TGACGGTCCA GTTTTGTTGC CAGACAACCA
      841 CTACTTGTCT ACTCAATCTA AGTTGTCTAA GGACCCAAAC GAAAAGAGAG ACCACATGGT
      901 TTTGTTGGAA TTCGTTACTG CTGCTGGTAT CACTTTGGGT ATGGACGAAT TGTACAAGgg
      961 aagcggttca ggctcaAAGT CTACATTTAA GTCTGAATAT CCATTTGAAA AAAGGAAGGC
     1021 GGNAGATCTG TTTAGCTTGC CTCGTCCCCG CCGGGTCACC CGGCCAGCGA CATGGAGGNC
     1081 GAGCTCGAAT TCATCGAT    
//
