# Supplementary material for: The GravyTrain toolbox for molecular cell biology
Source: PLoS One. 2025 Sep 17;20(9):e0332438. doi: 10.1371/journal.pone.0332438 (PMC12443241; doi:10.1371/journal.pone.0332438)
Supplement: S1 File — ZIP file containing all construct map ApE files. Maps include the construct insert into the plasmid backbone – composed of consecutive GravyTrain genetic elements. For auxotrophic markers “N” is indicated instead of the marker sequence. (ZIP) [file pone.0332438.s003.zip › maps/pOS536.ape]

LOCUS       pOS536                  1388 bp    DNA        circular     12-DEC-2023
DEFINITION  .
ACCESSION   
VERSION     
SOURCE      .
  ORGANISM  .
COMMENT     
COMMENT     
COMMENT     ApEinfo:methylated:1
FEATURES             Location/Qualifiers
     misc_feature    1..18
                     /locus_tag="S3"
                     /label="S3"
                     /ApEinfo_label="S3"
                     /ApEinfo_fwdcolor="cyan"
                     /ApEinfo_revcolor="green"
                     /ApEinfo_graphicformat="arrow_data {{0 1 2 0 0 -1} {} 0}
                     width 5 offset 0"
     misc_feature    1311..1328
                     /locus_tag="A_M"
                     /label="A_M"
                     /ApEinfo_label="A_M"
                     /ApEinfo_fwdcolor="cyan"
                     /ApEinfo_revcolor="cyan"
                     /ApEinfo_graphicformat="arrow_data {{0 1 2 0 0 -1} {} 0}
                     width 5 offset 0"
     misc_feature    766..1203
                     /locus_tag="AsLOV2"
                     /label="AsLOV2"
                     /ApEinfo_label="AsLOV2"
                     /ApEinfo_fwdcolor="#ff8000"
                     /ApEinfo_revcolor="#ff8000"
                     /ApEinfo_graphicformat="arrow_data {{0 1 2 0 0 -1} {} 0}
                     width 5 offset 0"
     misc_feature    1274..1297
                     /locus_tag="5_A"
                     /label="5_A"
                     /ApEinfo_label="5_A"
                     /ApEinfo_fwdcolor="cyan"
                     /ApEinfo_revcolor="cyan"
                     /ApEinfo_graphicformat="arrow_data {{0 1 2 0 0 -1} {} 0}
                     width 5 offset 0"
     misc_feature    37..729
                     /locus_tag="mScarletI#1"
                     /label="mScarletI#1"
                     /ApEinfo_label="mScarletI#1"
                     /ApEinfo_fwdcolor="#00ff00"
                     /ApEinfo_revcolor="#00ff00"
                     /ApEinfo_graphicformat="arrow_data {{0 1 2 0 0 -1} {} 0}
                     width 5 offset 0"
     misc_feature    1222..1224
                     /locus_tag="STOP"
                     /label="STOP"
                     /ApEinfo_label="STOP"
                     /ApEinfo_fwdcolor="#ffa700"
                     /ApEinfo_revcolor="#ffa700"
                     /ApEinfo_graphicformat="arrow_data {{0 1 2 0 0 -1} {} 0}
                     width 5 offset 0"
     misc_feature    1370..1388
                     /locus_tag="S2"
                     /label="S2"
                     /ApEinfo_label="S2"
                     /ApEinfo_fwdcolor="cyan"
                     /ApEinfo_revcolor="cyan"
                     /ApEinfo_graphicformat="arrow_data {{0 1 2 0 0 -1} {} 0}
                     width 5 offset 0"
     misc_feature    1225..1273
                     /locus_tag="tSYNTH8"
                     /label="tSYNTH8"
                     /ApEinfo_label="tSYNTH8"
                     /ApEinfo_fwdcolor="#ffc1fe"
                     /ApEinfo_revcolor="#ffc1fe"
                     /ApEinfo_graphicformat="arrow_data {{0 1 2 0 0 -1} {} 0}
                     width 5 offset 0"
     misc_feature    19..36
                     /locus_tag="GSGSGS_UP"
                     /label="GSGSGS_UP"
                     /ApEinfo_label="GSGSGS_UP"
                     /ApEinfo_fwdcolor="#ff00ff"
                     /ApEinfo_revcolor="#ff00ff"
                     /ApEinfo_graphicformat="arrow_data {{0 0.5 0 1 2 0 0 -1 0
                     -0.5} {} 0} width 5 offset 0"
     misc_feature    748..765
                     /locus_tag="GSGSGS_UP(1)"
                     /label="GSGSGS_UP(1)"
                     /ApEinfo_label="GSGSGS_UP"
                     /ApEinfo_fwdcolor="#ff00ff"
                     /ApEinfo_revcolor="#ff00ff"
                     /ApEinfo_graphicformat="arrow_data {{0 0.5 0 1 2 0 0 -1 0
                     -0.5} {} 0} width 5 offset 0"
     misc_feature    1204..1221
                     /locus_tag="GSGSGS_DOWN"
                     /label="GSGSGS_DOWN"
                     /ApEinfo_label="GSGSGS_DOWN"
                     /ApEinfo_fwdcolor="#ff00ff"
                     /ApEinfo_revcolor="#ff00ff"
                     /ApEinfo_graphicformat="arrow_data {{0 0.5 0 1 2 0 0 -1 0
                     -0.5} {} 0} width 5 offset 0"
     misc_feature    1349..1349
                     /locus_tag="CgHIS3"
                     /label="CgHIS3"
                     /ApEinfo_label="CgHIS3"
                     /ApEinfo_fwdcolor="#edff00"
                     /ApEinfo_revcolor="#edff00"
                     /ApEinfo_graphicformat="arrow_data {{0 1 2 0 0 -1} {} 0}
                     width 5 offset 0"
     misc_feature    1329..1348
                     /locus_tag="pCgF"
                     /label="pCgF"
                     /ApEinfo_label="pCgF"
                     /ApEinfo_fwdcolor="#804040"
                     /ApEinfo_revcolor="#804040"
                     /ApEinfo_graphicformat="arrow_data {{0 0.5 0 1 2 0 0 -1 0
                     -0.5} {} 0} width 5 offset 0"
     misc_feature    1350..1369
                     /locus_tag="pCgR"
                     /label="pCgR"
                     /ApEinfo_label="pCgR"
                     /ApEinfo_fwdcolor="#804040"
                     /ApEinfo_revcolor="#804040"
                     /ApEinfo_graphicformat="arrow_data {{0 0.5 0 1 2 0 0 -1 0
                     -0.5} {} 0} width 5 offset 0"
     misc_feature    730..747
                     /locus_tag="GGSGGG"
                     /label="GGSGGG"
                     /ApEinfo_label="GGSGGG"
                     /ApEinfo_fwdcolor="#ffc3b8"
                     /ApEinfo_revcolor="#ffc3b8"
                     /ApEinfo_graphicformat="arrow_data {{0 1 2 0 0 -1} {} 0}
                     width 5 offset 0"
ORIGIN
        1 CGTACGCTGC AGGTCGACgg gtctggtagt gggagcGTTT CTAAGGGTGA AGCTGTTATT
       61 AAAGAGTTTA TGAGATTCAA AGTTCACATG GAAGGTTCAA TGAACGGTCA TGAATTTGAA
      121 ATCGAAGGTG AAGGTGAAGG TAGACCATAC GAAGGTACTC AAACAGCAAA ATTGAAGGTT
      181 ACTAAAGGTG GTCCATTGCC ATTTTCTTGG GATATCTTGT CTCCACAATT CATGTACGGT
      241 TCTAGAGCTT TTATAAAACA TCCAGCAGAT ATCCCAGATT ACTACAAGCA ATCATTTCCA
      301 GAAGGTTTTA AATGGGAAAG AGTTATGAAC TTCGAAGATG GTGGTGCTGT TACTGTTACA
      361 CAAGATACTT CTTTGGAAGA TGGTACATTG ATCTATAAGG TTAAATTGAG AGGTACTAAT
      421 TTTCCACCAG ATGGTCCAGT TATGCAAAAG AAAACTATGG GTTGGGAAGC ATCTACAGAA
      481 AGATTGTACC CAGAAGATGG TGTTTTGAAG GGTGACATCA AGATGGCATT GAGATTGAAG
      541 GATGGTGGTA GATATTTGGC TGATTTCAAG ACTACATACA AGGCTAAGAA ACCAGTTCAA
      601 ATGCCAGGTG CATACAACGT TGATAGAAAA TTGGATATCA CTTCTCATAA CGAAGATTAC
      661 ACAGTTGTTG AACAATACGA AAGATCTGAA GGTAGACATT CAACAGGTGG TATGGATGAA
      721 TTGTACAAAG GTGGTTCTGG TGGTGGTggg tctggtagtg ggagcCCTAG GTTGGCTGCT
      781 GCACTTGAAC GTATTGAGAA GAACTTTATC ATTACTGACC CAAGGTTGCC AGATAATCCC
      841 ATTATATTCG CGTCCGATAG TTTCTTGCAG TTGACAGAAT ATAGCCGTGA AGAAATTTTG
      901 GGAAGAAACT GCAGGTTTCT ACAAGGTCCT GAAACTGATC GCGCGACAGT GAGAAAAATT
      961 AGAGATGCCA TAGATAACCA AACAGAGGTC ACTGTTCAGC TGATTAATTA TACAAAGAGT
     1021 GGTAAAAAGT TCTGGAACCT CTTTCACTTG CAGCCTATGC GAGATCAGAA GGGAGATGTC
     1081 CAGTACTTTA TTGGGGTTCA GTTGGATGGA ACTGAGCATG TCCGAGATGC TGCCGAGAGA
     1141 GAGGCAGTCA TGCTGATTAA GAAAACTGCA GAAGAGATTG ATAAAGCGGT GGATACCTGG
     1201 GTGggaagcg gttcaggctc aTAATATATA AACTCATTTA CTTATGTAGG AATAAAGAGT
     1261 ATCATCTTTC AAAAGATCTG TTTAGCTTGC CTCGTCCCCG CCGGGTCACC CGGCCAGCGA
     1321 CATGGAGGca caggaaacag ctatgaccNa ctggccgtcg ttttacaacC GAGCTCGAAT
     1381 TCATCGAT     
//
