# Supplementary material for: The GravyTrain toolbox for molecular cell biology
Source: PLoS One. 2025 Sep 17;20(9):e0332438. doi: 10.1371/journal.pone.0332438 (PMC12443241; doi:10.1371/journal.pone.0332438)
Supplement: S1 File — ZIP file containing all construct map ApE files. Maps include the construct insert into the plasmid backbone – composed of consecutive GravyTrain genetic elements. For auxotrophic markers “N” is indicated instead of the marker sequence. (ZIP) [file pone.0332438.s003.zip › maps/pOS539.ape]

LOCUS       pOS539                  1283 bp    DNA        circular     17-MAR-2024
DEFINITION  .
ACCESSION   
VERSION     
SOURCE      .
  ORGANISM  .
COMMENT     
COMMENT     
COMMENT     ApEinfo:methylated:1
FEATURES             Location/Qualifiers
     misc_feature    1..18
                     /locus_tag="S3"
                     /label="S3"
                     /ApEinfo_label="S3"
                     /ApEinfo_fwdcolor="cyan"
                     /ApEinfo_revcolor="green"
                     /ApEinfo_graphicformat="arrow_data {{0 1 2 0 0 -1} {} 0}
                     width 5 offset 0"
     misc_feature    1206..1223
                     /locus_tag="A_M"
                     /label="A_M"
                     /ApEinfo_label="A_M"
                     /ApEinfo_fwdcolor="cyan"
                     /ApEinfo_revcolor="cyan"
                     /ApEinfo_graphicformat="arrow_data {{0 1 2 0 0 -1} {} 0}
                     width 5 offset 0"
     misc_feature    1169..1192
                     /locus_tag="5_A"
                     /label="5_A"
                     /ApEinfo_label="5_A"
                     /ApEinfo_fwdcolor="cyan"
                     /ApEinfo_revcolor="cyan"
                     /ApEinfo_graphicformat="arrow_data {{0 1 2 0 0 -1} {} 0}
                     width 5 offset 0"
     misc_feature    1117..1119
                     /locus_tag="STOP"
                     /label="STOP"
                     /ApEinfo_label="STOP"
                     /ApEinfo_fwdcolor="#ffa700"
                     /ApEinfo_revcolor="#ffa700"
                     /ApEinfo_graphicformat="arrow_data {{0 1 2 0 0 -1} {} 0}
                     width 5 offset 0"
     misc_feature    1265..1283
                     /locus_tag="S2"
                     /label="S2"
                     /ApEinfo_label="S2"
                     /ApEinfo_fwdcolor="cyan"
                     /ApEinfo_revcolor="cyan"
                     /ApEinfo_graphicformat="arrow_data {{0 1 2 0 0 -1} {} 0}
                     width 5 offset 0"
     misc_feature    1120..1168
                     /locus_tag="tSYNTH8"
                     /label="tSYNTH8"
                     /ApEinfo_label="tSYNTH8"
                     /ApEinfo_fwdcolor="#ffc1fe"
                     /ApEinfo_revcolor="#ffc1fe"
                     /ApEinfo_graphicformat="arrow_data {{0 1 2 0 0 -1} {} 0}
                     width 5 offset 0"
     misc_feature    19..81
                     /locus_tag="flex"
                     /label="flex"
                     /ApEinfo_label="flex"
                     /ApEinfo_fwdcolor="#ff0000"
                     /ApEinfo_revcolor="#ff0000"
                     /ApEinfo_graphicformat="arrow_data {{0 0.5 0 1 2 0 0 -1 0
                     -0.5} {} 0} width 5 offset 0"
     misc_feature    82..99
                     /locus_tag="GSGSGS_UP"
                     /label="GSGSGS_UP"
                     /ApEinfo_label="GSGSGS_UP"
                     /ApEinfo_fwdcolor="#ff00ff"
                     /ApEinfo_revcolor="#ff00ff"
                     /ApEinfo_graphicformat="arrow_data {{0 0.5 0 1 2 0 0 -1 0
                     -0.5} {} 0} width 5 offset 0"
     misc_feature    310..327
                     /locus_tag="GSGSGS_UP(1)"
                     /label="GSGSGS_UP(1)"
                     /ApEinfo_label="GSGSGS_UP"
                     /ApEinfo_fwdcolor="#ff00ff"
                     /ApEinfo_revcolor="#ff00ff"
                     /ApEinfo_graphicformat="arrow_data {{0 0.5 0 1 2 0 0 -1 0
                     -0.5} {} 0} width 5 offset 0"
     misc_feature    1099..1116
                     /locus_tag="GSGSGS_DOWN"
                     /label="GSGSGS_DOWN"
                     /ApEinfo_label="GSGSGS_DOWN"
                     /ApEinfo_fwdcolor="#ff00ff"
                     /ApEinfo_revcolor="#ff00ff"
                     /ApEinfo_graphicformat="arrow_data {{0 0.5 0 1 2 0 0 -1 0
                     -0.5} {} 0} width 5 offset 0"
     misc_feature    1244..1244
                     /locus_tag="CgHIS3"
                     /label="CgHIS3"
                     /ApEinfo_label="CgHIS3"
                     /ApEinfo_fwdcolor="#edff00"
                     /ApEinfo_revcolor="#edff00"
                     /ApEinfo_graphicformat="arrow_data {{0 1 2 0 0 -1} {} 0}
                     width 5 offset 0"
     misc_feature    328..1098
                     /locus_tag="MiniTurboID"
                     /label="MiniTurboID"
                     /ApEinfo_label="MiniTurboID"
                     /ApEinfo_fwdcolor="#ff8000"
                     /ApEinfo_revcolor="#ff8000"
                     /ApEinfo_graphicformat="arrow_data {{0 1 2 0 0 -1} {} 0}
                     width 5 offset 0"
     misc_feature    292..309
                     /locus_tag="GGSGGG"
                     /label="GGSGGG"
                     /ApEinfo_label="GGSGGG"
                     /ApEinfo_fwdcolor="#ffc3b8"
                     /ApEinfo_revcolor="#ffc3b8"
                     /ApEinfo_graphicformat="arrow_data {{0 1 2 0 0 -1} {} 0}
                     width 5 offset 0"
     misc_feature    1224..1243
                     /locus_tag="pCgF"
                     /label="pCgF"
                     /ApEinfo_label="pCgF"
                     /ApEinfo_fwdcolor="#804040"
                     /ApEinfo_revcolor="#804040"
                     /ApEinfo_graphicformat="arrow_data {{0 0.5 0 1 2 0 0 -1 0
                     -0.5} {} 0} width 5 offset 0"
     misc_feature    1245..1264
                     /locus_tag="pCgR"
                     /label="pCgR"
                     /ApEinfo_label="pCgR"
                     /ApEinfo_fwdcolor="#804040"
                     /ApEinfo_revcolor="#804040"
                     /ApEinfo_graphicformat="arrow_data {{0 0.5 0 1 2 0 0 -1 0
                     -0.5} {} 0} width 5 offset 0"
     misc_feature    100..291
                     /locus_tag="6xHA"
                     /label="6xHA"
                     /ApEinfo_label="6xHA"
                     /ApEinfo_fwdcolor="#00ff00"
                     /ApEinfo_revcolor="#00ff00"
                     /ApEinfo_graphicformat="arrow_data {{0 1 2 0 0 -1} {} 0}
                     width 5 offset 0"
ORIGIN
        1 CGTACGCTGC AGGTCGACGG TTCAAAGGAG AGCGGGTCAG TATCTTCAGA ACAACTGGCC
       61 CAGTTTCGTT CCTTGGACGG Ggggtctggt agtgggagcT ACCCTTACGA CGTACCTGAT
      121 TACGCGGGAA GCTATCCATA CGACGTGCCC GACTATGCAG GGAGTTACCC CTATGACGTT
      181 CCAGATTACG CCGGCAGTTA TCCTTATGAT GTACCCGACT ACGCTGGCTC CTACCCTTAT
      241 GATGTCCCCG ATTATGCGGG GTCTTACCCG TACGACGTTC CTGATTACGC TGGTGGTTCT
      301 GGTGGTGGTg ggtctggtag tgggagcATC CCATTGTTGA ACGCTAAGCA AATCTTGGGT
      361 CAATTGGACG GTGGTTCTGT TGCTGTTTTG CCAGTTGTTG ACTCTACTAA CCAATACTTG
      421 TTGGACAGAA TCGGTGAATT GAAGTCTGGT GACGCTTGTA TCGCTGAATA CCAACAAGCT
      481 GGTAGAGGTT CTAGAGGTAG AAAGTGGTTC TCTCCATTCG GTGCTAACTT GTACTTGTCT
      541 ATGTTCTGGA GATTGAAGAG AGGTCCAGCT GCTATCGGTT TGGGTCCAGT TATCGGTATC
      601 GTTATGGCTG AAGCTTTGAG AAAGTTGGGT GCTGACAAGG TTAGAGTTAA GTGGCCAAAC
      661 GACTTGTACT TGCAAGACAG AAAGTTGGCT GGTATCTTGG TTGAATTGGC TGGTATCACT
      721 GGTGACGCTG CTCAAATCGT TATCGGTGCT GGTATCAACG TTGCTATGAG AAGAGTTGAA
      781 GAATCTGTTG TTAACCAAGG TTGGATCACT TTGCAAGAAG CTGGTATCAA CTTGGACAGA
      841 AACACTTTGG CTGCTATGTT GATCAGAGAA TTGAGAGCTG CTTTGGAATT GTTCGAACAA
      901 GAAGGTTTGG CTCCATACTT GTCTAGATGG GAAAAGTTGG ACAACTTCAT CAACAGACCA
      961 GTTAAGTTGA TCATCGGTGA CAAGGAAATC TTCGGTATCT CTAGAGGTAT CGACAAGCAA
     1021 GGTGCTTTGT TGTTGGAACA AGACGGTGTT ATCAAGCCAT GGATGGGTGG TGAAATCTCT
     1081 TTGAGATCTG CTGAAAAGgg aagcggttca ggctcaTAAT ATATAAACTC ATTTACTTAT
     1141 GTAGGAATAA AGAGTATCAT CTTTCAAAAG ATCTGTTTAG CTTGCCTCGT CCCCGCCGGG
     1201 TCACCCGGCC AGCGACATGG AGGcacagga aacagctatg accNactggc cgtcgtttta
     1261 caacCGAGCT CGAATTCATC GAT   
//
