# Supplementary material for: The GravyTrain toolbox for molecular cell biology
Source: PLoS One. 2025 Sep 17;20(9):e0332438. doi: 10.1371/journal.pone.0332438 (PMC12443241; doi:10.1371/journal.pone.0332438)
Supplement: S1 File — ZIP file containing all construct map ApE files. Maps include the construct insert into the plasmid backbone – composed of consecutive GravyTrain genetic elements. For auxotrophic markers “N” is indicated instead of the marker sequence. (ZIP) [file pone.0332438.s003.zip › maps/pOS545.ape]

LOCUS       pOS545                  1444 bp    DNA        linear       12-DEC-2023
DEFINITION  
ACCESSION   P30263
KEYWORDS    .
SOURCE      Unknown.
  ORGANISM  Unknown Unclassified.
REFERENCE   1  (bases 1 to 4264)
  AUTHORS   Self
  JOURNAL   Unpublished.
COMMENT     
COMMENT     ApEinfo:methylated:1
FEATURES             Location/Qualifiers
     misc_feature    1..18
                     /locus_tag="S1"
                     /label="S1"
                     /ApEinfo_label="S1"
                     /ApEinfo_fwdcolor="cyan"
                     /ApEinfo_revcolor="green"
                     /ApEinfo_graphicformat="arrow_data {{0 1 2 0 0 -1} {} 0}
                     width 5 offset 0"
     misc_feature    1345..1362
                     /locus_tag="GSGSGS_DOWN"
                     /label="GSGSGS_DOWN"
                     /ApEinfo_label="GSGSGS_DOWN"
                     /ApEinfo_fwdcolor="#ff00ff"
                     /ApEinfo_revcolor="#ff00ff"
                     /ApEinfo_graphicformat="arrow_data {{0 0.5 0 1 2 0 0 -1 0
                     -0.5} {} 0} width 5 offset 0"
     misc_feature    610..612
                     /locus_tag="START"
                     /label="START"
                     /ApEinfo_label="START"
                     /ApEinfo_fwdcolor="#ff0000"
                     /ApEinfo_revcolor="#ff0000"
                     /ApEinfo_graphicformat="arrow_data {{0 1 2 0 0 -1} {} 0}
                     width 5 offset 0"
     misc_feature    631..1344
                     /locus_tag="sfTq2"
                     /label="sfTq2"
                     /ApEinfo_label="sfTq2"
                     /ApEinfo_fwdcolor="#00ff00"
                     /ApEinfo_revcolor="#00ff00"
                     /ApEinfo_graphicformat="arrow_data {{0 1 2 0 0 -1} {} 0}
                     width 5 offset 0"
     misc_feature    complement(1426..1444)
                     /locus_tag="S2"
                     /label="S2"
                     /ApEinfo_label="S2"
                     /ApEinfo_fwdcolor="cyan"
                     /ApEinfo_revcolor="cyan"
                     /ApEinfo_graphicformat="arrow_data {{0 1 2 0 0 -1} {} 0}
                     width 5 offset 0"
     misc_feature    1364..1383
                     /locus_tag="S4"
                     /label="S4"
                     /ApEinfo_label="S4"
                     /ApEinfo_fwdcolor="cyan"
                     /ApEinfo_revcolor="cyan"
                     /ApEinfo_graphicformat="arrow_data {{0 1 2 0 0 -1} {} 0}
                     width 5 offset 0"
     misc_feature    613..630
                     /locus_tag="GSGSGS_UP"
                     /label="GSGSGS_UP"
                     /ApEinfo_label="GSGSGS_UP"
                     /ApEinfo_fwdcolor="#ff00ff"
                     /ApEinfo_revcolor="#ff00ff"
                     /ApEinfo_graphicformat="arrow_data {{0 0.5 0 1 2 0 0 -1 0
                     -0.5} {} 0} width 5 offset 0"
     misc_feature    complement(1384..1386)
                     /locus_tag="STOP"
                     /label="STOP"
                     /ApEinfo_label="STOP"
                     /ApEinfo_fwdcolor="#ff0000"
                     /ApEinfo_revcolor="#ff0000"
                     /ApEinfo_graphicformat="arrow_data {{0 1 2 0 0 -1} {} 0}
                     width 5 offset 0"
     misc_feature    46..69
                     /locus_tag="5_A"
                     /label="5_A"
                     /ApEinfo_label="5_A"
                     /ApEinfo_fwdcolor="cyan"
                     /ApEinfo_revcolor="cyan"
                     /ApEinfo_graphicformat="arrow_data {{0 0.5 0 1 2 0 0 -1 0
                     -0.5} {} 0} width 5 offset 0"
     misc_feature    581..609
                     /locus_tag="P_C"
                     /label="P_C"
                     /ApEinfo_label="P_C"
                     /ApEinfo_fwdcolor="cyan"
                     /ApEinfo_revcolor="cyan"
                     /ApEinfo_graphicformat="arrow_data {{0 0.5 0 1 2 0 0 -1 0
                     -0.5} {} 0} width 5 offset 0"
     misc_feature    102..129
                     /locus_tag="M_P"
                     /label="M_P"
                     /ApEinfo_label="M_P"
                     /ApEinfo_fwdcolor="cyan"
                     /ApEinfo_revcolor="cyan"
                     /ApEinfo_graphicformat="arrow_data {{0 0.5 0 1 2 0 0 -1 0
                     -0.5} {} 0} width 5 offset 0"
     misc_feature    137..580
                     /locus_tag="pCUP1"
                     /label="pCUP1"
                     /ApEinfo_label="pCUP1"
                     /ApEinfo_fwdcolor="#ce9dff"
                     /ApEinfo_revcolor="#ce9dff"
                     /ApEinfo_graphicformat="arrow_data {{0 0.5 0 1 2 0 0 -1 0
                     -0.5} {} 0} width 5 offset 0"
     misc_feature    83..100
                     /locus_tag="A_M"
                     /label="A_M"
                     /ApEinfo_label="A_M"
                     /ApEinfo_fwdcolor="cyan"
                     /ApEinfo_revcolor="cyan"
                     /ApEinfo_graphicformat="arrow_data {{0 0.5 0 1 2 0 0 -1 0
                     -0.5} {} 0} width 5 offset 0"
     misc_feature    101..101
                     /locus_tag="natNT2"
                     /label="natNT2"
                     /ApEinfo_label="natNT2"
                     /ApEinfo_fwdcolor="#ffff00"
                     /ApEinfo_revcolor="#ffff00"
                     /ApEinfo_graphicformat="arrow_data {{0 0.5 0 1 2 0 0 -1 0
                     -0.5} {} 0} width 5 offset 0"
     misc_feature    1387..1425
                     /locus_tag="tSYNTH13"
                     /label="tSYNTH13"
                     /ApEinfo_label="tSYNTH13"
                     /ApEinfo_fwdcolor="#ffb56a"
                     /ApEinfo_revcolor="#ffb56a"
                     /ApEinfo_graphicformat="arrow_data {{0 0.5 0 1 2 0 0 -1 0
                     -0.5} {} 0} width 5 offset 0"
ORIGIN
        1 CGTACGCTGC AGGTCGACgg atccccgggt taattaaggc gcgccagatc tgtttagctt
       61 gcctcgtccc cgccgggtca cccggccagc gacatggagg Ngtcctcaga ggacaacacc
      121 tgttgtaatc gagctctagt aagccgatcc cattaccgac atttgggcgc tatacgtgca
      181 tatgttcatg tatgtatctg tatttaaaac acttttgtat tatttttcct catatatgtg
      241 tataggttta tacggatgat ttaattatta cttcaccacc ctttatttca ggctgatatc
      301 ttagccttgt tactagttag aaaaagacat ttttgctgtc agtcactgtc aagagattct
      361 tttgctggca tttcttctag aagcaaaaag agcgatgcgt cttttccgct gaaccgttcc
      421 agcaaaaaag actaccaacg caatatggat tgtcagaatc atataaaaga gaagcaaata
      481 actccttgtc ttgtatcaat tgcattataa tatcttcttg ttagtgcaat atcatataga
      541 agtcatcgaa atagatatta agaaaaacaa actgtacaat caatcaatca atcatcacat
      601 aaatccggaA TGgggtctgg tagtgggagc GTTTCTAAGG GTGAAGAATT GTTCACTGGT
      661 GTTGTTCCAA TCTTGGTTGA ATTGGACGGT GACGTTAACG GTCACAAGTT CTCTGTTAGA
      721 GGTGAAGGTG AAGGTGACGC TACTAACGGT AAGTTGACTT TGAAGTTCAT CTGTACTACT
      781 GGTAAGTTGC CAGTTCCATG GCCAACTTTG GTTACTACTT TGTCTTGGGG TGTTCAATGT
      841 TTCGCTAGAT ACCCAGACCA CATGAAGCAA CACGACTTCT TCAAGTCTGC TATGCCAGAA
      901 GGTTACGTTC AAGAAAGAAC TATCTCTTTC AAGGACGACG GTACTTACAA GACTAGAGCT
      961 GAAGTTAAGT TCGAAGGTGA CACTTTGGTT AACAGAATCG AATTGAAGGG TATCGACTTC
     1021 AAGGAAGACG GTAACATCTT GGGTCACAAG TTGGAATACA ACTACTTCTC TGACAACGTT
     1081 TACATCACTG CTGACAAGCA AAAGAACGGT ATCAAGGCTA ACTTCAAGAT CAGACACAAC
     1141 GTTGAAGACG GTGGTGTTCA ATTGGCTGAC CACTACCAAC AAAACACTCC AATCGGTGAC
     1201 GGTCCAGTTT TGTTGCCAGA CAACCACTAC TTGTCTACTC AATCTAAGTT GTCTAAGGAC
     1261 CCAAACGAAA AGAGAGACCA CATGGTTTTG TTGGAATTCG TTACTGCTGC TGGTATCACT
     1321 TTGGGTATGG ACGAATTGTA CAAGggaagc ggttcaggct cacCGACAGA GAATTCATCG
     1381 ATGTAATATA TAACTGTCTA GAAATAAAGG TGCAGGCATT TCAAACGAGC TCGAATTCAT
     1441 CGAT     
//
