# Supplementary material for: The GravyTrain toolbox for molecular cell biology
Source: PLoS One. 2025 Sep 17;20(9):e0332438. doi: 10.1371/journal.pone.0332438 (PMC12443241; doi:10.1371/journal.pone.0332438)
Supplement: S1 File — ZIP file containing all construct map ApE files. Maps include the construct insert into the plasmid backbone – composed of consecutive GravyTrain genetic elements. For auxotrophic markers “N” is indicated instead of the marker sequence. (ZIP) [file pone.0332438.s003.zip › maps/pOS551.ape]

LOCUS       pOS551                  1834 bp    DNA        linear       12-DEC-2023
DEFINITION  
ACCESSION   P30263
KEYWORDS    .
SOURCE      Unknown.
  ORGANISM  Unknown Unclassified.
REFERENCE   1  (bases 1 to 4264)
  AUTHORS   Self
  JOURNAL   Unpublished.
COMMENT     
COMMENT     
COMMENT     ApEinfo:methylated:1
FEATURES             Location/Qualifiers
     misc_feature    1..18
                     /locus_tag="S1"
                     /label="S1"
                     /ApEinfo_label="S1"
                     /ApEinfo_fwdcolor="cyan"
                     /ApEinfo_revcolor="green"
                     /ApEinfo_graphicformat="arrow_data {{0 1 2 0 0 -1} {} 0}
                     width 5 offset 0"
     misc_feature    1735..1752
                     /locus_tag="GSGSGS_DOWN"
                     /label="GSGSGS_DOWN"
                     /ApEinfo_label="GSGSGS_DOWN"
                     /ApEinfo_fwdcolor="#ff00ff"
                     /ApEinfo_revcolor="#ff00ff"
                     /ApEinfo_graphicformat="arrow_data {{0 0.5 0 1 2 0 0 -1 0
                     -0.5} {} 0} width 5 offset 0"
     misc_feature    610..612
                     /locus_tag="START"
                     /label="START"
                     /ApEinfo_label="START"
                     /ApEinfo_fwdcolor="#ff0000"
                     /ApEinfo_revcolor="#ff0000"
                     /ApEinfo_graphicformat="arrow_data {{0 1 2 0 0 -1} {} 0}
                     width 5 offset 0"
     misc_feature    complement(1816..1834)
                     /locus_tag="S2"
                     /label="S2"
                     /ApEinfo_label="S2"
                     /ApEinfo_fwdcolor="cyan"
                     /ApEinfo_revcolor="cyan"
                     /ApEinfo_graphicformat="arrow_data {{0 1 2 0 0 -1} {} 0}
                     width 5 offset 0"
     misc_feature    1754..1773
                     /locus_tag="S4"
                     /label="S4"
                     /ApEinfo_label="S4"
                     /ApEinfo_fwdcolor="cyan"
                     /ApEinfo_revcolor="cyan"
                     /ApEinfo_graphicformat="arrow_data {{0 1 2 0 0 -1} {} 0}
                     width 5 offset 0"
     misc_feature    613..630
                     /locus_tag="GSGSGS_UP"
                     /label="GSGSGS_UP"
                     /ApEinfo_label="GSGSGS_UP"
                     /ApEinfo_fwdcolor="#ff00ff"
                     /ApEinfo_revcolor="#ff00ff"
                     /ApEinfo_graphicformat="arrow_data {{0 0.5 0 1 2 0 0 -1 0
                     -0.5} {} 0} width 5 offset 0"
     misc_feature    1345..1362
                     /locus_tag="GSGSGS_UP(1)"
                     /label="GSGSGS_UP(1)"
                     /ApEinfo_label="GSGSGS_UP"
                     /ApEinfo_fwdcolor="#ff00ff"
                     /ApEinfo_revcolor="#ff00ff"
                     /ApEinfo_graphicformat="arrow_data {{0 0.5 0 1 2 0 0 -1 0
                     -0.5} {} 0} width 5 offset 0"
     misc_feature    631..1326
                     /locus_tag="mNG#2"
                     /label="mNG#2"
                     /ApEinfo_label="mNG#2"
                     /ApEinfo_fwdcolor="#00ff00"
                     /ApEinfo_revcolor="#00ff00"
                     /ApEinfo_graphicformat="arrow_data {{0 1 2 0 0 -1} {} 0}
                     width 5 offset 0"
     misc_feature    complement(1774..1776)
                     /locus_tag="STOP"
                     /label="STOP"
                     /ApEinfo_label="STOP"
                     /ApEinfo_fwdcolor="#ff0000"
                     /ApEinfo_revcolor="#ff0000"
                     /ApEinfo_graphicformat="arrow_data {{0 1 2 0 0 -1} {} 0}
                     width 5 offset 0"
     misc_feature    46..69
                     /locus_tag="5_A"
                     /label="5_A"
                     /ApEinfo_label="5_A"
                     /ApEinfo_fwdcolor="cyan"
                     /ApEinfo_revcolor="cyan"
                     /ApEinfo_graphicformat="arrow_data {{0 0.5 0 1 2 0 0 -1 0
                     -0.5} {} 0} width 5 offset 0"
     misc_feature    581..609
                     /locus_tag="P_C"
                     /label="P_C"
                     /ApEinfo_label="P_C"
                     /ApEinfo_fwdcolor="cyan"
                     /ApEinfo_revcolor="cyan"
                     /ApEinfo_graphicformat="arrow_data {{0 0.5 0 1 2 0 0 -1 0
                     -0.5} {} 0} width 5 offset 0"
     misc_feature    102..129
                     /locus_tag="M_P"
                     /label="M_P"
                     /ApEinfo_label="M_P"
                     /ApEinfo_fwdcolor="cyan"
                     /ApEinfo_revcolor="cyan"
                     /ApEinfo_graphicformat="arrow_data {{0 0.5 0 1 2 0 0 -1 0
                     -0.5} {} 0} width 5 offset 0"
     misc_feature    137..580
                     /locus_tag="pCUP1"
                     /label="pCUP1"
                     /ApEinfo_label="pCUP1"
                     /ApEinfo_fwdcolor="#ce9dff"
                     /ApEinfo_revcolor="#ce9dff"
                     /ApEinfo_graphicformat="arrow_data {{0 0.5 0 1 2 0 0 -1 0
                     -0.5} {} 0} width 5 offset 0"
     misc_feature    83..100
                     /locus_tag="A_M"
                     /label="A_M"
                     /ApEinfo_label="A_M"
                     /ApEinfo_fwdcolor="cyan"
                     /ApEinfo_revcolor="cyan"
                     /ApEinfo_graphicformat="arrow_data {{0 0.5 0 1 2 0 0 -1 0
                     -0.5} {} 0} width 5 offset 0"
     misc_feature    101..101
                     /locus_tag="natNT2"
                     /label="natNT2"
                     /ApEinfo_label="natNT2"
                     /ApEinfo_fwdcolor="#ffff00"
                     /ApEinfo_revcolor="#ffff00"
                     /ApEinfo_graphicformat="arrow_data {{0 0.5 0 1 2 0 0 -1 0
                     -0.5} {} 0} width 5 offset 0"
     misc_feature    1777..1815
                     /locus_tag="tSYNTH13"
                     /label="tSYNTH13"
                     /ApEinfo_label="tSYNTH13"
                     /ApEinfo_fwdcolor="#ffb56a"
                     /ApEinfo_revcolor="#ffb56a"
                     /ApEinfo_graphicformat="arrow_data {{0 0.5 0 1 2 0 0 -1 0
                     -0.5} {} 0} width 5 offset 0"
     misc_feature    1327..1344
                     /locus_tag="GGSGGG"
                     /label="GGSGGG"
                     /ApEinfo_label="GGSGGG"
                     /ApEinfo_fwdcolor="#ffc3b8"
                     /ApEinfo_revcolor="#ffc3b8"
                     /ApEinfo_graphicformat="arrow_data {{0 1 2 0 0 -1} {} 0}
                     width 5 offset 0"
     misc_feature    1363..1734
                     /locus_tag="Vam7(PX)"
                     /label="Vam7(PX)"
                     /ApEinfo_label="Vam7(PX)"
                     /ApEinfo_fwdcolor="#ff9200"
                     /ApEinfo_revcolor="#ff9200"
                     /ApEinfo_graphicformat="arrow_data {{0 1 2 0 0 -1} {} 0}
                     width 5 offset 0"
ORIGIN
        1 CGTACGCTGC AGGTCGACgg atccccgggt taattaaggc gcgccagatc tgtttagctt
       61 gcctcgtccc cgccgggtca cccggccagc gacatggagg Ngtcctcaga ggacaacacc
      121 tgttgtaatc gagctctagt aagccgatcc cattaccgac atttgggcgc tatacgtgca
      181 tatgttcatg tatgtatctg tatttaaaac acttttgtat tatttttcct catatatgtg
      241 tataggttta tacggatgat ttaattatta cttcaccacc ctttatttca ggctgatatc
      301 ttagccttgt tactagttag aaaaagacat ttttgctgtc agtcactgtc aagagattct
      361 tttgctggca tttcttctag aagcaaaaag agcgatgcgt cttttccgct gaaccgttcc
      421 agcaaaaaag actaccaacg caatatggat tgtcagaatc atataaaaga gaagcaaata
      481 actccttgtc ttgtatcaat tgcattataa tatcttcttg ttagtgcaat atcatataga
      541 agtcatcgaa atagatatta agaaaaacaa actgtacaat caatcaatca atcatcacat
      601 aaatccggaA TGgggtctgg tagtgggagc GGTGAAGAAG ACAACATGGC TTCTTTGCCA
      661 GCTACTCACG AATTGCACAT CTTCGGTTCT ATCAACGGTG TTGACTTCGA CATGGTTGGT
      721 CAAGGTACTG GTAACCCAAA CGACGGTTAC GAAGAATTGA ACTTGAAGTC TACTAAGGGT
      781 GACTTGCAAT TCTCTCCATG GATCTTGGTT CCACACATCG GTTACGGTTT CCACCAATAC
      841 TTGCCATACC CAGACGGTAT GTCTCCATTC CAAGCTGCTA TGGTTGACGG TTCTGGTTAC
      901 CAAGTTCACA GAACTATGCA ATTCGAAGAC GGTGCTTCTT TGACTGTTAA CTACAGATAC
      961 ACTTACGAAG GTTCTCACAT CAAGGGTGAA GCTCAAGTTA AGGGTACTGG TTTCCCAGCT
     1021 GACGGTCCAG TTATGACTAA CTCTTTGACT GCTGCTGACT GGTGTAGATC TAAGAAGACT
     1081 TACCCAAACG ACAAGACTAT CATCTCTACT TTCAAGTGGT CTTACACTAC TGGTAACGGT
     1141 AAGAGATACA GATCTACTGC TAGAACTACT TACACTTTCG CTAAGCCAAT GGCTGCTAAC
     1201 TACTTGAAGA ACCAACCAAT GTACGTTTTC AGAAAGACTG AATTGAAGCA CTCTAAGACT
     1261 GAATTGAACT TCAAGGAATG GCAAAAGGCT TTCACTGACG TTATGGGTAT GGACGAATTG
     1321 TACAAGggtg gttctggtgg tggtgggtct ggtagtggga gcGCAGCTAA TTCTGTAGGG
     1381 AAAATGAGTG AAAAGTTAAG AATCAAGGTG GACGATGTTA AAATCAACCC CAAGTATGTT
     1441 TTATACGGTG TTAGTACACC AAACAAGCGC CTTTACAAAA GGTATTCCGA GTTTTGGAAA
     1501 CTGAAGACAC GATTGGAGAG AGATGTAGGA AGCACCATCC CATATGACTT CCCTGAAAAG
     1561 CCCGGTGTAT TGGACAGGAG GTGGCAAAGA AGATATGATG ATCCGGAAAT GATCGATGAA
     1621 AGACGGATCG GACTAGAGAG GTTCCTCAAT GAATTGTATA ACGATCGTTT TGATTCTCGA
     1681 TGGAGAGACA CAAAAATAGC GCAAGACTTC CTGCAGTTGT CAAAGCCAAA TGTTggaagc
     1741 ggttcaggct cacCGACAGA GAATTCATCG ATGTAATATA TAACTGTCTA GAAATAAAGG
     1801 TGCAGGCATT TCAAACGAGC TCGAATTCAT CGAT  
//
