# Supplementary material for: The GravyTrain toolbox for molecular cell biology
Source: PLoS One. 2025 Sep 17;20(9):e0332438. doi: 10.1371/journal.pone.0332438 (PMC12443241; doi:10.1371/journal.pone.0332438)
Supplement: S1 File — ZIP file containing all construct map ApE files. Maps include the construct insert into the plasmid backbone – composed of consecutive GravyTrain genetic elements. For auxotrophic markers “N” is indicated instead of the marker sequence. (ZIP) [file pone.0332438.s003.zip › maps/pOS554.ape]

LOCUS       pOS554                   958 bp    DNA        linear       12-DEC-2023
DEFINITION  .
ACCESSION   
VERSION     
SOURCE      .
  ORGANISM  .
COMMENT     
COMMENT     
COMMENT     ApEinfo:methylated:1
FEATURES             Location/Qualifiers
     misc_feature    116..136
                     /locus_tag="TEV_SITE"
                     /label="TEV_SITE"
                     /ApEinfo_label="TEV_SITE"
                     /ApEinfo_fwdcolor="#fcff00"
                     /ApEinfo_revcolor="#fcff00"
                     /ApEinfo_graphicformat="arrow_data {{0 1 2 0 0 -1} {} 0}
                     width 5 offset 0"
     misc_feature    317..658
                     /locus_tag="GBP"
                     /label="GBP"
                     /ApEinfo_label="GBP"
                     /ApEinfo_fwdcolor="#00ff00"
                     /ApEinfo_revcolor="#00ff00"
                     /ApEinfo_graphicformat="arrow_data {{0 1 2 0 0 -1} {} 0}
                     width 5 offset 0"
     misc_feature    137..202
                     /locus_tag="3xFLAG"
                     /label="3xFLAG"
                     /ApEinfo_label="3xFLAG"
                     /ApEinfo_fwdcolor="#aab1ff"
                     /ApEinfo_revcolor="#aab1ff"
                     /ApEinfo_graphicformat="arrow_data {{0 1 2 0 0 -1} {} 0}
                     width 5 offset 0"
     misc_feature    203..298
                     /locus_tag="TwinStrepTag"
                     /label="TwinStrepTag"
                     /ApEinfo_label="TwinStrepTag"
                     /ApEinfo_fwdcolor="#ffc1b4"
                     /ApEinfo_revcolor="#ffc1b4"
                     /ApEinfo_graphicformat="arrow_data {{0 1 2 0 0 -1} {} 0}
                     width 5 offset 0"
     misc_feature    677..679
                     /locus_tag="STOP"
                     /label="STOP"
                     /ApEinfo_label="STOP"
                     /ApEinfo_fwdcolor="cyan"
                     /ApEinfo_revcolor="cyan"
                     /ApEinfo_graphicformat="arrow_data {{0 1 2 0 0 -1} {} 0}
                     width 5 offset 0"
     misc_feature    95..97
                     /locus_tag="START"
                     /label="START"
                     /ApEinfo_label="START"
                     /ApEinfo_fwdcolor="#ffb300"
                     /ApEinfo_revcolor="#ffb300"
                     /ApEinfo_graphicformat="arrow_data {{0 1 2 0 0 -1} {} 0}
                     width 5 offset 0"
     misc_feature    98..115
                     /locus_tag="GSGAGS"
                     /label="GSGAGS"
                     /ApEinfo_label="GSGAGS"
                     /ApEinfo_fwdcolor="cyan"
                     /ApEinfo_revcolor="cyan"
                     /ApEinfo_graphicformat="arrow_data {{0 1 2 0 0 -1} {} 0}
                     width 5 offset 0"
     misc_feature    837..958
                     /locus_tag="tSV40"
                     /label="tSV40"
                     /ApEinfo_label="tSV40"
                     /ApEinfo_fwdcolor="#ff9f9f"
                     /ApEinfo_revcolor="#ff9f9f"
                     /ApEinfo_graphicformat="arrow_data {{0 0.5 0 1 2 0 0 -1 0
                     -0.5} {} 0} width 5 offset 0"
     misc_feature    299..316
                     /locus_tag="GSGSGS_UP"
                     /label="GSGSGS_UP"
                     /ApEinfo_label="GSGSGS_UP"
                     /ApEinfo_fwdcolor="#ff00ff"
                     /ApEinfo_revcolor="#ff00ff"
                     /ApEinfo_graphicformat="arrow_data {{0 0.5 0 1 2 0 0 -1 0
                     -0.5} {} 0} width 5 offset 0"
     misc_feature    659..676
                     /locus_tag="GSGSGS_DOWN"
                     /label="GSGSGS_DOWN"
                     /ApEinfo_label="GSGSGS_DOWN"
                     /ApEinfo_fwdcolor="#ff00ff"
                     /ApEinfo_revcolor="#ff00ff"
                     /ApEinfo_graphicformat="arrow_data {{0 0.5 0 1 2 0 0 -1 0
                     -0.5} {} 0} width 5 offset 0"
     misc_feature    1..94
                     /locus_tag="pCMV"
                     /label="pCMV"
                     /ApEinfo_label="pCMV"
                     /ApEinfo_fwdcolor="#c6c6ff"
                     /ApEinfo_revcolor="#c6c6ff"
                     /ApEinfo_graphicformat="arrow_data {{0 0.5 0 1 2 0 0 -1 0
                     -0.5} {} 0} width 5 offset 0"
ORIGIN
        1 cgcaaatggg cggtaggcgt gtacggtggg aggtctatat aagcagagct ggtttagtga
       61 accgtcagat ccgctagcgc taccggtcgc caccATGGGC AGTGGCGCGG GTTCAGAGAA
      121 CCTGTACTTC CAGGGCGACT ATAAGGACCA CGATGGTGAT TATAAGGACC ACGATATAGA
      181 TTACAAGGAT GATGACGACA AAGGAGGTTG GTCTCATCCC CAGTTCGAGA AGGGCGGGGG
      241 CTCAGGTGGG GGGTCTGGAG GGGGTAGCTG GAGCCATCCT CAATTTGAGA AGGGTGGTgg
      301 gtctggtagt gggagcGTTC AATTGGTTGA ATCTGGTGGT GCTTTGGTTC AACCAGGTGG
      361 TTCTTTGAGA TTGTCTTGTG CTGCTTCTGG TTTCCCAGTT AACAGATACT CTATGAGATG
      421 GTACAGACAA GCTCCAGGTA AGGAAAGAGA ATGGGTTGCT GGTATGTCTT CTGCTGGTGA
      481 CAGATCTTCT TACGAAGACT CTGTTAAGGG TAGATTCACT ATCTCTAGAG ACGACGCTAG
      541 AAACACTGTT TACTTGCAAA TGAACTCTTT GAAGCCAGAA GACACTGCTG TTTACTACTG
      601 TAACGTTAAC GTTGGTTTCG AATACTGGGG TCAAGGTACT CAAGTTACTG TTTCTTCTgg
      661 aagcggttca ggctcaTAAG CGGCCGCtcg acggtaccgc gggcccggga tccaccggat
      721 ctagataact gatcataatc agccatacca catttgtaga ggttttactt gctttaaaaa
      781 acctcccaca cctccccctg aacctgaaac ataaaatgaa tgcaattgtt gttgttaact
      841 tgtttattgc agcttataat ggttacaaat aaagcaatag catcacaaat ttcacaaata
      901 aagcattttt ttcactgcat tctagttgtg gtttgtccaa actcatcaat gtatctta
//
