# Supplementary material for: The GravyTrain toolbox for molecular cell biology
Source: PLoS One. 2025 Sep 17;20(9):e0332438. doi: 10.1371/journal.pone.0332438 (PMC12443241; doi:10.1371/journal.pone.0332438)
Supplement: S1 File — ZIP file containing all construct map ApE files. Maps include the construct insert into the plasmid backbone – composed of consecutive GravyTrain genetic elements. For auxotrophic markers “N” is indicated instead of the marker sequence. (ZIP) [file pone.0332438.s003.zip › maps/pOS555.ape]

LOCUS       pOS555                   941 bp    DNA        circular     11-DEC-2023
DEFINITION  .
ACCESSION   
VERSION     
SOURCE      .
  ORGANISM  .
COMMENT     
COMMENT     ApEinfo:methylated:1
FEATURES             Location/Qualifiers
     misc_feature    1..18
                     /locus_tag="S3"
                     /label="S3"
                     /ApEinfo_label="S3"
                     /ApEinfo_fwdcolor="cyan"
                     /ApEinfo_revcolor="green"
                     /ApEinfo_graphicformat="arrow_data {{0 1 2 0 0 -1} {} 0}
                     width 5 offset 0"
     misc_feature    864..881
                     /locus_tag="A_M"
                     /label="A_M"
                     /ApEinfo_label="A_M"
                     /ApEinfo_fwdcolor="cyan"
                     /ApEinfo_revcolor="cyan"
                     /ApEinfo_graphicformat="arrow_data {{0 1 2 0 0 -1} {} 0}
                     width 5 offset 0"
     misc_feature    827..850
                     /locus_tag="5_A"
                     /label="5_A"
                     /ApEinfo_label="5_A"
                     /ApEinfo_fwdcolor="cyan"
                     /ApEinfo_revcolor="cyan"
                     /ApEinfo_graphicformat="arrow_data {{0 1 2 0 0 -1} {} 0}
                     width 5 offset 0"
     misc_feature    775..777
                     /locus_tag="STOP"
                     /label="STOP"
                     /ApEinfo_label="STOP"
                     /ApEinfo_fwdcolor="#ffa700"
                     /ApEinfo_revcolor="#ffa700"
                     /ApEinfo_graphicformat="arrow_data {{0 1 2 0 0 -1} {} 0}
                     width 5 offset 0"
     misc_feature    923..941
                     /locus_tag="S2"
                     /label="S2"
                     /ApEinfo_label="S2"
                     /ApEinfo_fwdcolor="cyan"
                     /ApEinfo_revcolor="cyan"
                     /ApEinfo_graphicformat="arrow_data {{0 1 2 0 0 -1} {} 0}
                     width 5 offset 0"
     misc_feature    778..826
                     /locus_tag="tSYNTH8"
                     /label="tSYNTH8"
                     /ApEinfo_label="tSYNTH8"
                     /ApEinfo_fwdcolor="#ffc1fe"
                     /ApEinfo_revcolor="#ffc1fe"
                     /ApEinfo_graphicformat="arrow_data {{0 1 2 0 0 -1} {} 0}
                     width 5 offset 0"
     misc_feature    19..36
                     /locus_tag="GSGSGS_UP"
                     /label="GSGSGS_UP"
                     /ApEinfo_label="GSGSGS_UP"
                     /ApEinfo_fwdcolor="#ff00ff"
                     /ApEinfo_revcolor="#ff00ff"
                     /ApEinfo_graphicformat="arrow_data {{0 0.5 0 1 2 0 0 -1 0
                     -0.5} {} 0} width 5 offset 0"
     misc_feature    37..756
                     /locus_tag="TEVp"
                     /label="TEVp"
                     /ApEinfo_label="TEVp"
                     /ApEinfo_fwdcolor="#00f900"
                     /ApEinfo_revcolor="#00f900"
                     /ApEinfo_graphicformat="arrow_data {{0 1 2 0 0 -1} {} 0}
                     width 5 offset 0"
     misc_feature    757..774
                     /locus_tag="GSGSGS_DOWN"
                     /label="GSGSGS_DOWN"
                     /ApEinfo_label="GSGSGS_DOWN"
                     /ApEinfo_fwdcolor="#ff00ff"
                     /ApEinfo_revcolor="#ff00ff"
                     /ApEinfo_graphicformat="arrow_data {{0 0.5 0 1 2 0 0 -1 0
                     -0.5} {} 0} width 5 offset 0"
     misc_feature    902..902
                     /locus_tag="CgHIS3"
                     /label="CgHIS3"
                     /ApEinfo_label="CgHIS3"
                     /ApEinfo_fwdcolor="#edff00"
                     /ApEinfo_revcolor="#edff00"
                     /ApEinfo_graphicformat="arrow_data {{0 1 2 0 0 -1} {} 0}
                     width 5 offset 0"
     misc_feature    882..901
                     /locus_tag="pCgF"
                     /label="pCgF"
                     /ApEinfo_label="pCgF"
                     /ApEinfo_fwdcolor="#804040"
                     /ApEinfo_revcolor="#804040"
                     /ApEinfo_graphicformat="arrow_data {{0 0.5 0 1 2 0 0 -1 0
                     -0.5} {} 0} width 5 offset 0"
     misc_feature    903..922
                     /locus_tag="pCgR"
                     /label="pCgR"
                     /ApEinfo_label="pCgR"
                     /ApEinfo_fwdcolor="#804040"
                     /ApEinfo_revcolor="#804040"
                     /ApEinfo_graphicformat="arrow_data {{0 0.5 0 1 2 0 0 -1 0
                     -0.5} {} 0} width 5 offset 0"
ORIGIN
        1 CGTACGCTGC AGGTCGACgg gtctggtagt gggagcTCTT TGTTCAAGGG TCCAAGAGAC
       61 TACAACCCAA TCTCTTCTAC TATCTGTCAC TTGACTAACG AATCTGACGG TCACACTACT
      121 TCTTTGTACG GTATCGGTTT CGGTCCATTC ATCATCACTA ACAAGCACTT GTTCAGAAGA
      181 AACAACGGTA CTTTGTTGGT TCAATCTTTG CACGGTGTTT TCAAGGTTAA GAACACTACT
      241 ACTTTGCAAC AACACTTGAT CGACGGTAGA GACATGATCA TCATCAGAAT GCCAAAGGAC
      301 TTCCCACCAT TCCCACAAAA GTTGAAGTTC AGAGAACCAC AAAGAGAAGA AAGAATCTGT
      361 TTGGTTACTA CTAACTTCCA AACTAAGTCT ATGTCTTCTA TGGTTTCTGA CACTTCTTGT
      421 ACTTTCCCAT CTTCTGACGG TATCTTCTGG AAGCACTGGA TCCAAACTAA GGACGGTCAA
      481 TGTGGTTCTC CATTGGTTTC TACTAGAGAC GGTTTCATCG TTGGTATCCA CTCTGCTTCT
      541 AACTTCACTA ACACTAACAA CTACTTCACT TCTGTTCCAA AGAACTTCAT GGAATTGTTG
      601 ACTAACCAAG AAGCTCAACA ATGGGTTTCT GGTTGGAGAT TGAACGCTGA CTCTGTTTTG
      661 TGGGGTGGTC ACAAGGTTTT CATGGTTAAG CCAGAAGAAC CATTCCAACC AGTTAAGGAA
      721 GCTACTCAAT TGATGAACGA ATTGGTTTAC TCTCAAggaa gcggttcagg ctcaTAATAT
      781 ATAAACTCAT TTACTTATGT AGGAATAAAG AGTATCATCT TTCAAAAGAT CTGTTTAGCT
      841 TGCCTCGTCC CCGCCGGGTC ACCCGGCCAG CGACATGGAG Gcacaggaaa cagctatgac
      901 cNactggccg tcgttttaca acCGAGCTCG AATTCATCGA T 
//
