# Supplementary material for: The GravyTrain toolbox for molecular cell biology
Source: PLoS One. 2025 Sep 17;20(9):e0332438. doi: 10.1371/journal.pone.0332438 (PMC12443241; doi:10.1371/journal.pone.0332438)
Supplement: S1 File — ZIP file containing all construct map ApE files. Maps include the construct insert into the plasmid backbone – composed of consecutive GravyTrain genetic elements. For auxotrophic markers “N” is indicated instead of the marker sequence. (ZIP) [file pone.0332438.s003.zip › maps/pOS559.ape]

LOCUS       pOS559                  1280 bp    DNA        circular     12-DEC-2023
DEFINITION  .
ACCESSION   
VERSION     
SOURCE      .
  ORGANISM  .
COMMENT     
COMMENT     ApEinfo:methylated:1
FEATURES             Location/Qualifiers
     misc_feature    1..18
                     /locus_tag="S3"
                     /label="S3"
                     /ApEinfo_label="S3"
                     /ApEinfo_fwdcolor="cyan"
                     /ApEinfo_revcolor="green"
                     /ApEinfo_graphicformat="arrow_data {{0 1 2 0 0 -1} {} 0}
                     width 5 offset 0"
     misc_feature    1203..1220
                     /locus_tag="A_M"
                     /label="A_M"
                     /ApEinfo_label="A_M"
                     /ApEinfo_fwdcolor="cyan"
                     /ApEinfo_revcolor="cyan"
                     /ApEinfo_graphicformat="arrow_data {{0 1 2 0 0 -1} {} 0}
                     width 5 offset 0"
     misc_feature    1166..1189
                     /locus_tag="5_A"
                     /label="5_A"
                     /ApEinfo_label="5_A"
                     /ApEinfo_fwdcolor="cyan"
                     /ApEinfo_revcolor="cyan"
                     /ApEinfo_graphicformat="arrow_data {{0 1 2 0 0 -1} {} 0}
                     width 5 offset 0"
     misc_feature    1114..1116
                     /locus_tag="STOP"
                     /label="STOP"
                     /ApEinfo_label="STOP"
                     /ApEinfo_fwdcolor="#ffa700"
                     /ApEinfo_revcolor="#ffa700"
                     /ApEinfo_graphicformat="arrow_data {{0 1 2 0 0 -1} {} 0}
                     width 5 offset 0"
     misc_feature    1262..1280
                     /locus_tag="S2"
                     /label="S2"
                     /ApEinfo_label="S2"
                     /ApEinfo_fwdcolor="cyan"
                     /ApEinfo_revcolor="cyan"
                     /ApEinfo_graphicformat="arrow_data {{0 1 2 0 0 -1} {} 0}
                     width 5 offset 0"
     misc_feature    1117..1165
                     /locus_tag="tSYNTH8"
                     /label="tSYNTH8"
                     /ApEinfo_label="tSYNTH8"
                     /ApEinfo_fwdcolor="#ffc1fe"
                     /ApEinfo_revcolor="#ffc1fe"
                     /ApEinfo_graphicformat="arrow_data {{0 1 2 0 0 -1} {} 0}
                     width 5 offset 0"
     misc_feature    19..36
                     /locus_tag="GSGSGS_UP"
                     /label="GSGSGS_UP"
                     /ApEinfo_label="GSGSGS_UP"
                     /ApEinfo_fwdcolor="#ff00ff"
                     /ApEinfo_revcolor="#ff00ff"
                     /ApEinfo_graphicformat="arrow_data {{0 0.5 0 1 2 0 0 -1 0
                     -0.5} {} 0} width 5 offset 0"
     misc_feature    307..324
                     /locus_tag="GSGSGS_UP(1)"
                     /label="GSGSGS_UP(1)"
                     /ApEinfo_label="GSGSGS_UP"
                     /ApEinfo_fwdcolor="#ff00ff"
                     /ApEinfo_revcolor="#ff00ff"
                     /ApEinfo_graphicformat="arrow_data {{0 0.5 0 1 2 0 0 -1 0
                     -0.5} {} 0} width 5 offset 0"
     misc_feature    1036..1053
                     /locus_tag="GSGSGS_UP(2)"
                     /label="GSGSGS_UP(2)"
                     /ApEinfo_label="GSGSGS_UP"
                     /ApEinfo_fwdcolor="#ff00ff"
                     /ApEinfo_revcolor="#ff00ff"
                     /ApEinfo_graphicformat="arrow_data {{0 0.5 0 1 2 0 0 -1 0
                     -0.5} {} 0} width 5 offset 0"
     misc_feature    1096..1113
                     /locus_tag="GSGSGS_DOWN"
                     /label="GSGSGS_DOWN"
                     /ApEinfo_label="GSGSGS_DOWN"
                     /ApEinfo_fwdcolor="#ff00ff"
                     /ApEinfo_revcolor="#ff00ff"
                     /ApEinfo_graphicformat="arrow_data {{0 0.5 0 1 2 0 0 -1 0
                     -0.5} {} 0} width 5 offset 0"
     misc_feature    1241..1241
                     /locus_tag="CgHIS3"
                     /label="CgHIS3"
                     /ApEinfo_label="CgHIS3"
                     /ApEinfo_fwdcolor="#edff00"
                     /ApEinfo_revcolor="#edff00"
                     /ApEinfo_graphicformat="arrow_data {{0 1 2 0 0 -1} {} 0}
                     width 5 offset 0"
     misc_feature    1221..1240
                     /locus_tag="pCgF"
                     /label="pCgF"
                     /ApEinfo_label="pCgF"
                     /ApEinfo_fwdcolor="#804040"
                     /ApEinfo_revcolor="#804040"
                     /ApEinfo_graphicformat="arrow_data {{0 0.5 0 1 2 0 0 -1 0
                     -0.5} {} 0} width 5 offset 0"
     misc_feature    325..1017
                     /locus_tag="mScarletI#1"
                     /label="mScarletI#1"
                     /ApEinfo_label="mScarletI#1"
                     /ApEinfo_fwdcolor="#00ff00"
                     /ApEinfo_revcolor="#00ff00"
                     /ApEinfo_graphicformat="arrow_data {{0 1 2 0 0 -1} {} 0}
                     width 5 offset 0"
     misc_feature    37..288
                     /locus_tag="TAP"
                     /label="TAP"
                     /ApEinfo_label="TAP"
                     /ApEinfo_fwdcolor="#79d3ff"
                     /ApEinfo_revcolor="#79d3ff"
                     /ApEinfo_graphicformat="arrow_data {{0 1 2 0 0 -1} {} 0}
                     width 5 offset 0"
     misc_feature    1242..1261
                     /locus_tag="pCgR"
                     /label="pCgR"
                     /ApEinfo_label="pCgR"
                     /ApEinfo_fwdcolor="#804040"
                     /ApEinfo_revcolor="#804040"
                     /ApEinfo_graphicformat="arrow_data {{0 0.5 0 1 2 0 0 -1 0
                     -0.5} {} 0} width 5 offset 0"
     misc_feature    289..306
                     /locus_tag="GGSGGG"
                     /label="GGSGGG"
                     /ApEinfo_label="GGSGGG"
                     /ApEinfo_fwdcolor="#ffc3b8"
                     /ApEinfo_revcolor="#ffc3b8"
                     /ApEinfo_graphicformat="arrow_data {{0 1 2 0 0 -1} {} 0}
                     width 5 offset 0"
     misc_feature    1054..1095
                     /locus_tag="SpyTag002"
                     /label="SpyTag002"
                     /ApEinfo_label="SpyTag002"
                     /ApEinfo_fwdcolor="#ff8000"
                     /ApEinfo_revcolor="#ff8000"
                     /ApEinfo_graphicformat="arrow_data {{0 1 2 0 0 -1} {} 0}
                     width 5 offset 0"
     misc_feature    1018..1035
                     /locus_tag="GGSGGG(1)"
                     /label="GGSGGG(1)"
                     /ApEinfo_label="GGSGGG"
                     /ApEinfo_fwdcolor="#ffc3b8"
                     /ApEinfo_revcolor="#ffc3b8"
                     /ApEinfo_graphicformat="arrow_data {{0 1 2 0 0 -1} {} 0}
                     width 5 offset 0"
ORIGIN
        1 CGTACGCTGC AGGTCGACgg gtctggtagt gggagcCACC ACCACCACCA TCACGGTTCT
       61 GACTACAAAG ATCACGATGG AGATTACAAG GATCACGATA TCGACTACAA GGACGACGAC
      121 GACAAGGGTG ACTACAAGGA CCACGACGGG GACTACAAAG ACCACGACAT TGATTACAAG
      181 GACGACGATG ACAAAGGTTC TGCTTGGTCT CACCCACAAT TCGAAAAGGG TGGTGGTTCT
      241 GGCGGAGGAT CTGGTGGGTC CGCGTGGAGC CACCCTCAGT TCGAGAAGGG TGGTTCTGGT
      301 GGTGGTgggt ctggtagtgg gagcGTTTCT AAGGGTGAAG CTGTTATTAA AGAGTTTATG
      361 AGATTCAAAG TTCACATGGA AGGTTCAATG AACGGTCATG AATTTGAAAT CGAAGGTGAA
      421 GGTGAAGGTA GACCATACGA AGGTACTCAA ACAGCAAAAT TGAAGGTTAC TAAAGGTGGT
      481 CCATTGCCAT TTTCTTGGGA TATCTTGTCT CCACAATTCA TGTACGGTTC TAGAGCTTTT
      541 ATAAAACATC CAGCAGATAT CCCAGATTAC TACAAGCAAT CATTTCCAGA AGGTTTTAAA
      601 TGGGAAAGAG TTATGAACTT CGAAGATGGT GGTGCTGTTA CTGTTACACA AGATACTTCT
      661 TTGGAAGATG GTACATTGAT CTATAAGGTT AAATTGAGAG GTACTAATTT TCCACCAGAT
      721 GGTCCAGTTA TGCAAAAGAA AACTATGGGT TGGGAAGCAT CTACAGAAAG ATTGTACCCA
      781 GAAGATGGTG TTTTGAAGGG TGACATCAAG ATGGCATTGA GATTGAAGGA TGGTGGTAGA
      841 TATTTGGCTG ATTTCAAGAC TACATACAAG GCTAAGAAAC CAGTTCAAAT GCCAGGTGCA
      901 TACAACGTTG ATAGAAAATT GGATATCACT TCTCATAACG AAGATTACAC AGTTGTTGAA
      961 CAATACGAAA GATCTGAAGG TAGACATTCA ACAGGTGGTA TGGATGAATT GTACAAAGGT
     1021 GGTTCTGGTG GTGGTgggtc tggtagtggg agcGTTCCAA CTATCGTTAT GGTTGACGCT
     1081 TACAAGAGAT ACAAGggaag cggttcaggc tcaTAATATA TAAACTCATT TACTTATGTA
     1141 GGAATAAAGA GTATCATCTT TCAAAAGATC TGTTTAGCTT GCCTCGTCCC CGCCGGGTCA
     1201 CCCGGCCAGC GACATGGAGG cacaggaaac agctatgacc Nactggccgt cgttttacaa
     1261 cCGAGCTCGA ATTCATCGAT    
//
