# Supplementary material for: The GravyTrain toolbox for molecular cell biology
Source: PLoS One. 2025 Sep 17;20(9):e0332438. doi: 10.1371/journal.pone.0332438 (PMC12443241; doi:10.1371/journal.pone.0332438)
Supplement: S1 File — ZIP file containing all construct map ApE files. Maps include the construct insert into the plasmid backbone – composed of consecutive GravyTrain genetic elements. For auxotrophic markers “N” is indicated instead of the marker sequence. (ZIP) [file pone.0332438.s003.zip › maps/pOS560.ape]

LOCUS       pOS560                   929 bp    DNA        circular     11-DEC-2023
DEFINITION  .
ACCESSION   
VERSION     
SOURCE      .
  ORGANISM  .
COMMENT     
COMMENT     ApEinfo:methylated:1
FEATURES             Location/Qualifiers
     misc_feature    1..18
                     /locus_tag="S3"
                     /label="S3"
                     /ApEinfo_label="S3"
                     /ApEinfo_fwdcolor="cyan"
                     /ApEinfo_revcolor="green"
                     /ApEinfo_graphicformat="arrow_data {{0 1 2 0 0 -1} {} 0}
                     width 5 offset 0"
     misc_feature    852..869
                     /locus_tag="A_M"
                     /label="A_M"
                     /ApEinfo_label="A_M"
                     /ApEinfo_fwdcolor="cyan"
                     /ApEinfo_revcolor="cyan"
                     /ApEinfo_graphicformat="arrow_data {{0 1 2 0 0 -1} {} 0}
                     width 5 offset 0"
     misc_feature    815..838
                     /locus_tag="5_A"
                     /label="5_A"
                     /ApEinfo_label="5_A"
                     /ApEinfo_fwdcolor="cyan"
                     /ApEinfo_revcolor="cyan"
                     /ApEinfo_graphicformat="arrow_data {{0 1 2 0 0 -1} {} 0}
                     width 5 offset 0"
     misc_feature    763..765
                     /locus_tag="STOP"
                     /label="STOP"
                     /ApEinfo_label="STOP"
                     /ApEinfo_fwdcolor="#ffa700"
                     /ApEinfo_revcolor="#ffa700"
                     /ApEinfo_graphicformat="arrow_data {{0 1 2 0 0 -1} {} 0}
                     width 5 offset 0"
     misc_feature    911..929
                     /locus_tag="S2"
                     /label="S2"
                     /ApEinfo_label="S2"
                     /ApEinfo_fwdcolor="cyan"
                     /ApEinfo_revcolor="cyan"
                     /ApEinfo_graphicformat="arrow_data {{0 1 2 0 0 -1} {} 0}
                     width 5 offset 0"
     misc_feature    766..814
                     /locus_tag="tSYNTH8"
                     /label="tSYNTH8"
                     /ApEinfo_label="tSYNTH8"
                     /ApEinfo_fwdcolor="#ffc1fe"
                     /ApEinfo_revcolor="#ffc1fe"
                     /ApEinfo_graphicformat="arrow_data {{0 1 2 0 0 -1} {} 0}
                     width 5 offset 0"
     misc_feature    19..36
                     /locus_tag="GSGSGS_UP"
                     /label="GSGSGS_UP"
                     /ApEinfo_label="GSGSGS_UP"
                     /ApEinfo_fwdcolor="#ff00ff"
                     /ApEinfo_revcolor="#ff00ff"
                     /ApEinfo_graphicformat="arrow_data {{0 0.5 0 1 2 0 0 -1 0
                     -0.5} {} 0} width 5 offset 0"
     misc_feature    745..762
                     /locus_tag="GSGSGS_DOWN"
                     /label="GSGSGS_DOWN"
                     /ApEinfo_label="GSGSGS_DOWN"
                     /ApEinfo_fwdcolor="#ff00ff"
                     /ApEinfo_revcolor="#ff00ff"
                     /ApEinfo_graphicformat="arrow_data {{0 0.5 0 1 2 0 0 -1 0
                     -0.5} {} 0} width 5 offset 0"
     misc_feature    890..890
                     /locus_tag="CgTRP1"
                     /label="CgTRP1"
                     /ApEinfo_label="CgTRP1"
                     /ApEinfo_fwdcolor="#edff00"
                     /ApEinfo_revcolor="#edff00"
                     /ApEinfo_graphicformat="arrow_data {{0 1 2 0 0 -1} {} 0}
                     width 5 offset 0"
     misc_feature    870..889
                     /locus_tag="pCgF"
                     /label="pCgF"
                     /ApEinfo_label="pCgF"
                     /ApEinfo_fwdcolor="#804040"
                     /ApEinfo_revcolor="#804040"
                     /ApEinfo_graphicformat="arrow_data {{0 0.5 0 1 2 0 0 -1 0
                     -0.5} {} 0} width 5 offset 0"
     misc_feature    891..910
                     /locus_tag="pCgR"
                     /label="pCgR"
                     /ApEinfo_label="pCgR"
                     /ApEinfo_fwdcolor="#804040"
                     /ApEinfo_revcolor="#804040"
                     /ApEinfo_graphicformat="arrow_data {{0 0.5 0 1 2 0 0 -1 0
                     -0.5} {} 0} width 5 offset 0"
     misc_feature    37..744
                     /locus_tag="mRuby3"
                     /label="mRuby3"
                     /ApEinfo_label="mRuby3"
                     /ApEinfo_fwdcolor="#00ff00"
                     /ApEinfo_revcolor="#00ff00"
                     /ApEinfo_graphicformat="arrow_data {{0 1 2 0 0 -1} {} 0}
                     width 5 offset 0"
ORIGIN
        1 CGTACGCTGC AGGTCGACgg gtctggtagt gggagcGTTT CTAAGGGTGA AGAATTGATC
       61 AAGGAAAACA TGAGAATGAA GGTTGTTATG GAAGGTTCTG TTAACGGTCA CCAATTCAAG
      121 TGTACTGGTG AAGGTGAAGG TAGACCATAC GAAGGTGTTC AAACTATGAG AATCAAGGTT
      181 ATCGAAGGTG GTCCATTGCC ATTCGCTTTC GACATCTTGG CTACTTCTTT CATGTACGGT
      241 TCTAGAACTT TCATCAAGTA CCCAGCTGAC ATCCCAGACT TCTTCAAGCA ATCTTTCCCA
      301 GAAGGTTTCA CTTGGGAAAG AGTTACTAGA TACGAAGACG GTGGTGTTGT TACTGTTACT
      361 CAAGACACTT CTTTGGAAGA CGGTGAATTG GTTTACAACG TTAAGGTTAG AGGTGTTAAC
      421 TTCCCATCTA ACGGTCCAGT TATGCAAAAG AAGACTAAGG GTTGGGAACC AAACACTGAA
      481 ATGATGTACC CAGCTGACGG TGGTTTGAGA GGTTACACTG ACATCGCTTT GAAGGTTGAC
      541 GGTGGTGGTC ACTTGCACTG TAACTTCGTT ACTACTTACA GATCTAAGAA GACTGTTGGT
      601 AACATCAAGA TGCCAGGTGT TCACGCTGTT GACCACAGAT TGGAAAGAAT CGAAGAATCT
      661 GACAACGAAA CTTACGTTGT TCAAAGAGAA GTTGCTGTTG CTAAGTACTC TAACTTGGGT
      721 GGTGGTATGG ACGAATTGTA CAAGggaagc ggttcaggct caTAATATAT AAACTCATTT
      781 ACTTATGTAG GAATAAAGAG TATCATCTTT CAAAAGATCT GTTTAGCTTG CCTCGTCCCC
      841 GCCGGGTCAC CCGGCCAGCG ACATGGAGGc acaggaaaca gctatgaccN actggccgtc
      901 gttttacaac CGAGCTCGAA TTCATCGAT   
//
