# Supplementary material for: The GravyTrain toolbox for molecular cell biology
Source: PLoS One. 2025 Sep 17;20(9):e0332438. doi: 10.1371/journal.pone.0332438 (PMC12443241; doi:10.1371/journal.pone.0332438)
Supplement: S1 File — ZIP file containing all construct map ApE files. Maps include the construct insert into the plasmid backbone – composed of consecutive GravyTrain genetic elements. For auxotrophic markers “N” is indicated instead of the marker sequence. (ZIP) [file pone.0332438.s003.zip › maps/pOS567.ape]

LOCUS       pOS567                  1425 bp    DNA        linear       12-DEC-2023
DEFINITION  
ACCESSION   P30263
KEYWORDS    .
SOURCE      Unknown.
  ORGANISM  Unknown Unclassified.
REFERENCE   1  (bases 1 to 4264)
  AUTHORS   Self
  JOURNAL   Unpublished.
COMMENT     
COMMENT     
COMMENT     ApEinfo:methylated:1
FEATURES             Location/Qualifiers
     misc_feature    1..18
                     /locus_tag="S1"
                     /label="S1"
                     /ApEinfo_label="S1"
                     /ApEinfo_fwdcolor="cyan"
                     /ApEinfo_revcolor="green"
                     /ApEinfo_graphicformat="arrow_data {{0 1 2 0 0 -1} {} 0}
                     width 5 offset 0"
     misc_feature    1326..1343
                     /locus_tag="GSGSGS_DOWN"
                     /label="GSGSGS_DOWN"
                     /ApEinfo_label="GSGSGS_DOWN"
                     /ApEinfo_fwdcolor="#ff00ff"
                     /ApEinfo_revcolor="#ff00ff"
                     /ApEinfo_graphicformat="arrow_data {{0 0.5 0 1 2 0 0 -1 0
                     -0.5} {} 0} width 5 offset 0"
     misc_feature    585..587
                     /locus_tag="START"
                     /label="START"
                     /ApEinfo_label="START"
                     /ApEinfo_fwdcolor="#ff0000"
                     /ApEinfo_revcolor="#ff0000"
                     /ApEinfo_graphicformat="arrow_data {{0 1 2 0 0 -1} {} 0}
                     width 5 offset 0"
     misc_feature    complement(1407..1425)
                     /locus_tag="S2"
                     /label="S2"
                     /ApEinfo_label="S2"
                     /ApEinfo_fwdcolor="cyan"
                     /ApEinfo_revcolor="cyan"
                     /ApEinfo_graphicformat="arrow_data {{0 1 2 0 0 -1} {} 0}
                     width 5 offset 0"
     misc_feature    606..1325
                     /locus_tag="uTEV3"
                     /label="uTEV3"
                     /ApEinfo_label="uTEV3"
                     /ApEinfo_fwdcolor="#00ff00"
                     /ApEinfo_revcolor="#00ff00"
                     /ApEinfo_graphicformat="arrow_data {{0 1 2 0 0 -1} {} 0}
                     width 5 offset 0"
     misc_feature    1345..1364
                     /locus_tag="S4"
                     /label="S4"
                     /ApEinfo_label="S4"
                     /ApEinfo_fwdcolor="cyan"
                     /ApEinfo_revcolor="cyan"
                     /ApEinfo_graphicformat="arrow_data {{0 1 2 0 0 -1} {} 0}
                     width 5 offset 0"
     misc_feature    588..605
                     /locus_tag="GSGSGS_UP"
                     /label="GSGSGS_UP"
                     /ApEinfo_label="GSGSGS_UP"
                     /ApEinfo_fwdcolor="#ff00ff"
                     /ApEinfo_revcolor="#ff00ff"
                     /ApEinfo_graphicformat="arrow_data {{0 0.5 0 1 2 0 0 -1 0
                     -0.5} {} 0} width 5 offset 0"
     misc_feature    complement(1365..1367)
                     /locus_tag="STOP"
                     /label="STOP"
                     /ApEinfo_label="STOP"
                     /ApEinfo_fwdcolor="#ff0000"
                     /ApEinfo_revcolor="#ff0000"
                     /ApEinfo_graphicformat="arrow_data {{0 1 2 0 0 -1} {} 0}
                     width 5 offset 0"
     misc_feature    46..69
                     /locus_tag="5_A"
                     /label="5_A"
                     /ApEinfo_label="5_A"
                     /ApEinfo_fwdcolor="cyan"
                     /ApEinfo_revcolor="cyan"
                     /ApEinfo_graphicformat="arrow_data {{0 0.5 0 1 2 0 0 -1 0
                     -0.5} {} 0} width 5 offset 0"
     misc_feature    556..584
                     /locus_tag="P_C"
                     /label="P_C"
                     /ApEinfo_label="P_C"
                     /ApEinfo_fwdcolor="cyan"
                     /ApEinfo_revcolor="cyan"
                     /ApEinfo_graphicformat="arrow_data {{0 0.5 0 1 2 0 0 -1 0
                     -0.5} {} 0} width 5 offset 0"
     misc_feature    102..129
                     /locus_tag="M_P"
                     /label="M_P"
                     /ApEinfo_label="M_P"
                     /ApEinfo_fwdcolor="cyan"
                     /ApEinfo_revcolor="cyan"
                     /ApEinfo_graphicformat="arrow_data {{0 0.5 0 1 2 0 0 -1 0
                     -0.5} {} 0} width 5 offset 0"
     misc_feature    83..100
                     /locus_tag="A_M"
                     /label="A_M"
                     /ApEinfo_label="A_M"
                     /ApEinfo_fwdcolor="cyan"
                     /ApEinfo_revcolor="cyan"
                     /ApEinfo_graphicformat="arrow_data {{0 0.5 0 1 2 0 0 -1 0
                     -0.5} {} 0} width 5 offset 0"
     misc_feature    101..101
                     /locus_tag="natNT2"
                     /label="natNT2"
                     /ApEinfo_label="natNT2"
                     /ApEinfo_fwdcolor="#ffff00"
                     /ApEinfo_revcolor="#ffff00"
                     /ApEinfo_graphicformat="arrow_data {{0 0.5 0 1 2 0 0 -1 0
                     -0.5} {} 0} width 5 offset 0"
     misc_feature    1368..1406
                     /locus_tag="tSYNTH13"
                     /label="tSYNTH13"
                     /ApEinfo_label="tSYNTH13"
                     /ApEinfo_fwdcolor="#ffb56a"
                     /ApEinfo_revcolor="#ffb56a"
                     /ApEinfo_graphicformat="arrow_data {{0 0.5 0 1 2 0 0 -1 0
                     -0.5} {} 0} width 5 offset 0"
     misc_feature    131..555
                     /locus_tag="pGAL1(S)"
                     /label="pGAL1(S)"
                     /ApEinfo_label="pGAL1(S)"
                     /ApEinfo_fwdcolor="#ffb3ff"
                     /ApEinfo_revcolor="#ffb3ff"
                     /ApEinfo_graphicformat="arrow_data {{0 0.5 0 1 2 0 0 -1 0
                     -0.5} {} 0} width 5 offset 0"
ORIGIN
        1 CGTACGCTGC AGGTCGACgg atccccgggt taattaaggc gcgccagatc tgtttagctt
       61 gcctcgtccc cgccgggtca cccggccagc gacatggagg Ngtcctcaga ggacaacacc
      121 tgttgtaatc gagctcggaa gactctcctc cgtgcgtcct cgtcttcacc ggtcgcgttc
      181 ctgaaacgca gatgtgcctc gcgccgcact gctccgaaca ataaagattc tacaatacta
      241 gcttttatgg ttatgaagag gaaaaattgg cagtaacctg gccccacaaa ccttcaaatg
      301 aacgaatcaa attaacaacc ataggatgat aatgcgatta gttttttagc cttatttctg
      361 gggtaattaa tcagcgaagc gatgattttt gatctattaa cagatatata aatgcaaaaa
      421 ctgcataacc actttaacta atactttcaa cattttcggt ttgtattact tcttattcaa
      481 atgtaataaa agtatcaaca aaaaattgtt aatatacctc tatactttaa cgtcaaggag
      541 aaaaaacccc ggattcaatc aatcaatcat cacataaatc cggaATGggg tctggtagtg
      601 ggagcTCTTT GTTCAAGGGT CCAAGAGACT ACAACCCAAT CTCTTCTACT ATCTGTCACT
      661 TGACTAACGA ATCTGACGGT CACACTACTT CTTTGTACGG TATCGGTTTC GGTCCATTCA
      721 TCATCACTAA CAAGCACTTG TTCAGAAGAA ACAACGGTAC TTTGTTGGTT CAATCTTTGC
      781 ACGGTGTTTT CAAGGTTAAG AACACTACTA CTTTGCAACA ACACTTGATC GACGGTAGAG
      841 ACATGATCAT CATCAGAATG CCAAAGGACT TCCCACCATT CCCACAAAAG TTGAAGTTCA
      901 GAGAACCACA AAGAGAAGAA AGAATCTGTT TGGTTACTAC TAACTTCCAA ACTAAGTCTA
      961 TGTCTTCTAT GGTTTCTGAC ACTTCTTGTA CTTTCCCATC TTCTGACGGT ACTTTCTGGA
     1021 AGCACTGGAT CCAAACTAAG GACGGTCAAT GTGGTAACCC ATTGGTTTCT ACTAGAGACG
     1081 GTTTCATCGT TGGTATCCAC TCTGCTTCTA ACTTCACTAA CACTAACAAC TACTTCGCTT
     1141 CTGTTCCAAA GAACTTCATG GAATTGTTGA CTAACCAAGA AGCTCAACAA TGGGTTTCTG
     1201 GTTGGAGATT GAACGCTGAC TCTGTTTTGT GGGGTGGTCA CAAGGTTTTC ATGGTTAAGC
     1261 CAGAAGAACC ATTCCAACCA GTTAAGGAAG CTACTCAATT GATGAACGAA TTGGTTTACT
     1321 CTCAAggaag cggttcaggc tcacCGACAG AGAATTCATC GATGTAATAT ATAACTGTCT
     1381 AGAAATAAAG GTGCAGGCAT TTCAAACGAG CTCGAATTCA TCGAT 
//
