# Supplementary material for: The GravyTrain toolbox for molecular cell biology
Source: PLoS One. 2025 Sep 17;20(9):e0332438. doi: 10.1371/journal.pone.0332438 (PMC12443241; doi:10.1371/journal.pone.0332438)
Supplement: S1 File — ZIP file containing all construct map ApE files. Maps include the construct insert into the plasmid backbone – composed of consecutive GravyTrain genetic elements. For auxotrophic markers “N” is indicated instead of the marker sequence. (ZIP) [file pone.0332438.s003.zip › maps/pOS572.ape]

LOCUS       pOS503                  1241 bp    DNA        circular     11-DEC-2023
DEFINITION  .
ACCESSION   
VERSION     
SOURCE      .
  ORGANISM  .
COMMENT     
COMMENT     
COMMENT     ApEinfo:methylated:1
FEATURES             Location/Qualifiers
     misc_feature    1..18
                     /locus_tag="S3"
                     /label="S3"
                     /ApEinfo_label="S3"
                     /ApEinfo_fwdcolor="cyan"
                     /ApEinfo_revcolor="green"
                     /ApEinfo_graphicformat="arrow_data {{0 1 2 0 0 -1} {} 0}
                     width 5 offset 0"
     misc_feature    1164..1181
                     /locus_tag="A_M"
                     /label="A_M"
                     /ApEinfo_label="A_M"
                     /ApEinfo_fwdcolor="cyan"
                     /ApEinfo_revcolor="cyan"
                     /ApEinfo_graphicformat="arrow_data {{0 1 2 0 0 -1} {} 0}
                     width 5 offset 0"
     misc_feature    1127..1150
                     /locus_tag="5_A"
                     /label="5_A"
                     /ApEinfo_label="5_A"
                     /ApEinfo_fwdcolor="cyan"
                     /ApEinfo_revcolor="cyan"
                     /ApEinfo_graphicformat="arrow_data {{0 1 2 0 0 -1} {} 0}
                     width 5 offset 0"
     misc_feature    1075..1077
                     /locus_tag="STOP"
                     /label="STOP"
                     /ApEinfo_label="STOP"
                     /ApEinfo_fwdcolor="#ffa700"
                     /ApEinfo_revcolor="#ffa700"
                     /ApEinfo_graphicformat="arrow_data {{0 1 2 0 0 -1} {} 0}
                     width 5 offset 0"
     misc_feature    1223..1241
                     /locus_tag="S2"
                     /label="S2"
                     /ApEinfo_label="S2"
                     /ApEinfo_fwdcolor="cyan"
                     /ApEinfo_revcolor="cyan"
                     /ApEinfo_graphicformat="arrow_data {{0 1 2 0 0 -1} {} 0}
                     width 5 offset 0"
     misc_feature    1078..1126
                     /locus_tag="tSYNTH8"
                     /label="tSYNTH8"
                     /ApEinfo_label="tSYNTH8"
                     /ApEinfo_fwdcolor="#ffc1fe"
                     /ApEinfo_revcolor="#ffc1fe"
                     /ApEinfo_graphicformat="arrow_data {{0 1 2 0 0 -1} {} 0}
                     width 5 offset 0"
     misc_feature    19..81
                     /locus_tag="flex"
                     /label="flex"
                     /ApEinfo_label="flex"
                     /ApEinfo_fwdcolor="#ff0000"
                     /ApEinfo_revcolor="#ff0000"
                     /ApEinfo_graphicformat="arrow_data {{0 0.5 0 1 2 0 0 -1 0
                     -0.5} {} 0} width 5 offset 0"
     misc_feature    82..99
                     /locus_tag="GSGSGS_UP"
                     /label="GSGSGS_UP"
                     /ApEinfo_label="GSGSGS_UP"
                     /ApEinfo_fwdcolor="#ff00ff"
                     /ApEinfo_revcolor="#ff00ff"
                     /ApEinfo_graphicformat="arrow_data {{0 0.5 0 1 2 0 0 -1 0
                     -0.5} {} 0} width 5 offset 0"
     misc_feature    1057..1074
                     /locus_tag="GSGSGS_DOWN"
                     /label="GSGSGS_DOWN"
                     /ApEinfo_label="GSGSGS_DOWN"
                     /ApEinfo_fwdcolor="#ff00ff"
                     /ApEinfo_revcolor="#ff00ff"
                     /ApEinfo_graphicformat="arrow_data {{0 0.5 0 1 2 0 0 -1 0
                     -0.5} {} 0} width 5 offset 0"
     misc_feature    1202..1202
                     /locus_tag="CgHIS3"
                     /label="CgHIS3"
                     /ApEinfo_label="CgHIS3"
                     /ApEinfo_fwdcolor="#edff00"
                     /ApEinfo_revcolor="#edff00"
                     /ApEinfo_graphicformat="arrow_data {{0 1 2 0 0 -1} {} 0}
                     width 5 offset 0"
     misc_feature    1182..1201
                     /locus_tag="pCgF"
                     /label="pCgF"
                     /ApEinfo_label="pCgF"
                     /ApEinfo_fwdcolor="#804040"
                     /ApEinfo_revcolor="#804040"
                     /ApEinfo_graphicformat="arrow_data {{0 0.5 0 1 2 0 0 -1 0
                     -0.5} {} 0} width 5 offset 0"
     misc_feature    1203..1222
                     /locus_tag="pCgR"
                     /label="pCgR"
                     /ApEinfo_label="pCgR"
                     /ApEinfo_fwdcolor="#804040"
                     /ApEinfo_revcolor="#804040"
                     /ApEinfo_graphicformat="arrow_data {{0 0.5 0 1 2 0 0 -1 0
                     -0.5} {} 0} width 5 offset 0"
     misc_feature    100..1056
                     /locus_tag="TurboID"
                     /label="TurboID"
                     /ApEinfo_label="TurboID"
                     /ApEinfo_fwdcolor="#00ff00"
                     /ApEinfo_revcolor="#00ff00"
                     /ApEinfo_graphicformat="arrow_data {{0 1 2 0 0 -1} {} 0}
                     width 5 offset 0"
ORIGIN
        1 CGTACGCTGC AGGTCGACGG TTCAAAGGAG AGCGGGTCAG TATCTTCAGA ACAACTGGCC
       61 CAGTTTCGTT CCTTGGACGG Ggggtctggt agtgggagcA AAGACAATAC AGTGCCGCTC
      121 AAATTGATAG CCCTCCTTGC AAATGGAGAG TTTCACAGCG GTGAACAACT GGGCGAGACT
      181 CTGGGTATGT CACGCGCAGC TATAAATAAG CATATACAGA CACTCAGGGA TTGGGGGGTT
      241 GACGTATTTA CAGTGCCAGG CAAGGGCTAT TCTCTCCCAG AGCCCATCCC ATTGTTGAAC
      301 GCTAAGCAAA TCTTGGGTCA ATTGGACGGT GGTTCTGTTG CTGTTTTGCC AGTTGTTGAC
      361 TCTACTAACC AATACTTGTT GGACAGAATC GGTGAATTGA AGTCTGGTGA CGCTTGTATC
      421 GCTGAATACC AACAAGCTGG TAGAGGTTCT AGAGGTAGAA AGTGGTTCTC TCCATTCGGT
      481 GCTAACTTGT ACTTGTCTAT GTTCTGGAGA TTGAAGAGAG GTCCAGCTGC TATCGGTTTG
      541 GGTCCAGTTA TCGGTATCGT TATGGCTGAA GCTTTGAGAA AGTTGGGTGC TGACAAGGTT
      601 AGAGTTAAGT GGCCAAACGA CTTGTACTTG CAAGACAGAA AGTTGGCTGG TATCTTGGTT
      661 GAATTGGCTG GTATCACTGG TGACGCTGCT CAAATCGTTA TCGGTGCTGG TATCAACGTT
      721 GCTATGAGAA GAGTTGAAGA ATCTGTTGTT AACCAAGGTT GGATCACTTT GCAAGAAGCT
      781 GGTATCAACT TGGACAGAAA CACTTTGGCT GCTATGTTGA TCAGAGAATT GAGAGCTGCT
      841 TTGGAATTGT TCGAACAAGA AGGTTTGGCT CCATACTTGT CTAGATGGGA AAAGTTGGAC
      901 AACTTCATCA ACAGACCAGT TAAGTTGATC ATCGGTGACA AGGAAATCTT CGGTATCTCT
      961 AGAGGTATCG ACAAGCAAGG TGCTTTGTTG TTGGAACAAG ACGGTGTTAT CAAGCCATGG
     1021 ATGGGTGGTG AAATCTCTTT GAGATCTGCT GAAAAGggaa gcggttcagg ctcaTAATAT
     1081 ATAAACTCAT TTACTTATGT AGGAATAAAG AGTATCATCT TTCAAAAGAT CTGTTTAGCT
     1141 TGCCTCGTCC CCGCCGGGTC ACCCGGCCAG CGACATGGAG Gcacaggaaa cagctatgac
     1201 cNactggccg tcgttttaca acCGAGCTCG AATTCATCGA T 
//
