# Supplementary material for: The GravyTrain toolbox for molecular cell biology
Source: PLoS One. 2025 Sep 17;20(9):e0332438. doi: 10.1371/journal.pone.0332438 (PMC12443241; doi:10.1371/journal.pone.0332438)
Supplement: S1 File — ZIP file containing all construct map ApE files. Maps include the construct insert into the plasmid backbone – composed of consecutive GravyTrain genetic elements. For auxotrophic markers “N” is indicated instead of the marker sequence. (ZIP) [file pone.0332438.s003.zip › maps/pOS573.ape]

LOCUS       pOS573                  1163 bp    DNA        circular     17-MAR-2024
DEFINITION  .
ACCESSION   
VERSION     
SOURCE      .
  ORGANISM  .
COMMENT     
COMMENT     
COMMENT     ApEinfo:methylated:1
FEATURES             Location/Qualifiers
     misc_feature    1..18
                     /locus_tag="S3"
                     /label="S3"
                     /ApEinfo_label="S3"
                     /ApEinfo_fwdcolor="cyan"
                     /ApEinfo_revcolor="green"
                     /ApEinfo_graphicformat="arrow_data {{0 1 2 0 0 -1} {} 0}
                     width 5 offset 0"
     misc_feature    1086..1103
                     /locus_tag="A_M"
                     /label="A_M"
                     /ApEinfo_label="A_M"
                     /ApEinfo_fwdcolor="cyan"
                     /ApEinfo_revcolor="cyan"
                     /ApEinfo_graphicformat="arrow_data {{0 1 2 0 0 -1} {} 0}
                     width 5 offset 0"
     misc_feature    1049..1072
                     /locus_tag="5_A"
                     /label="5_A"
                     /ApEinfo_label="5_A"
                     /ApEinfo_fwdcolor="cyan"
                     /ApEinfo_revcolor="cyan"
                     /ApEinfo_graphicformat="arrow_data {{0 1 2 0 0 -1} {} 0}
                     width 5 offset 0"
     misc_feature    328..978
                     /locus_tag="TVMVp"
                     /label="TVMVp"
                     /ApEinfo_label="TVMVp"
                     /ApEinfo_fwdcolor="#ff8000"
                     /ApEinfo_revcolor="#ff8000"
                     /ApEinfo_graphicformat="arrow_data {{0 1 2 0 0 -1} {} 0}
                     width 5 offset 0"
     misc_feature    997..999
                     /locus_tag="STOP"
                     /label="STOP"
                     /ApEinfo_label="STOP"
                     /ApEinfo_fwdcolor="#ffa700"
                     /ApEinfo_revcolor="#ffa700"
                     /ApEinfo_graphicformat="arrow_data {{0 1 2 0 0 -1} {} 0}
                     width 5 offset 0"
     misc_feature    1145..1163
                     /locus_tag="S2"
                     /label="S2"
                     /ApEinfo_label="S2"
                     /ApEinfo_fwdcolor="cyan"
                     /ApEinfo_revcolor="cyan"
                     /ApEinfo_graphicformat="arrow_data {{0 1 2 0 0 -1} {} 0}
                     width 5 offset 0"
     misc_feature    1000..1048
                     /locus_tag="tSYNTH8"
                     /label="tSYNTH8"
                     /ApEinfo_label="tSYNTH8"
                     /ApEinfo_fwdcolor="#ffc1fe"
                     /ApEinfo_revcolor="#ffc1fe"
                     /ApEinfo_graphicformat="arrow_data {{0 1 2 0 0 -1} {} 0}
                     width 5 offset 0"
     misc_feature    19..81
                     /locus_tag="flex"
                     /label="flex"
                     /ApEinfo_label="flex"
                     /ApEinfo_fwdcolor="#ff0000"
                     /ApEinfo_revcolor="#ff0000"
                     /ApEinfo_graphicformat="arrow_data {{0 0.5 0 1 2 0 0 -1 0
                     -0.5} {} 0} width 5 offset 0"
     misc_feature    82..99
                     /locus_tag="GSGSGS_UP"
                     /label="GSGSGS_UP"
                     /ApEinfo_label="GSGSGS_UP"
                     /ApEinfo_fwdcolor="#ff00ff"
                     /ApEinfo_revcolor="#ff00ff"
                     /ApEinfo_graphicformat="arrow_data {{0 0.5 0 1 2 0 0 -1 0
                     -0.5} {} 0} width 5 offset 0"
     misc_feature    310..327
                     /locus_tag="GSGSGS_UP(1)"
                     /label="GSGSGS_UP(1)"
                     /ApEinfo_label="GSGSGS_UP"
                     /ApEinfo_fwdcolor="#ff00ff"
                     /ApEinfo_revcolor="#ff00ff"
                     /ApEinfo_graphicformat="arrow_data {{0 0.5 0 1 2 0 0 -1 0
                     -0.5} {} 0} width 5 offset 0"
     misc_feature    979..996
                     /locus_tag="GSGSGS_DOWN"
                     /label="GSGSGS_DOWN"
                     /ApEinfo_label="GSGSGS_DOWN"
                     /ApEinfo_fwdcolor="#ff00ff"
                     /ApEinfo_revcolor="#ff00ff"
                     /ApEinfo_graphicformat="arrow_data {{0 0.5 0 1 2 0 0 -1 0
                     -0.5} {} 0} width 5 offset 0"
     misc_feature    1124..1124
                     /locus_tag="CgHIS3"
                     /label="CgHIS3"
                     /ApEinfo_label="CgHIS3"
                     /ApEinfo_fwdcolor="#edff00"
                     /ApEinfo_revcolor="#edff00"
                     /ApEinfo_graphicformat="arrow_data {{0 1 2 0 0 -1} {} 0}
                     width 5 offset 0"
     misc_feature    292..309
                     /locus_tag="GGSGGG"
                     /label="GGSGGG"
                     /ApEinfo_label="GGSGGG"
                     /ApEinfo_fwdcolor="#ffc3b8"
                     /ApEinfo_revcolor="#ffc3b8"
                     /ApEinfo_graphicformat="arrow_data {{0 1 2 0 0 -1} {} 0}
                     width 5 offset 0"
     misc_feature    1104..1123
                     /locus_tag="pCgF"
                     /label="pCgF"
                     /ApEinfo_label="pCgF"
                     /ApEinfo_fwdcolor="#804040"
                     /ApEinfo_revcolor="#804040"
                     /ApEinfo_graphicformat="arrow_data {{0 0.5 0 1 2 0 0 -1 0
                     -0.5} {} 0} width 5 offset 0"
     misc_feature    1125..1144
                     /locus_tag="pCgR"
                     /label="pCgR"
                     /ApEinfo_label="pCgR"
                     /ApEinfo_fwdcolor="#804040"
                     /ApEinfo_revcolor="#804040"
                     /ApEinfo_graphicformat="arrow_data {{0 0.5 0 1 2 0 0 -1 0
                     -0.5} {} 0} width 5 offset 0"
     misc_feature    100..291
                     /locus_tag="6xHA"
                     /label="6xHA"
                     /ApEinfo_label="6xHA"
                     /ApEinfo_fwdcolor="#00ff00"
                     /ApEinfo_revcolor="#00ff00"
                     /ApEinfo_graphicformat="arrow_data {{0 1 2 0 0 -1} {} 0}
                     width 5 offset 0"
ORIGIN
        1 CGTACGCTGC AGGTCGACGG TTCAAAGGAG AGCGGGTCAG TATCTTCAGA ACAACTGGCC
       61 CAGTTTCGTT CCTTGGACGG Ggggtctggt agtgggagcT ACCCTTACGA CGTACCTGAT
      121 TACGCGGGAA GCTATCCATA CGACGTGCCC GACTATGCAG GGAGTTACCC CTATGACGTT
      181 CCAGATTACG CCGGCAGTTA TCCTTATGAT GTACCCGACT ACGCTGGCTC CTACCCTTAT
      241 GATGTCCCCG ATTATGCGGG GTCTTACCCG TACGACGTTC CTGATTACGC TGGTGGTTCT
      301 GGTGGTGGTg ggtctggtag tgggagcTCT AAGGCTTTGT TGAAGGGTGT TAGAGACTTC
      361 AACCCAATCT CTGCTTGTGT TTGTTTGTTG GAAAACTCTT CTGACGGTCA CTCTGAAAGA
      421 TTGTTCGGTA TCGGTTTCGG TCCATACATC ATCGCTAACC AACACTTGTT CAGAAGAAAC
      481 AACGGTGAAT TGACTATCAA GACTATGCAC GGTGAATTCA AGGTTAAGAA CTCTACTCAA
      541 TTGCAAATGA AGCCAGTTGA AGGTAGAGAC ATCATCGTTA TCAAGATGGC TAAGGACTTC
      601 CCACCATTCC CACAAAAGTT GAAGTTCAGA CAACCAACTA TCAAGGACAG AGTTTGTATG
      661 GTTTCTACTA ACTTCCAACA AAAGTCTGTT TCTTCTTTGG TTTCTGAATC TTCTCACATC
      721 GTTCACAAGG AAGACACTTC TTTCTGGCAA CACTGGATCA CTACTAAGGA CGGTCAATGT
      781 GGTTCTCCAT TGGTTTCTAT CATCGACGGT AACATCTTGG GTATCCACTC TTTGACTCAC
      841 ACTACTAACG GTTCTAACTA CTTCGTTGAA TTCCCAGAAA AGTTCGTTGC TACTTACTTG
      901 GACGCTGCTG ACGGTTGGTG TAAGAACTGG AAGTTCAACG CTGACAAGAT CTCTTGGGGT
      961 TCTTTCACTT TGGTTGAAgg aagcggttca ggctcaTAAT ATATAAACTC ATTTACTTAT
     1021 GTAGGAATAA AGAGTATCAT CTTTCAAAAG ATCTGTTTAG CTTGCCTCGT CCCCGCCGGG
     1081 TCACCCGGCC AGCGACATGG AGGcacagga aacagctatg accNactggc cgtcgtttta
     1141 caacCGAGCT CGAATTCATC GAT   
//
