# Supplementary material for: The GravyTrain toolbox for molecular cell biology
Source: PLoS One. 2025 Sep 17;20(9):e0332438. doi: 10.1371/journal.pone.0332438 (PMC12443241; doi:10.1371/journal.pone.0332438)
Supplement: S1 File — ZIP file containing all construct map ApE files. Maps include the construct insert into the plasmid backbone – composed of consecutive GravyTrain genetic elements. For auxotrophic markers “N” is indicated instead of the marker sequence. (ZIP) [file pone.0332438.s003.zip › maps/pOS588.ape]

LOCUS       pOS588                  1343 bp    DNA        circular     17-MAR-2024
DEFINITION  .
ACCESSION   
VERSION     
SOURCE      .
  ORGANISM  .
COMMENT     
COMMENT     
COMMENT     ApEinfo:methylated:1
FEATURES             Location/Qualifiers
     misc_feature    1..18
                     /locus_tag="S3"
                     /label="S3"
                     /ApEinfo_label="S3"
                     /ApEinfo_fwdcolor="cyan"
                     /ApEinfo_revcolor="green"
                     /ApEinfo_graphicformat="arrow_data {{0 1 2 0 0 -1} {} 0}
                     width 5 offset 0"
     misc_feature    1266..1283
                     /locus_tag="A_M"
                     /label="A_M"
                     /ApEinfo_label="A_M"
                     /ApEinfo_fwdcolor="cyan"
                     /ApEinfo_revcolor="cyan"
                     /ApEinfo_graphicformat="arrow_data {{0 1 2 0 0 -1} {} 0}
                     width 5 offset 0"
     misc_feature    1229..1252
                     /locus_tag="5_A"
                     /label="5_A"
                     /ApEinfo_label="5_A"
                     /ApEinfo_fwdcolor="cyan"
                     /ApEinfo_revcolor="cyan"
                     /ApEinfo_graphicformat="arrow_data {{0 1 2 0 0 -1} {} 0}
                     width 5 offset 0"
     misc_feature    37..750
                     /locus_tag="sfTq2"
                     /label="sfTq2"
                     /ApEinfo_label="sfTq2"
                     /ApEinfo_fwdcolor="#00ff00"
                     /ApEinfo_revcolor="#00ff00"
                     /ApEinfo_graphicformat="arrow_data {{0 1 2 0 0 -1} {} 0}
                     width 5 offset 0"
     misc_feature    1177..1179
                     /locus_tag="STOP"
                     /label="STOP"
                     /ApEinfo_label="STOP"
                     /ApEinfo_fwdcolor="#ffa700"
                     /ApEinfo_revcolor="#ffa700"
                     /ApEinfo_graphicformat="arrow_data {{0 1 2 0 0 -1} {} 0}
                     width 5 offset 0"
     misc_feature    1325..1343
                     /locus_tag="S2"
                     /label="S2"
                     /ApEinfo_label="S2"
                     /ApEinfo_fwdcolor="cyan"
                     /ApEinfo_revcolor="cyan"
                     /ApEinfo_graphicformat="arrow_data {{0 1 2 0 0 -1} {} 0}
                     width 5 offset 0"
     misc_feature    1180..1228
                     /locus_tag="tSYNTH8"
                     /label="tSYNTH8"
                     /ApEinfo_label="tSYNTH8"
                     /ApEinfo_fwdcolor="#ffc1fe"
                     /ApEinfo_revcolor="#ffc1fe"
                     /ApEinfo_graphicformat="arrow_data {{0 1 2 0 0 -1} {} 0}
                     width 5 offset 0"
     misc_feature    19..36
                     /locus_tag="GSGSGS_UP"
                     /label="GSGSGS_UP"
                     /ApEinfo_label="GSGSGS_UP"
                     /ApEinfo_fwdcolor="#ff00ff"
                     /ApEinfo_revcolor="#ff00ff"
                     /ApEinfo_graphicformat="arrow_data {{0 0.5 0 1 2 0 0 -1 0
                     -0.5} {} 0} width 5 offset 0"
     misc_feature    1159..1176
                     /locus_tag="GSGSGS_DOWN"
                     /label="GSGSGS_DOWN"
                     /ApEinfo_label="GSGSGS_DOWN"
                     /ApEinfo_fwdcolor="#ff00ff"
                     /ApEinfo_revcolor="#ff00ff"
                     /ApEinfo_graphicformat="arrow_data {{0 0.5 0 1 2 0 0 -1 0
                     -0.5} {} 0} width 5 offset 0"
     misc_feature    1304..1304
                     /locus_tag="CgTRP1"
                     /label="CgTRP1"
                     /ApEinfo_label="CgTRP1"
                     /ApEinfo_fwdcolor="#edff00"
                     /ApEinfo_revcolor="#edff00"
                     /ApEinfo_graphicformat="arrow_data {{0 1 2 0 0 -1} {} 0}
                     width 5 offset 0"
     misc_feature    1284..1303
                     /locus_tag="pCgF"
                     /label="pCgF"
                     /ApEinfo_label="pCgF"
                     /ApEinfo_fwdcolor="#804040"
                     /ApEinfo_revcolor="#804040"
                     /ApEinfo_graphicformat="arrow_data {{0 0.5 0 1 2 0 0 -1 0
                     -0.5} {} 0} width 5 offset 0"
     misc_feature    1305..1324
                     /locus_tag="pCgR"
                     /label="pCgR"
                     /ApEinfo_label="pCgR"
                     /ApEinfo_fwdcolor="#804040"
                     /ApEinfo_revcolor="#804040"
                     /ApEinfo_graphicformat="arrow_data {{0 0.5 0 1 2 0 0 -1 0
                     -0.5} {} 0} width 5 offset 0"
     misc_feature    769..786
                     /locus_tag="GSGSGS_UP(1)"
                     /label="GSGSGS_UP(1)"
                     /ApEinfo_label="GSGSGS_UP"
                     /ApEinfo_fwdcolor="#ff00ff"
                     /ApEinfo_revcolor="#ff00ff"
                     /ApEinfo_graphicformat="arrow_data {{0 0.5 0 1 2 0 0 -1 0
                     -0.5} {} 0} width 5 offset 0"
     misc_feature    751..768
                     /locus_tag="GGSGGG"
                     /label="GGSGGG"
                     /ApEinfo_label="GGSGGG"
                     /ApEinfo_fwdcolor="#ffc3b8"
                     /ApEinfo_revcolor="#ffc3b8"
                     /ApEinfo_graphicformat="arrow_data {{0 1 2 0 0 -1} {} 0}
                     width 5 offset 0"
     misc_feature    787..1158
                     /locus_tag="Vam7(PX)"
                     /label="Vam7(PX)"
                     /ApEinfo_label="Vam7(PX)"
                     /ApEinfo_fwdcolor="#ff9200"
                     /ApEinfo_revcolor="#ff9200"
                     /ApEinfo_graphicformat="arrow_data {{0 1 2 0 0 -1} {} 0}
                     width 5 offset 0"
ORIGIN
        1 CGTACGCTGC AGGTCGACgg gtctggtagt gggagcGTTT CTAAGGGTGA AGAATTGTTC
       61 ACTGGTGTTG TTCCAATCTT GGTTGAATTG GACGGTGACG TTAACGGTCA CAAGTTCTCT
      121 GTTAGAGGTG AAGGTGAAGG TGACGCTACT AACGGTAAGT TGACTTTGAA GTTCATCTGT
      181 ACTACTGGTA AGTTGCCAGT TCCATGGCCA ACTTTGGTTA CTACTTTGTC TTGGGGTGTT
      241 CAATGTTTCG CTAGATACCC AGACCACATG AAGCAACACG ACTTCTTCAA GTCTGCTATG
      301 CCAGAAGGTT ACGTTCAAGA AAGAACTATC TCTTTCAAGG ACGACGGTAC TTACAAGACT
      361 AGAGCTGAAG TTAAGTTCGA AGGTGACACT TTGGTTAACA GAATCGAATT GAAGGGTATC
      421 GACTTCAAGG AAGACGGTAA CATCTTGGGT CACAAGTTGG AATACAACTA CTTCTCTGAC
      481 AACGTTTACA TCACTGCTGA CAAGCAAAAG AACGGTATCA AGGCTAACTT CAAGATCAGA
      541 CACAACGTTG AAGACGGTGG TGTTCAATTG GCTGACCACT ACCAACAAAA CACTCCAATC
      601 GGTGACGGTC CAGTTTTGTT GCCAGACAAC CACTACTTGT CTACTCAATC TAAGTTGTCT
      661 AAGGACCCAA ACGAAAAGAG AGACCACATG GTTTTGTTGG AATTCGTTAC TGCTGCTGGT
      721 ATCACTTTGG GTATGGACGA ATTGTACAAG ggtggttctg gtggtggtgg gtctggtagt
      781 gggagcGCAG CTAATTCTGT AGGGAAAATG AGTGAAAAGT TAAGAATCAA GGTGGACGAT
      841 GTTAAAATCA ACCCCAAGTA TGTTTTATAC GGTGTTAGTA CACCAAACAA GCGCCTTTAC
      901 AAAAGGTATT CCGAGTTTTG GAAACTGAAG ACACGATTGG AGAGAGATGT AGGAAGCACC
      961 ATCCCATATG ACTTCCCTGA AAAGCCCGGT GTATTGGACA GGAGGTGGCA AAGAAGATAT
     1021 GATGATCCGG AAATGATCGA TGAAAGACGG ATCGGACTAG AGAGGTTCCT CAATGAATTG
     1081 TATAACGATC GTTTTGATTC TCGATGGAGA GACACAAAAA TAGCGCAAGA CTTCCTGCAG
     1141 TTGTCAAAGC CAAATGTTgg aagcggttca ggctcaTAAT ATATAAACTC ATTTACTTAT
     1201 GTAGGAATAA AGAGTATCAT CTTTCAAAAG ATCTGTTTAG CTTGCCTCGT CCCCGCCGGG
     1261 TCACCCGGCC AGCGACATGG AGGcacagga aacagctatg accNactggc cgtcgtttta
     1321 caacCGAGCT CGAATTCATC GAT   
//
