# Supplementary material for: The GravyTrain toolbox for molecular cell biology
Source: PLoS One. 2025 Sep 17;20(9):e0332438. doi: 10.1371/journal.pone.0332438 (PMC12443241; doi:10.1371/journal.pone.0332438)
Supplement: S1 File — ZIP file containing all construct map ApE files. Maps include the construct insert into the plasmid backbone – composed of consecutive GravyTrain genetic elements. For auxotrophic markers “N” is indicated instead of the marker sequence. (ZIP) [file pone.0332438.s003.zip › maps/pOS591.ape]

LOCUS       pOS591                  3031 bp    DNA        linear       02-MAY-2024
DEFINITION  .
ACCESSION   
VERSION     
SOURCE      .
  ORGANISM  .
COMMENT     
COMMENT     ApEinfo:methylated:1
FEATURES             Location/Qualifiers
     misc_feature    2141..2731
                     /locus_tag="ePDZb"
                     /label="ePDZb"
                     /ApEinfo_label="ePDZb"
                     /ApEinfo_fwdcolor="#00ff00"
                     /ApEinfo_revcolor="#00ff00"
                     /ApEinfo_graphicformat="arrow_data {{0 1 2 0 0 -1} {} 0}
                     width 5 offset 0"
     misc_feature    1940..1960
                     /locus_tag="TEV_SITE"
                     /label="TEV_SITE"
                     /ApEinfo_label="TEV_SITE"
                     /ApEinfo_fwdcolor="#fcff00"
                     /ApEinfo_revcolor="#fcff00"
                     /ApEinfo_graphicformat="arrow_data {{0 1 2 0 0 -1} {} 0}
                     width 5 offset 0"
     misc_feature    complement(98..1921)
                     /locus_tag="TECPR2_AA804_1411"
                     /label="TECPR2_AA804_1411"
                     /ApEinfo_label="TECPR2_AA804_1411"
                     /ApEinfo_fwdcolor="#00c4c4"
                     /ApEinfo_revcolor="#00c4c4"
                     /ApEinfo_graphicformat="arrow_data {{0 1 2 0 0 -1} {} 0}
                     width 5 offset 0"
     misc_feature    1961..2026
                     /locus_tag="3xFLAG"
                     /label="3xFLAG"
                     /ApEinfo_label="3xFLAG"
                     /ApEinfo_fwdcolor="#aab1ff"
                     /ApEinfo_revcolor="#aab1ff"
                     /ApEinfo_graphicformat="arrow_data {{0 1 2 0 0 -1} {} 0}
                     width 5 offset 0"
     misc_feature    2027..2122
                     /locus_tag="TwinStrepTag"
                     /label="TwinStrepTag"
                     /ApEinfo_label="TwinStrepTag"
                     /ApEinfo_fwdcolor="#ffc1b4"
                     /ApEinfo_revcolor="#ffc1b4"
                     /ApEinfo_graphicformat="arrow_data {{0 1 2 0 0 -1} {} 0}
                     width 5 offset 0"
     misc_feature    2750..2752
                     /locus_tag="STOP"
                     /label="STOP"
                     /ApEinfo_label="STOP"
                     /ApEinfo_fwdcolor="cyan"
                     /ApEinfo_revcolor="cyan"
                     /ApEinfo_graphicformat="arrow_data {{0 1 2 0 0 -1} {} 0}
                     width 5 offset 0"
     misc_feature    95..97
                     /locus_tag="START"
                     /label="START"
                     /ApEinfo_label="START"
                     /ApEinfo_fwdcolor="#ffb300"
                     /ApEinfo_revcolor="#ffb300"
                     /ApEinfo_graphicformat="arrow_data {{0 1 2 0 0 -1} {} 0}
                     width 5 offset 0"
     misc_feature    1922..1939
                     /locus_tag="GSGAGS"
                     /label="GSGAGS"
                     /ApEinfo_label="GSGAGS"
                     /ApEinfo_fwdcolor="cyan"
                     /ApEinfo_revcolor="cyan"
                     /ApEinfo_graphicformat="arrow_data {{0 1 2 0 0 -1} {} 0}
                     width 5 offset 0"
     misc_feature    2910..3031
                     /locus_tag="tSV40"
                     /label="tSV40"
                     /ApEinfo_label="tSV40"
                     /ApEinfo_fwdcolor="#ff9f9f"
                     /ApEinfo_revcolor="#ff9f9f"
                     /ApEinfo_graphicformat="arrow_data {{0 0.5 0 1 2 0 0 -1 0
                     -0.5} {} 0} width 5 offset 0"
     misc_feature    2123..2140
                     /locus_tag="GSGSGS_UP"
                     /label="GSGSGS_UP"
                     /ApEinfo_label="GSGSGS_UP"
                     /ApEinfo_fwdcolor="#ff00ff"
                     /ApEinfo_revcolor="#ff00ff"
                     /ApEinfo_graphicformat="arrow_data {{0 0.5 0 1 2 0 0 -1 0
                     -0.5} {} 0} width 5 offset 0"
     misc_feature    2732..2749
                     /locus_tag="GSGSGS_DOWN"
                     /label="GSGSGS_DOWN"
                     /ApEinfo_label="GSGSGS_DOWN"
                     /ApEinfo_fwdcolor="#ff00ff"
                     /ApEinfo_revcolor="#ff00ff"
                     /ApEinfo_graphicformat="arrow_data {{0 0.5 0 1 2 0 0 -1 0
                     -0.5} {} 0} width 5 offset 0"
     misc_feature    1..94
                     /locus_tag="pCMV"
                     /label="pCMV"
                     /ApEinfo_label="pCMV"
                     /ApEinfo_fwdcolor="#c6c6ff"
                     /ApEinfo_revcolor="#c6c6ff"
                     /ApEinfo_graphicformat="arrow_data {{0 0.5 0 1 2 0 0 -1 0
                     -0.5} {} 0} width 5 offset 0"
ORIGIN
        1 cgcaaatggg cggtaggcgt gtacggtggg aggtctatat aagcagagct ggtttagtga
       61 accgtcagat ccgctagcgc taccggtcgc caccATGgat gacctcccac tcgtcctcca
      121 ggtcctcagg gtggggcatg gcggcctggc tgctcttctg ggtgccgtgc gagtggctga
      181 acgtctttgt cagccgttgg aggaggtagc cgggcgggcc cacagcccac agctcatctg
      241 acgcagtcac tgtgaaacac gacacgctgc cgggaatttt cttccagtag tccccggcgg
      301 ggttcttgtc tgtgacgccg taccgccggg cgaggtctcc gtttggacag cgggcccaca
      361 cggtcctggt gctcagcgcc agctggcagg cctgcaaccc tggcacatgc tcccaggcgg
      421 tccccacagg catctcctcg gtgatcccgg tccgcacgtg cacgttccac ctgctgtcaa
      481 gcacccacag catctggtcg ttggggctgg aatggacgct gaccaagctg accccggcgg
      541 gctggacagg tggctcaatc attatccagg ctggaagcat gagactggga ttgagaggct
      601 gagtccctac acggaagtaa actccacccc tggaatcaca ggcccagatg tgctgatttc
      661 cacatgccaa gcttgtcaat tttacagctc ctagctggga gaggtccagc ctggtccagt
      721 gcatgcccgt ggggcagctc ttggagagcg tcctgatgaa cacctggccg aggctgtcca
      781 gcgcccacag cgcatcctgg caggcggcat aggcgcgcat ctcggcttcg ggaggcagct
      841 gcaccgtgga gggccgcgac tgtgcgctct gggcgctgac gctgcacagg tccttgctgc
      901 tctggcacag ccacaggaag cttccttcct tcgtgggagc tgcagaagcc aacacaaagg
      961 cccattttgt agcagaagct gtcccacggg gaaccacatg attccagtag gtgcctatga
     1021 gacttccctt agcgacgtgg aattcattct tgcccgagga gatccagaca ccgctgttat
     1081 tgaccccgag aaggcttggc tggcactgaa gctgctggga ccaaaacgcc atgcgcagct
     1141 tatctgccac cttttctacg ggggcttggg ctgctgtggc caccgagtga gtggcatgga
     1201 ttatcgtctg aaataagctg cactggtcaa acaccacata gtccgtgatg ctcacttgcc
     1261 accaatggtc gtcatctcct tggggcttct tggaaataat gccagttctg aaccacaggt
     1321 tcccatggat gtccagggcc cagagagtct gctgatcccc gagcgttatg cagacgggtt
     1381 ctaaagcttg cctttcgctg acaatgtcac acttccactg ctcgccttcc ggacagaagc
     1441 tgctcacgcc ctcccggtac aggagggccc tctgctctgt cagcgcccac accacattgt
     1501 tccgggctgt gatctgggac agcgggtagg gacagtccac ctttacggct ctggcacaag
     1561 ggcgatccac gctcagacct gtctgcaagt ataggtcccc actggtcctg atgatccagg
     1621 ccgtgtcatc gctcagggcc acaaacactg cctggggcag ggcttcgtac cagtgccgct
     1681 tccccttgat ggtgactttc ccacaagcaa aagcccggtt agatttctgt tcaatcttcc
     1741 agagaagggc tcctgagggc gagactgcca cctgctggac agcatcttca aacttctgcc
     1801 agcgcagccc ggcgcccggc aacgcgctgc agaacaggcc gcctttgtag tccaggcacc
     1861 agatatactt ctcggagacc accaagctga ggatgccata gccgggaccc gagtagccca
     1921 tGGCAGTGGC GCGGGTTCAG AGAACCTGTA CTTCCAGGGC GACTATAAGG ACCACGATGG
     1981 TGATTATAAG GACCACGATA TAGATTACAA GGATGATGAC GACAAAGGAG GTTGGTCTCA
     2041 TCCCCAGTTC GAGAAGGGCG GGGGCTCAGG TGGGGGGTCT GGAGGGGGTA GCTGGAGCCA
     2101 TCCTCAATTT GAGAAGGGTG GTgggtctgg tagtgggagc CCAGAACTTG GATTTAGCAT
     2161 ATCAGGTGGT GTCGGGGGTA GAGGAAACCC ATTCAGACCT GATGATGATG GTATATTTGT
     2221 AACAAGGGTA CAACCTGAAG GACCAGCATC AAAATTACTG CAGCCAGGTG ATAAAATTAT
     2281 TCAGGCTAAT GGCTACAGTT TTATAAATAT TGAACATGGA CAAGCAGTGT CCTTGCTAAA
     2341 AACTTTCCAG AATACAGTTG AACTCATCAT TGTACGAGAA GTTGGTAACG GTGCAAAACA
     2401 AGAGATTCGA GTGAGGGTTG AAAAAGACGG TGGTTCTGGA GGCGTTTCTT CTGTTCCGAC
     2461 CAATCTGGAA GTTGTTGCTG CGACCCCGAC TAGCCTGCTG ATCAGCTGGG ATGCGTACTA
     2521 CGACTCTCAT GTTTCTTATT ACCGTATCAC GTACGGTGAA ACCGGTGGTA ACTCCCCGGT
     2581 TCAGGAATTC ACTGTACCTG GTTCCAAGTC TACTGCTACC ATCAGCGGCC TGAAACCGGG
     2641 TGTCGACTAT ACCATCACTG TATACGCACA TTACAACTAC CATTACTACT CTAGCCCAAT
     2701 CTCGATTAAC TACCGTACCT CTAGACTCGA Gggaagcggt tcaggctcaT AAGCGGCCGC
     2761 tcgacggtac cgcgggcccg ggatccaccg gatctagata actgatcata atcagccata
     2821 ccacatttgt agaggtttta cttgctttaa aaaacctccc acacctcccc ctgaacctga
     2881 aacataaaat gaatgcaatt gttgttgtta acttgtttat tgcagcttat aatggttaca
     2941 aataaagcaa tagcatcaca aatttcacaa ataaagcatt tttttcactg cattctagtt
     3001 gtggtttgtc caaactcatc aatgtatctt a  
//
