# Supplementary material for: The GravyTrain toolbox for molecular cell biology
Source: PLoS One. 2025 Sep 17;20(9):e0332438. doi: 10.1371/journal.pone.0332438 (PMC12443241; doi:10.1371/journal.pone.0332438)
Supplement: S1 File — ZIP file containing all construct map ApE files. Maps include the construct insert into the plasmid backbone – composed of consecutive GravyTrain genetic elements. For auxotrophic markers “N” is indicated instead of the marker sequence. (ZIP) [file pone.0332438.s003.zip › maps/pOS592.ape]

LOCUS       pOS592_2_803            3613 bp    DNA        linear       02-MAY-2024
DEFINITION  .
ACCESSION   
VERSION     
SOURCE      .
  ORGANISM  .
COMMENT     
COMMENT     ApEinfo:methylated:1
FEATURES             Location/Qualifiers
     misc_feature    2723..3313
                     /locus_tag="ePDZb"
                     /label="ePDZb"
                     /ApEinfo_label="ePDZb"
                     /ApEinfo_fwdcolor="#00ff00"
                     /ApEinfo_revcolor="#00ff00"
                     /ApEinfo_graphicformat="arrow_data {{0 1 2 0 0 -1} {} 0}
                     width 5 offset 0"
     misc_feature    2522..2542
                     /locus_tag="TEV_SITE"
                     /label="TEV_SITE"
                     /ApEinfo_label="TEV_SITE"
                     /ApEinfo_fwdcolor="#fcff00"
                     /ApEinfo_revcolor="#fcff00"
                     /ApEinfo_graphicformat="arrow_data {{0 1 2 0 0 -1} {} 0}
                     width 5 offset 0"
     misc_feature    2543..2608
                     /locus_tag="3xFLAG"
                     /label="3xFLAG"
                     /ApEinfo_label="3xFLAG"
                     /ApEinfo_fwdcolor="#aab1ff"
                     /ApEinfo_revcolor="#aab1ff"
                     /ApEinfo_graphicformat="arrow_data {{0 1 2 0 0 -1} {} 0}
                     width 5 offset 0"
     misc_feature    2609..2704
                     /locus_tag="TwinStrepTag"
                     /label="TwinStrepTag"
                     /ApEinfo_label="TwinStrepTag"
                     /ApEinfo_fwdcolor="#ffc1b4"
                     /ApEinfo_revcolor="#ffc1b4"
                     /ApEinfo_graphicformat="arrow_data {{0 1 2 0 0 -1} {} 0}
                     width 5 offset 0"
     misc_feature    3332..3334
                     /locus_tag="STOP"
                     /label="STOP"
                     /ApEinfo_label="STOP"
                     /ApEinfo_fwdcolor="cyan"
                     /ApEinfo_revcolor="cyan"
                     /ApEinfo_graphicformat="arrow_data {{0 1 2 0 0 -1} {} 0}
                     width 5 offset 0"
     misc_feature    95..97
                     /locus_tag="START"
                     /label="START"
                     /ApEinfo_label="START"
                     /ApEinfo_fwdcolor="#ffb300"
                     /ApEinfo_revcolor="#ffb300"
                     /ApEinfo_graphicformat="arrow_data {{0 1 2 0 0 -1} {} 0}
                     width 5 offset 0"
     misc_feature    2504..2521
                     /locus_tag="GSGAGS"
                     /label="GSGAGS"
                     /ApEinfo_label="GSGAGS"
                     /ApEinfo_fwdcolor="cyan"
                     /ApEinfo_revcolor="cyan"
                     /ApEinfo_graphicformat="arrow_data {{0 1 2 0 0 -1} {} 0}
                     width 5 offset 0"
     misc_feature    3492..3613
                     /locus_tag="tSV40"
                     /label="tSV40"
                     /ApEinfo_label="tSV40"
                     /ApEinfo_fwdcolor="#ff9f9f"
                     /ApEinfo_revcolor="#ff9f9f"
                     /ApEinfo_graphicformat="arrow_data {{0 0.5 0 1 2 0 0 -1 0
                     -0.5} {} 0} width 5 offset 0"
     misc_feature    2705..2722
                     /locus_tag="GSGSGS_UP"
                     /label="GSGSGS_UP"
                     /ApEinfo_label="GSGSGS_UP"
                     /ApEinfo_fwdcolor="#ff00ff"
                     /ApEinfo_revcolor="#ff00ff"
                     /ApEinfo_graphicformat="arrow_data {{0 0.5 0 1 2 0 0 -1 0
                     -0.5} {} 0} width 5 offset 0"
     misc_feature    3314..3331
                     /locus_tag="GSGSGS_DOWN"
                     /label="GSGSGS_DOWN"
                     /ApEinfo_label="GSGSGS_DOWN"
                     /ApEinfo_fwdcolor="#ff00ff"
                     /ApEinfo_revcolor="#ff00ff"
                     /ApEinfo_graphicformat="arrow_data {{0 0.5 0 1 2 0 0 -1 0
                     -0.5} {} 0} width 5 offset 0"
     misc_feature    1..94
                     /locus_tag="pCMV"
                     /label="pCMV"
                     /ApEinfo_label="pCMV"
                     /ApEinfo_fwdcolor="#c6c6ff"
                     /ApEinfo_revcolor="#c6c6ff"
                     /ApEinfo_graphicformat="arrow_data {{0 0.5 0 1 2 0 0 -1 0
                     -0.5} {} 0} width 5 offset 0"
     misc_feature    98..2503
                     /locus_tag="TECPR2_AA2_803"
                     /label="TECPR2_AA2_803"
                     /ApEinfo_label="TECPR2_AA2_803"
                     /ApEinfo_fwdcolor="#aefaff"
                     /ApEinfo_revcolor="#aefaff"
                     /ApEinfo_graphicformat="arrow_data {{0 1 2 0 0 -1} {} 0}
                     width 5 offset 0"
ORIGIN
        1 cgcaaatggg cggtaggcgt gtacggtggg aggtctatat aagcagagct ggtttagtga
       61 accgtcagat ccgctagcgc taccggtcgc caccATGgca tcgatatcag agcctgttac
      121 attcagagag ttctgcccgt tgtactatct cctcaatgcc attccgacaa agatccagaa
      181 gggtttccgc tctatcgtgg tctatctcac ggccctcgac accaacgggg actacatcgc
      241 ggtgggcagc agcatcggca tgctctatct gtactgccgg cacctcaacc agatgaggaa
      301 gtacaacttt gaggggaaga cggaatctat cactgtggtg aagctgctga gctgctttga
      361 tgacctggtg gcagcaggca cagcctctgg cagggttgca gtttttcaac ttgtatcttc
      421 attgccaggg agaaataaac agcttcggag atttgatgtc actggtattc acaaaaatag
      481 cattacagct ctggcttgga gccccaatgg aatgaaattg ttctctggag atgacaaagg
      541 caaaattgtt tattcttctc tggatctaga ccaggggctc tgtaactccc agctggtgtt
      601 ggaggagcca tcttccattg tgcagctgga ttatagccag aaagtgctgc tggtctctac
      661 tctgcaaaga agtctgctct tttacactga agaaaagtct gtaaggcaaa ttggaacaca
      721 accaaggaaa agtactggga aatttggtgc ttgttttata ccaggactct gtaagcaaag
      781 tgatctaacc ttgtatgcgt cacggcccgg gctccggcta tggaaggctg atgtccacgg
      841 gactgttcaa gccacgttta tcttaaaaga tgcttttgcc gggggagtca agccttttga
      901 actgcacccg cgtctggaat cccccaacag tggaagttgc agcttacctg agaggcacct
      961 ggggcttgtt tcatgtttct ttcaagaagg ctgggtgctg agttggaatg aatatagtat
     1021 ctatctccta gacacagtca accaggccac agttgctggt ttggaaggat ccggtgatat
     1081 tgtgtctgtt tcgtgcacag aaaatgaaat atttttcttg aaaggagata ggaacattat
     1141 aagaatttca agcaggcctg aaggattaac atcaacagtg agagatggtc tggagatgtc
     1201 tggatgctca gagcgtgtcc acgtgcagca agcggagaag ctgccagggg ccacagtttc
     1261 tgagacgagg ctcagaggct cttccatggc cagctccgtg gccagcgagc caaggagcag
     1321 gagcagctcg ctcaactcca ccgacagcgg ctccgggctc ctgccccctg ggctccaggc
     1381 cacccctgag ctgggcaagg gcagccagcc cctgtcacag agattcaacg ccatcagctc
     1441 agaggacttt gaccaggagc ttgtcgtgaa gcctatcaaa gtgaaaagga agaagaagaa
     1501 gaagaagaca gaaggtggaa gcaggagcac ctgtcacagc tccctggaat cgacaccctg
     1561 ctccgaattt cctggggaca gtccccagtc cttgaacaca gacttgctgt cgatgacctc
     1621 aagtgtcctg ggcagtagcg tggatcagtt aagtgcagag tctccagacc aggaaagcag
     1681 cttcaatggt gaagtgaacg gtgtcccaca ggaaaatact gaccccgaaa cgtttaatgt
     1741 cctggaggtg tcaggatcaa tgcctgattc tctggctgag gaagatgaca ttagaactga
     1801 aatgccacac tgtcaccatg cacatgggcg ggagctgctc aatggagcga gggaagatgt
     1861 gggaggcagt gatgtcacgg gactcggaga tgagccgtgt cctgcagatg atggaccaaa
     1921 tagcacacag ttacccttcc aagaacagga cagctctcct ggggcgcatg atggggaaga
     1981 catccaaccc attggccccc aaagcacttt ttgtgaagtc cccctcctga actcactcac
     2041 tgtgccttcc agcctcagct gggccccaag tgctgaacag tggctgcctg ggaccagagc
     2101 tgatgaaggc agccccgtgg agcccagcca agagcaggac atcctaacca gcatggaggc
     2161 ctctggccac ctcagcacaa atctctggca tgctgtcact gatgatgaca caggtcagaa
     2221 agaaataccc atttctgaac gtgtcttggg gagtgtggga ggacagctga ctccggtctc
     2281 tgccttggca gccagcactc acaagccctg gcttgagcag cctccacggg atcagacatt
     2341 gacgtccagc gatgaggagg acatctatgc ccacgggctt ccttcttcat cctcagagac
     2401 gagtgtgaca gagctcggac ctagttgctc ccagcaggac ctgagccggc tgggtgcaga
     2461 ggacgccggg ctgctcaagc cagatcagtt tgcagaaagc tggGGCAGTG GCGCGGGTTC
     2521 AGAGAACCTG TACTTCCAGG GCGACTATAA GGACCACGAT GGTGATTATA AGGACCACGA
     2581 TATAGATTAC AAGGATGATG ACGACAAAGG AGGTTGGTCT CATCCCCAGT TCGAGAAGGG
     2641 CGGGGGCTCA GGTGGGGGGT CTGGAGGGGG TAGCTGGAGC CATCCTCAAT TTGAGAAGGG
     2701 TGGTgggtct ggtagtggga gcCCAGAACT TGGATTTAGC ATATCAGGTG GTGTCGGGGG
     2761 TAGAGGAAAC CCATTCAGAC CTGATGATGA TGGTATATTT GTAACAAGGG TACAACCTGA
     2821 AGGACCAGCA TCAAAATTAC TGCAGCCAGG TGATAAAATT ATTCAGGCTA ATGGCTACAG
     2881 TTTTATAAAT ATTGAACATG GACAAGCAGT GTCCTTGCTA AAAACTTTCC AGAATACAGT
     2941 TGAACTCATC ATTGTACGAG AAGTTGGTAA CGGTGCAAAA CAAGAGATTC GAGTGAGGGT
     3001 TGAAAAAGAC GGTGGTTCTG GAGGCGTTTC TTCTGTTCCG ACCAATCTGG AAGTTGTTGC
     3061 TGCGACCCCG ACTAGCCTGC TGATCAGCTG GGATGCGTAC TACGACTCTC ATGTTTCTTA
     3121 TTACCGTATC ACGTACGGTG AAACCGGTGG TAACTCCCCG GTTCAGGAAT TCACTGTACC
     3181 TGGTTCCAAG TCTACTGCTA CCATCAGCGG CCTGAAACCG GGTGTCGACT ATACCATCAC
     3241 TGTATACGCA CATTACAACT ACCATTACTA CTCTAGCCCA ATCTCGATTA ACTACCGTAC
     3301 CTCTAGACTC GAGggaagcg gttcaggctc aTAAGCGGCC GCtcgacggt accgcgggcc
     3361 cgggatccac cggatctaga taactgatca taatcagcca taccacattt gtagaggttt
     3421 tacttgcttt aaaaaacctc ccacacctcc ccctgaacct gaaacataaa atgaatgcaa
     3481 ttgttgttgt taacttgttt attgcagctt ataatggtta caaataaagc aatagcatca
     3541 caaatttcac aaataaagca tttttttcac tgcattctag ttgtggtttg tccaaactca
     3601 tcaatgtatc tta    
//
