# Supplementary material for: The GravyTrain toolbox for molecular cell biology
Source: PLoS One. 2025 Sep 17;20(9):e0332438. doi: 10.1371/journal.pone.0332438 (PMC12443241; doi:10.1371/journal.pone.0332438)
Supplement: S1 File — ZIP file containing all construct map ApE files. Maps include the construct insert into the plasmid backbone – composed of consecutive GravyTrain genetic elements. For auxotrophic markers “N” is indicated instead of the marker sequence. (ZIP) [file pone.0332438.s003.zip › maps/pOS593.ape]

LOCUS       pOS593                  1387 bp    DNA        linear       17-MAR-2024
DEFINITION  .
ACCESSION   
VERSION     
SOURCE      .
  ORGANISM  .
COMMENT     
COMMENT     ApEinfo:methylated:1
FEATURES             Location/Qualifiers
     misc_feature    116..136
                     /locus_tag="TEV_SITE"
                     /label="TEV_SITE"
                     /ApEinfo_label="TEV_SITE"
                     /ApEinfo_fwdcolor="#fcff00"
                     /ApEinfo_revcolor="#fcff00"
                     /ApEinfo_graphicformat="arrow_data {{0 1 2 0 0 -1} {} 0}
                     width 5 offset 0"
     misc_feature    137..202
                     /locus_tag="3xFLAG"
                     /label="3xFLAG"
                     /ApEinfo_label="3xFLAG"
                     /ApEinfo_fwdcolor="#aab1ff"
                     /ApEinfo_revcolor="#aab1ff"
                     /ApEinfo_graphicformat="arrow_data {{0 1 2 0 0 -1} {} 0}
                     width 5 offset 0"
     misc_feature    203..298
                     /locus_tag="TwinStrepTag"
                     /label="TwinStrepTag"
                     /ApEinfo_label="TwinStrepTag"
                     /ApEinfo_fwdcolor="#ffc1b4"
                     /ApEinfo_revcolor="#ffc1b4"
                     /ApEinfo_graphicformat="arrow_data {{0 1 2 0 0 -1} {} 0}
                     width 5 offset 0"
     misc_feature    1106..1108
                     /locus_tag="STOP"
                     /label="STOP"
                     /ApEinfo_label="STOP"
                     /ApEinfo_fwdcolor="cyan"
                     /ApEinfo_revcolor="cyan"
                     /ApEinfo_graphicformat="arrow_data {{0 1 2 0 0 -1} {} 0}
                     width 5 offset 0"
     misc_feature    95..97
                     /locus_tag="START"
                     /label="START"
                     /ApEinfo_label="START"
                     /ApEinfo_fwdcolor="#ffb300"
                     /ApEinfo_revcolor="#ffb300"
                     /ApEinfo_graphicformat="arrow_data {{0 1 2 0 0 -1} {} 0}
                     width 5 offset 0"
     misc_feature    98..115
                     /locus_tag="GSGAGS"
                     /label="GSGAGS"
                     /ApEinfo_label="GSGAGS"
                     /ApEinfo_fwdcolor="cyan"
                     /ApEinfo_revcolor="cyan"
                     /ApEinfo_graphicformat="arrow_data {{0 1 2 0 0 -1} {} 0}
                     width 5 offset 0"
     misc_feature    1266..1387
                     /locus_tag="tSV40"
                     /label="tSV40"
                     /ApEinfo_label="tSV40"
                     /ApEinfo_fwdcolor="#ff9f9f"
                     /ApEinfo_revcolor="#ff9f9f"
                     /ApEinfo_graphicformat="arrow_data {{0 0.5 0 1 2 0 0 -1 0
                     -0.5} {} 0} width 5 offset 0"
     misc_feature    299..316
                     /locus_tag="GSGSGS_UP"
                     /label="GSGSGS_UP"
                     /ApEinfo_label="GSGSGS_UP"
                     /ApEinfo_fwdcolor="#ff00ff"
                     /ApEinfo_revcolor="#ff00ff"
                     /ApEinfo_graphicformat="arrow_data {{0 0.5 0 1 2 0 0 -1 0
                     -0.5} {} 0} width 5 offset 0"
     misc_feature    1088..1105
                     /locus_tag="GSGSGS_DOWN"
                     /label="GSGSGS_DOWN"
                     /ApEinfo_label="GSGSGS_DOWN"
                     /ApEinfo_fwdcolor="#ff00ff"
                     /ApEinfo_revcolor="#ff00ff"
                     /ApEinfo_graphicformat="arrow_data {{0 0.5 0 1 2 0 0 -1 0
                     -0.5} {} 0} width 5 offset 0"
     misc_feature    317..1087
                     /locus_tag="MiniTurboID"
                     /label="MiniTurboID"
                     /ApEinfo_label="MiniTurboID"
                     /ApEinfo_fwdcolor="#00ff00"
                     /ApEinfo_revcolor="#00ff00"
                     /ApEinfo_graphicformat="arrow_data {{0 1 2 0 0 -1} {} 0}
                     width 5 offset 0"
     misc_feature    1..94
                     /locus_tag="pCMV"
                     /label="pCMV"
                     /ApEinfo_label="pCMV"
                     /ApEinfo_fwdcolor="#c6c6ff"
                     /ApEinfo_revcolor="#c6c6ff"
                     /ApEinfo_graphicformat="arrow_data {{0 0.5 0 1 2 0 0 -1 0
                     -0.5} {} 0} width 5 offset 0"
ORIGIN
        1 cgcaaatggg cggtaggcgt gtacggtggg aggtctatat aagcagagct ggtttagtga
       61 accgtcagat ccgctagcgc taccggtcgc caccATGGGC AGTGGCGCGG GTTCAGAGAA
      121 CCTGTACTTC CAGGGCGACT ATAAGGACCA CGATGGTGAT TATAAGGACC ACGATATAGA
      181 TTACAAGGAT GATGACGACA AAGGAGGTTG GTCTCATCCC CAGTTCGAGA AGGGCGGGGG
      241 CTCAGGTGGG GGGTCTGGAG GGGGTAGCTG GAGCCATCCT CAATTTGAGA AGGGTGGTgg
      301 gtctggtagt gggagcATCC CATTGTTGAA CGCTAAGCAA ATCTTGGGTC AATTGGACGG
      361 TGGTTCTGTT GCTGTTTTGC CAGTTGTTGA CTCTACTAAC CAATACTTGT TGGACAGAAT
      421 CGGTGAATTG AAGTCTGGTG ACGCTTGTAT CGCTGAATAC CAACAAGCTG GTAGAGGTTC
      481 TAGAGGTAGA AAGTGGTTCT CTCCATTCGG TGCTAACTTG TACTTGTCTA TGTTCTGGAG
      541 ATTGAAGAGA GGTCCAGCTG CTATCGGTTT GGGTCCAGTT ATCGGTATCG TTATGGCTGA
      601 AGCTTTGAGA AAGTTGGGTG CTGACAAGGT TAGAGTTAAG TGGCCAAACG ACTTGTACTT
      661 GCAAGACAGA AAGTTGGCTG GTATCTTGGT TGAATTGGCT GGTATCACTG GTGACGCTGC
      721 TCAAATCGTT ATCGGTGCTG GTATCAACGT TGCTATGAGA AGAGTTGAAG AATCTGTTGT
      781 TAACCAAGGT TGGATCACTT TGCAAGAAGC TGGTATCAAC TTGGACAGAA ACACTTTGGC
      841 TGCTATGTTG ATCAGAGAAT TGAGAGCTGC TTTGGAATTG TTCGAACAAG AAGGTTTGGC
      901 TCCATACTTG TCTAGATGGG AAAAGTTGGA CAACTTCATC AACAGACCAG TTAAGTTGAT
      961 CATCGGTGAC AAGGAAATCT TCGGTATCTC TAGAGGTATC GACAAGCAAG GTGCTTTGTT
     1021 GTTGGAACAA GACGGTGTTA TCAAGCCATG GATGGGTGGT GAAATCTCTT TGAGATCTGC
     1081 TGAAAAGgga agcggttcag gctcaTAAGC GGCCGCtcga cggtaccgcg ggcccgggat
     1141 ccaccggatc tagataactg atcataatca gccataccac atttgtagag gttttacttg
     1201 ctttaaaaaa cctcccacac ctccccctga acctgaaaca taaaatgaat gcaattgttg
     1261 ttgttaactt gtttattgca gcttataatg gttacaaata aagcaatagc atcacaaatt
     1321 tcacaaataa agcatttttt tcactgcatt ctagttgtgg tttgtccaaa ctcatcaatg
     1381 tatctta     
//
