# Supplementary material for: The GravyTrain toolbox for molecular cell biology
Source: PLoS One. 2025 Sep 17;20(9):e0332438. doi: 10.1371/journal.pone.0332438 (PMC12443241; doi:10.1371/journal.pone.0332438)
Supplement: S1 File — ZIP file containing all construct map ApE files. Maps include the construct insert into the plasmid backbone – composed of consecutive GravyTrain genetic elements. For auxotrophic markers “N” is indicated instead of the marker sequence. (ZIP) [file pone.0332438.s003.zip › maps/pOS594.ape]

LOCUS       pOS594_2_1411           5437 bp    DNA        linear       02-MAY-2024
DEFINITION  .
ACCESSION   
VERSION     
SOURCE      .
  ORGANISM  .
COMMENT     
COMMENT     ApEinfo:methylated:1
FEATURES             Location/Qualifiers
     misc_feature    4547..5137
                     /locus_tag="ePDZb"
                     /label="ePDZb"
                     /ApEinfo_label="ePDZb"
                     /ApEinfo_fwdcolor="#00ff00"
                     /ApEinfo_revcolor="#00ff00"
                     /ApEinfo_graphicformat="arrow_data {{0 1 2 0 0 -1} {} 0}
                     width 5 offset 0"
     misc_feature    98..4327
                     /locus_tag="TECPR2_AA2_1411"
                     /label="TECPR2_AA2_1411"
                     /ApEinfo_label="TECPR2_AA2_1411"
                     /ApEinfo_fwdcolor="#aefaff"
                     /ApEinfo_revcolor="#aefaff"
                     /ApEinfo_graphicformat="arrow_data {{0 1 2 0 0 -1} {} 0}
                     width 5 offset 0"
     misc_feature    4346..4366
                     /locus_tag="TEV_SITE"
                     /label="TEV_SITE"
                     /ApEinfo_label="TEV_SITE"
                     /ApEinfo_fwdcolor="#fcff00"
                     /ApEinfo_revcolor="#fcff00"
                     /ApEinfo_graphicformat="arrow_data {{0 1 2 0 0 -1} {} 0}
                     width 5 offset 0"
     misc_feature    4367..4432
                     /locus_tag="3xFLAG"
                     /label="3xFLAG"
                     /ApEinfo_label="3xFLAG"
                     /ApEinfo_fwdcolor="#aab1ff"
                     /ApEinfo_revcolor="#aab1ff"
                     /ApEinfo_graphicformat="arrow_data {{0 1 2 0 0 -1} {} 0}
                     width 5 offset 0"
     misc_feature    4433..4528
                     /locus_tag="TwinStrepTag"
                     /label="TwinStrepTag"
                     /ApEinfo_label="TwinStrepTag"
                     /ApEinfo_fwdcolor="#ffc1b4"
                     /ApEinfo_revcolor="#ffc1b4"
                     /ApEinfo_graphicformat="arrow_data {{0 1 2 0 0 -1} {} 0}
                     width 5 offset 0"
     misc_feature    5156..5158
                     /locus_tag="STOP"
                     /label="STOP"
                     /ApEinfo_label="STOP"
                     /ApEinfo_fwdcolor="cyan"
                     /ApEinfo_revcolor="cyan"
                     /ApEinfo_graphicformat="arrow_data {{0 1 2 0 0 -1} {} 0}
                     width 5 offset 0"
     misc_feature    95..97
                     /locus_tag="START"
                     /label="START"
                     /ApEinfo_label="START"
                     /ApEinfo_fwdcolor="#ffb300"
                     /ApEinfo_revcolor="#ffb300"
                     /ApEinfo_graphicformat="arrow_data {{0 1 2 0 0 -1} {} 0}
                     width 5 offset 0"
     misc_feature    4328..4345
                     /locus_tag="GSGAGS"
                     /label="GSGAGS"
                     /ApEinfo_label="GSGAGS"
                     /ApEinfo_fwdcolor="cyan"
                     /ApEinfo_revcolor="cyan"
                     /ApEinfo_graphicformat="arrow_data {{0 1 2 0 0 -1} {} 0}
                     width 5 offset 0"
     misc_feature    5316..5437
                     /locus_tag="tSV40"
                     /label="tSV40"
                     /ApEinfo_label="tSV40"
                     /ApEinfo_fwdcolor="#ff9f9f"
                     /ApEinfo_revcolor="#ff9f9f"
                     /ApEinfo_graphicformat="arrow_data {{0 0.5 0 1 2 0 0 -1 0
                     -0.5} {} 0} width 5 offset 0"
     misc_feature    4529..4546
                     /locus_tag="GSGSGS_UP"
                     /label="GSGSGS_UP"
                     /ApEinfo_label="GSGSGS_UP"
                     /ApEinfo_fwdcolor="#ff00ff"
                     /ApEinfo_revcolor="#ff00ff"
                     /ApEinfo_graphicformat="arrow_data {{0 0.5 0 1 2 0 0 -1 0
                     -0.5} {} 0} width 5 offset 0"
     misc_feature    5138..5155
                     /locus_tag="GSGSGS_DOWN"
                     /label="GSGSGS_DOWN"
                     /ApEinfo_label="GSGSGS_DOWN"
                     /ApEinfo_fwdcolor="#ff00ff"
                     /ApEinfo_revcolor="#ff00ff"
                     /ApEinfo_graphicformat="arrow_data {{0 0.5 0 1 2 0 0 -1 0
                     -0.5} {} 0} width 5 offset 0"
     misc_feature    1..94
                     /locus_tag="pCMV"
                     /label="pCMV"
                     /ApEinfo_label="pCMV"
                     /ApEinfo_fwdcolor="#c6c6ff"
                     /ApEinfo_revcolor="#c6c6ff"
                     /ApEinfo_graphicformat="arrow_data {{0 0.5 0 1 2 0 0 -1 0
                     -0.5} {} 0} width 5 offset 0"
ORIGIN
        1 cgcaaatggg cggtaggcgt gtacggtggg aggtctatat aagcagagct ggtttagtga
       61 accgtcagat ccgctagcgc taccggtcgc caccATGgca tcgatatcag agcctgttac
      121 attcagagag ttctgcccgt tgtactatct cctcaatgcc attccgacaa agatccagaa
      181 gggtttccgc tctatcgtgg tctatctcac ggccctcgac accaacgggg actacatcgc
      241 ggtgggcagc agcatcggca tgctctatct gtactgccgg cacctcaacc agatgaggaa
      301 gtacaacttt gaggggaaga cggaatctat cactgtggtg aagctgctga gctgctttga
      361 tgacctggtg gcagcaggca cagcctctgg cagggttgca gtttttcaac ttgtatcttc
      421 attgccaggg agaaataaac agcttcggag atttgatgtc actggtattc acaaaaatag
      481 cattacagct ctggcttgga gccccaatgg aatgaaattg ttctctggag atgacaaagg
      541 caaaattgtt tattcttctc tggatctaga ccaggggctc tgtaactccc agctggtgtt
      601 ggaggagcca tcttccattg tgcagctgga ttatagccag aaagtgctgc tggtctctac
      661 tctgcaaaga agtctgctct tttacactga agaaaagtct gtaaggcaaa ttggaacaca
      721 accaaggaaa agtactggga aatttggtgc ttgttttata ccaggactct gtaagcaaag
      781 tgatctaacc ttgtatgcgt cacggcccgg gctccggcta tggaaggctg atgtccacgg
      841 gactgttcaa gccacgttta tcttaaaaga tgcttttgcc gggggagtca agccttttga
      901 actgcacccg cgtctggaat cccccaacag tggaagttgc agcttacctg agaggcacct
      961 ggggcttgtt tcatgtttct ttcaagaagg ctgggtgctg agttggaatg aatatagtat
     1021 ctatctccta gacacagtca accaggccac aattgctggt ttggaaggat ccggtgatat
     1081 tgtgtctgtt tcgtgcacag aaaatgaaat atttttcttg aaaggagata ggaacattat
     1141 aagaatttca agcaggcctg aaggattaac atcaacagtg agagatggtc tggagatgtc
     1201 tggatgctca gagcgtgtcc acgtgcagca agcggagaag ctgccagggg ccacagtttc
     1261 tgagacgagg ctcagaggct cttccatggc cagctccgtg gccagcgagc caaggagcag
     1321 gagcagctcg ctcaactcca ccgacagcgg ctccgggctc ctgccccctg ggctccaggc
     1381 cacccctgag ctgggcaagg gcagccagcc cctgtcacag agattcaacg ccatcagctc
     1441 agaggacttt gaccaggagc ttgtcgtgaa gcctatcaaa gtgaaaagga agaagaagaa
     1501 gaagaagaca gaaggtggaa gcaggagcac ctgtcacagc tccctggaat cgacaccctg
     1561 ctccgaattt cctggggaca gtccccagtc cttgaacaca gacttgctgt cgatgacctc
     1621 aagtgtcctg ggcagtagcg tggatcagtt aagtgcagag tctccagacc aggaaagcag
     1681 cttcaatggt gaagtgaacg gtgtcccaca ggaaaatact gaccccgaaa cgtttaatgt
     1741 cctggaggtg tcaggatcaa tgcctgattc tctggctgag gaagatgaca ttagaactga
     1801 aatgccacac tgtcaccatg cacatgggcg ggagctgctc aatggagcga gggaagatgt
     1861 gggaggcagt gatgtcacgg gactcggaga tgagccgtgt cctgcagatg atggaccaaa
     1921 tagcacacag ttacccttcc aagaacagga cagctctcct ggggcgcatg atggggaaga
     1981 catccaaccc attggccccc aaagcacttt ttgtgaagtc cccctcctga actcactcac
     2041 tgtgccttcc agcctcagct gggccccaag tgctgaacag tggctgcctg ggaccagagc
     2101 tgatgaaggc agccccgtgg agcccagcca agagcaggac atcctaacca gcatggaggc
     2161 ctctggccac ctcagcacaa atctctggca tgctgtcact gatgatgaca caggtcagaa
     2221 agaaataccc atttctgaac gtgtcttggg gagtgtggga ggacagctga ctccggtctc
     2281 tgccttggca gccagcactc acaagccctg gcttgagcag cctccacggg atcagacatt
     2341 gacgtccagc gatgaggagg acatctatgc ccacgggctt ccttcttcat cctcagagac
     2401 gagtgtgaca gagctcggac ctagttgctc ccagcaggac ctgagccggc tgggtgcaga
     2461 ggacgccggg ctgctcaagc cagatcagtt tgcagaaagc tggatgggct actcgggtcc
     2521 cggctatggc atcctcagct tggtggtctc cgagaagtat atctggtgcc tggactacaa
     2581 aggcggcctg ttctgcagcg cgttgccggg cgccgggctg cgctggcaga agtttgaaga
     2641 tgctgtccag caggtggcag tctcgccctc aggagccctt ctctggaaga ttgaacagaa
     2701 atctaaccgg gcttttgctt gtgggaaagt caccatcaag gggaagcggc actggtacga
     2761 agccctgccc caggcagtgt ttgtggccct gagcgatgac acggcctgga tcatcaggac
     2821 cagtggggac ctatacttgc agacaggtct gagcgtggat cgcccttgtg ccagagccgt
     2881 aaaggtggac tgtccctacc cgctgtccca gatcacagcc cggaacaatg tggtgtgggc
     2941 gctgacagag cagagggccc tcctgtaccg ggagggcgtg agcagcttct gtccggaagg
     3001 cgagcagtgg aagtgtgaca ttgtcagcga aaggcaagct ttagaacccg tctgcataac
     3061 gctcggggat cagcagactc tctgggccct ggacatccat gggaacctgt ggttcagaac
     3121 tggcattatt tccaagaagc cccaaggaga tgacgaccat tggtggcaag tgagcatcac
     3181 ggactatgtg gtgtttgacc agtgcagctt atttcagacg ataatccatg ccactcactc
     3241 ggtggccaca gcagcccaag cccccgtaga aaaggtggca gataagctgc gcatggcgtt
     3301 ttggtcccag cagcttcagt gccagccaag ccttctcggg gtcaataaca gcggtgtctg
     3361 gatctcctcg ggcaagaatg aattccacgt cgctaaggga agtctcatag gcacctactg
     3421 gaatcatgtg gttccccgtg ggacagcttc tgctacaaaa tgggcctttg tgttggcttc
     3481 tgcagctccc acgaaggaag gaagcttcct gtggctgtgc cagagcagca aggacctgtg
     3541 cagcgtcagc gcccagagcg cacagtcgcg gccctccacg gtgcagctgc ctcccgaagc
     3601 cgagatgcgc gcctatgccg cctgccagga tgcgctgtgg gcgctggaca gcctcggcca
     3661 ggtgttcatc aggacgctct ccaagagctg ccccacgggc atgcactgga ccaggctgga
     3721 cctctcccag ctaggagctg taaaattgac aagcttggca tgtggaaatc agcacatctg
     3781 ggcctgtgat tccaggggtg gagtttactt ccgtgtaggg actcagcctc tcaatcccag
     3841 tctcatgctt ccagcctgga taatgattga gccacctgtc cagcccgccg gggtcagctt
     3901 ggtcagcgtc cattccagcc ccaacgacca gatgctgtgg gtgcttgaca gcaggtggaa
     3961 cgtgcacgtg cggaccggga tcaccgagga gatgcctgtg gggaccgcct gggagcatgt
     4021 gccagggttg caggcctgcc agctggcgct gagcaccagg accgtgtggg cccgctgtcc
     4081 aaacggagac ctcgcccggc ggtacggcgt cacagacaag aaccccgccg gggactactg
     4141 gaagaaaatt cccggcagcg tgtcgtgttt cacagtgact gcgtcagatg agctgtgggc
     4201 tgtgggcccg cccggctacc tcctccaacg gctgacaaag acgttcagcc actcgcacgg
     4261 cacccagaag agcagccagg ccgccatgcc ccaccctgag gacctggagg acgagtggga
     4321 ggtcatcGGC AGTGGCGCGG GTTCAGAGAA CCTGTACTTC CAGGGCGACT ATAAGGACCA
     4381 CGATGGTGAT TATAAGGACC ACGATATAGA TTACAAGGAT GATGACGACA AAGGAGGTTG
     4441 GTCTCATCCC CAGTTCGAGA AGGGCGGGGG CTCAGGTGGG GGGTCTGGAG GGGGTAGCTG
     4501 GAGCCATCCT CAATTTGAGA AGGGTGGTgg gtctggtagt gggagcCCAG AACTTGGATT
     4561 TAGCATATCA GGTGGTGTCG GGGGTAGAGG AAACCCATTC AGACCTGATG ATGATGGTAT
     4621 ATTTGTAACA AGGGTACAAC CTGAAGGACC AGCATCAAAA TTACTGCAGC CAGGTGATAA
     4681 AATTATTCAG GCTAATGGCT ACAGTTTTAT AAATATTGAA CATGGACAAG CAGTGTCCTT
     4741 GCTAAAAACT TTCCAGAATA CAGTTGAACT CATCATTGTA CGAGAAGTTG GTAACGGTGC
     4801 AAAACAAGAG ATTCGAGTGA GGGTTGAAAA AGACGGTGGT TCTGGAGGCG TTTCTTCTGT
     4861 TCCGACCAAT CTGGAAGTTG TTGCTGCGAC CCCGACTAGC CTGCTGATCA GCTGGGATGC
     4921 GTACTACGAC TCTCATGTTT CTTATTACCG TATCACGTAC GGTGAAACCG GTGGTAACTC
     4981 CCCGGTTCAG GAATTCACTG TACCTGGTTC CAAGTCTACT GCTACCATCA GCGGCCTGAA
     5041 ACCGGGTGTC GACTATACCA TCACTGTATA CGCACATTAC AACTACCATT ACTACTCTAG
     5101 CCCAATCTCG ATTAACTACC GTACCTCTAG ACTCGAGgga agcggttcag gctcaTAAGC
     5161 GGCCGCtcga cggtaccgcg ggcccgggat ccaccggatc tagataactg atcataatca
     5221 gccataccac atttgtagag gttttacttg ctttaaaaaa cctcccacac ctccccctga
     5281 acctgaaaca taaaatgaat gcaattgttg ttgttaactt gtttattgca gcttataatg
     5341 gttacaaata aagcaatagc atcacaaatt tcacaaataa agcatttttt tcactgcatt
     5401 ctagttgtgg tttgtccaaa ctcatcaatg tatctta  
//
